# Supplementary material for: Comparative proteomic investigation of drought responses in foxtail millet
Source: BMC Plant Biol. 2018 Nov 29;18:315. doi: 10.1186/s12870-018-1533-9 (PMC6267058; doi:10.1186/s12870-018-1533-9)
Supplement: Supplementary file 3 — Table S2. List of annotation all 4075 identified proteins. (XLSX 1117 kb) [file 12870_2018_1533_MOESM3_ESM.xlsx]

## Sheet: Annotation_Combine
Protein accession	Protein description	MW [Da]	pI	AASC [%]	MP	Score	C1 Ratio	C2 Ratio	T1 Ratio	T2 Ratio	T/C Ratio	P value	Subcellular Location	Biological Process	Cellular Component	Molecular Function	KEGG KO No.	KEGG Gene	KEGG Pathway	InterPro ID	InterPro Domain
A2TJU6	Aluminum-induced protein-like protein	30213	6.05	10.6	2	48	0.959	1.045	0.964	1.018	0.991	0.849	plas	response to lipid; response to chemical stimulus; response to abscisic acid stimulus; response to oxygen-containing compound; response to endogenous stimulus; response to alcohol; response to organic substance; response to stimulus; response to hormone stimulus;	membrane; intracellular organelle; cell periphery; cytoplasm; intracellular part; cytosol; cell; plasma membrane; intracellular membrane-bounded organelle; organelle; nucleus; intracellular; cell part; membrane-bounded organelle; cytoplasmic part;					IPR024286;	Domain of unknown function DUF3700;
B0YID3	"Ribulose-1,5-bisphosphate carboxylase/oxygenase large subunit (Fragment)"	59463	6.41	37	17	1683	0.767	0.763	1.244	1.161	1.546	0.0089	cyto	metabolic process; single-organism metabolic process; carbon fixation; cellular process; cellular metabolic process; organic substance metabolic process; photosynthesis;	organelle; intracellular membrane-bounded organelle; intracellular organelle; cell part; intracellular; cytoplasm; intracellular part; membrane-bounded organelle; cell; plastid; cytoplasmic part; chloroplast;	magnesium ion binding; catalytic activity; carbon-carbon lyase activity; binding; ribulose-bisphosphate carboxylase activity; ion binding; carboxy-lyase activity; metal ion binding; cation binding; lyase activity;	K01601	rbcL; ribulose-bisphosphate carboxylase large chain [EC:4.1.1.39]	sita00710 Carbon fixation in photosynthetic organisms; sita01100 Metabolic pathways; sita00630 Glyoxylate and dicarboxylate metabolism; sita01200 Carbon metabolism;	IPR000685; IPR017443; IPR017444;	Ribulose bisphosphate carboxylase, large subunit, C-terminal; Ribulose bisphosphate carboxylase, large subunit, ferrodoxin-like N-terminal; Ribulose bisphosphate carboxylase, large subunit, N-terminal;
G4WFC2	Ascorbate peroxidase (Fragment)	13578	4.88	34.8	3	250	1.041	1.096	0.915	0.961	0.881	0.0679	nucl	response to oxidative stress; metabolic process; response to stimulus; response to stress; oxidation-reduction process; single-organism metabolic process;		organic cyclic compound binding; heterocyclic compound binding; heme binding; catalytic activity; binding; antioxidant activity; peroxidase activity; tetrapyrrole binding; oxidoreductase activity; oxidoreductase activity, acting on peroxide as acceptor;				IPR002016;	Haem peroxidase, plant/fungal/bacterial;
K3XDN5	protein DDB_G0276689 isoform X3 [Brachypodium distachyon]	299916	5.73	1.6	3	43	1.027	1.003	1.014	0.961	0.977	0.444	nucl
K3XDN6	myosin-17-like isoform X1 [Setaria italica]	312429	5.66	0.3	1	29							cyto		intracellular organelle; intracellular non-membrane-bounded organelle; cytoskeletal part; intracellular organelle part; macromolecular complex; intracellular part; cell; actin cytoskeleton; organelle part; non-membrane-bounded organelle; organelle; cytoskeleton; cell part; intracellular; myosin complex; protein complex;	ATP binding; motor activity; nucleoside phosphate binding; nucleoside binding; ion binding; hydrolase activity, acting on acid anhydrides; hydrolase activity; protein binding; nucleotide binding; nucleoside-triphosphatase activity; organic cyclic compound binding; heterocyclic compound binding; ribonucleoside binding; pyrophosphatase activity; catalytic activity; ribonucleotide binding; binding; …				IPR018444; IPR002710; IPR004009; IPR001609; IPR027417;	Dil domain; Dilute; Myosin head, motor domain; Myosin, N-terminal, SH3-like; P-loop containing nucleoside triphosphate hydrolase;
K3XDN9	glutamate synthase 1 [NADH], chloroplastic isoform X1 [Setaria italica]	268876	6.47	6.8	14	320	1.035	1.051	0.982	0.95	0.899	0.05	chlo	dicarboxylic acid metabolic process; organic acid biosynthetic process; glutamine metabolic process; single-organism process; biosynthetic process; response to stimulus; organonitrogen compound biosynthetic process; cellular metabolic process; glutamine family amino acid biosynthetic process; organic substance metabolic process; metabolic process; cellular amino acid metabolic process; alpha-amin…	intracellular organelle; chloroplast part; cytoplasm; intracellular organelle part; plastid part; intracellular part; plastid stroma; cell; organelle part; chloroplast; organelle; intracellular membrane-bounded organelle; cell part; intracellular; membrane-bounded organelle; plastid; cytoplasmic part; chloroplast stroma;	nucleoside phosphate binding; iron ion binding; flavin adenine dinucleotide binding; oxidoreductase activity, acting on the CH-NH2 group of donors, NAD or NADP as acceptor; ion binding; glutamate synthase (NADH) activity; glutamate synthase activity; nucleotide binding; cofactor binding; oxidoreductase activity; heterocyclic compound binding; organic cyclic compound binding; glutamate synthase ac…	K00264	GLT1; glutamate synthase (NADPH/NADH) [EC:1.4.1.13 1.4.1.14]	sita01230 Biosynthesis of amino acids; sita01100 Metabolic pathways; sita01110 Biosynthesis of secondary metabolites; sita00910 Nitrogen metabolism; sita00250 Alanine, aspartate and glutamate metabolism;	IPR000583; IPR002489; IPR013785; IPR006982; IPR001327; IPR009051; IPR002932; IPR017932; IPR023753;	Pyridine nucleotide-disulphide oxidoreductase, FAD/NAD(P)-binding domain; Alpha-helical ferredoxin; Glutamate synthase domain; Aldolase-type TIM barrel; Glutamate synthase, alpha subunit, C-terminal; Pyridine nucleotide-disulphide oxidoreductase, NAD-binding domain; Class II glutamine amidotransferase domain; Glutamine amidotransferase type 2 domain; Glutamate synthase, central-N;
K3XDP1	E3 ubiquitin-protein ligase PRT6 [Setaria italica]	259276	5.77	0.6	0	21							nucl	proteolysis involved in cellular protein catabolic process; cellular protein catabolic process; response to oxygen-containing compound; cellular protein metabolic process; response to stimulus; regulation of lipid metabolic process; cellular metabolic process; regulation of multicellular organismal process; organic substance metabolic process; regulation of seedling development; response to lipid…		ligase activity, forming carbon-nitrogen bonds; small conjugating protein ligase activity; transition metal ion binding; catalytic activity; binding; ubiquitin-protein ligase activity; ligase activity; ion binding; metal ion binding; cation binding; acid-amino acid ligase activity; zinc ion binding;				IPR003126;	Zinc finger, N-recognin;
K3XDP5	protein MOR1 isoform X1 [Setaria italica]	260133	8.1	2	4	66	1.058	0.995	0.977	1.007	0.984	0.427	nucl	cellular component biogenesis; cellular component organization; mitotic cell cycle; organelle fission; mitosis; cytokinesis by cell plate formation; single-organism cellular process; cell plate assembly; single-organism process; mitotic cytokinesis; cytokinetic process; mitotic cytokinetic process; plant-type cell wall biogenesis; cell wall organization or biogenesis; cell wall biogenesis; cytoki…	intracellular organelle; cell cortex; intracellular non-membrane-bounded organelle; cell periphery; cytoskeletal part; cell junction; cytoplasm; intracellular organelle part; cortical cytoskeleton; intracellular part; cell; cell-cell junction; symplast; organelle part; non-membrane-bounded organelle; cytoskeleton; organelle; plasmodesma; microtubule cytoskeleton; cell cortex part; intracellular; …	binding;	K16803			IPR011989; IPR024395; IPR016024;	Armadillo-type fold; CLASP N-terminal domain; Armadillo-like helical;
K3XDQ9	putative 1-phosphatidylinositol-3-phosphate 5-kinase FAB1C isoform X1 [Setaria italica]	211102	5.55	0.3	1	21							nucl	glycerolipid metabolic process; cellular protein metabolic process; cellular lipid metabolic process; primary metabolic process; cellular metabolic process; phosphate-containing compound metabolic process; organic substance metabolic process; metabolic process; phosphorus metabolic process; single-organism metabolic process; cellular macromolecule metabolic process; organophosphate metabolic proc…		phosphatidylinositol phosphate kinase activity; ATP binding; nucleoside phosphate binding; phosphotransferase activity, alcohol group as acceptor; nucleoside binding; ion binding; nucleotide binding; organic cyclic compound binding; heterocyclic compound binding; ribonucleoside binding; kinase activity; catalytic activity; ribonucleotide binding; binding; purine ribonucleoside binding; purine rib…	K00921	PIKFYVE; 1-phosphatidylinositol-3-phosphate 5-kinase [EC:2.7.1.150]	sita04070 Phosphatidylinositol signaling system; sita04145 Phagosome; sita00562 Inositol phosphate metabolism;	IPR027483; IPR027409; IPR002498; IPR027484;	Phosphatidylinositol-4-phosphate 5-kinase, C-terminal; Phosphatidylinositol-4-phosphate 5-kinase, N-terminal domain; GroEL-like apical domain; Phosphatidylinositol-4-phosphate 5-kinase, core;
K3XDR2	putative leucine-rich repeat-containing protein DDB_G0290503 [Setaria italica]	216327	4.78	3.8	4	93	0.909						cyto
K3XDR3	myosin-17 isoform X1 [Setaria italica]	201788	8.77	3.9	4	89	1.076	1.044	0.95	0.93	0.899	0.0238	cyto		intracellular organelle; intracellular non-membrane-bounded organelle; cytoskeletal part; intracellular organelle part; macromolecular complex; intracellular part; cell; actin cytoskeleton; organelle part; non-membrane-bounded organelle; organelle; cytoskeleton; cell part; intracellular; myosin complex; protein complex;	ATP binding; motor activity; nucleoside phosphate binding; nucleoside binding; ion binding; hydrolase activity, acting on acid anhydrides; hydrolase activity; protein binding; nucleotide binding; nucleoside-triphosphatase activity; organic cyclic compound binding; heterocyclic compound binding; ribonucleoside binding; pyrophosphatase activity; catalytic activity; ribonucleotide binding; binding; …				IPR018444; IPR002710; IPR004009; IPR001609; IPR027417;	Dil domain; Dilute; Myosin head, motor domain; Myosin, N-terminal, SH3-like; P-loop containing nucleoside triphosphate hydrolase;
K3XDR5	GYF domain-containing protein [Arabidopsis thaliana]	187827	5.79	5.1	6	120	1.021	1.048	0.987	0.951	0.94	0.101	nucl			protein binding; binding;				IPR003169;	GYF;
K3XDR8	remodeling and spacing factor 1-like [Setaria italica]	190039	6.03	1.6	2	59	1.042	1.106	0.837	0.977	0.852	0.162	nucl	regulation of cellular process; regulation of gene expression; regulation of transcription, DNA-dependent; regulation of cellular biosynthetic process; regulation of primary metabolic process; regulation of macromolecule metabolic process; regulation of nucleobase-containing compound metabolic process; regulation of macromolecule biosynthetic process; regulation of cellular metabolic process; reg…	organelle; intracellular membrane-bounded organelle; intracellular organelle; nucleus; cell part; intracellular; intracellular part; membrane-bounded organelle; cell;	organic cyclic compound binding; heterocyclic compound binding; DNA binding; transition metal ion binding; binding; nucleic acid binding transcription factor activity; ion binding; nucleic acid binding; cation binding; metal ion binding; protein binding; sequence-specific DNA binding; zinc ion binding; sequence-specific DNA binding transcription factor activity;				IPR001356; IPR001841; IPR009057; IPR001965; IPR013083; IPR011011; IPR019787;	Zinc finger, PHD-type; Zinc finger, PHD-finger; Homeodomain-like; Zinc finger, FYVE/PHD-type; Zinc finger, RING-type; Homeobox domain; Zinc finger, RING/FYVE/PHD-type;
K3XDT6	ABC transporter B family member 20-like [Setaria italica]	166485	6.25	1.6	2	36							cyto	transport; transmembrane transport; single-organism cellular process; single-organism process; localization; cellular process; establishment of localization; single-organism transport;	membrane; intracellular organelle; cell periphery; cell junction; intrinsic to membrane; intracellular part; cell-cell junction; cell; integral to membrane; symplast; plasma membrane; intracellular membrane-bounded organelle; organelle; nucleus; plasmodesma; intracellular; cell part; membrane part; membrane-bounded organelle;	nucleoside phosphate binding; primary active transmembrane transporter activity; hydrolase activity, acting on acid anhydrides; hydrolase activity; ATPase activity; organic cyclic compound binding; heterocyclic compound binding; pyrophosphatase activity; catalytic activity; ribonucleotide binding; ATPase activity, coupled to movement of substances; binding; purine ribonucleoside binding; hydrolas…				IPR003593; IPR003439; IPR011527; IPR027417; IPR001140;	ABC transporter, transmembrane domain; AAA+ ATPase domain; ABC transporter-like; ABC transporter type 1, transmembrane domain; P-loop containing nucleoside triphosphate hydrolase;
K3XDT9	SCAR-like protein 2 [Setaria italica]	165369	4.67	1.7	2	74	1.041	0.986	1.016	0.959	0.978	0.579	nucl	cellular component organization; actin cytoskeleton organization; organelle organization; actin filament-based process; single-organism cellular process; single-organism process; cytoskeleton organization; cellular process; cellular component organization or biogenesis;	cytoskeleton; organelle; intracellular organelle; intracellular non-membrane-bounded organelle; cell part; intracellular; intracellular part; cell; non-membrane-bounded organelle;	actin binding; protein binding; cytoskeletal protein binding; binding;				IPR003124;	WH2 domain;
K3XDU0	Transducin/WD40 repeat-like superfamily protein [Arabidopsis thaliana]	162858	6.44	3.9	4	92	1.031	0.977	0.981	0.982	0.986	0.492	chlo		membrane; cell; cell part; cell periphery; plasma membrane;	protein binding; binding;				IPR017986; IPR015943;	WD40/YVTN repeat-like-containing domain; WD40-repeat-containing domain;
K3XDU6	ATP-dependent RNA helicase DHX36 [Setaria italica]	164396	9.16	0.4	1	38	1.361	1.311	0.695	0.681	0.517	0.0016	chlo			purine NTP-dependent helicase activity; ATP binding; nucleoside phosphate binding; helicase activity; ATP-dependent helicase activity; nucleoside binding; ion binding; hydrolase activity, acting on acid anhydrides; hydrolase activity; nucleotide binding; nucleoside-triphosphatase activity; ATPase activity; organic cyclic compound binding; heterocyclic compound binding; ribonucleoside binding; pyr…				IPR007502; IPR011545; IPR011709; IPR014720; IPR014001; IPR027417; IPR001650;	Helicase, C-terminal; Helicase, superfamily 1/2, ATP-binding domain; Double-stranded RNA-binding domain; Domain of unknown function DUF1605; Helicase-associated domain; DEAD/DEAH box helicase domain; P-loop containing nucleoside triphosphate hydrolase;
K3XDU7	ABC transporter D family member 1-like [Setaria italica]	164826	9.22	1.5	1	24							chlo	transport; transmembrane transport; single-organism cellular process; single-organism process; localization; cellular process; establishment of localization; single-organism transport;	intrinsic to membrane; membrane; integral to membrane; membrane part;	nucleoside phosphate binding; primary active transmembrane transporter activity; hydrolase activity, acting on acid anhydrides; hydrolase activity; ATPase activity; organic cyclic compound binding; heterocyclic compound binding; pyrophosphatase activity; catalytic activity; ribonucleotide binding; ATPase activity, coupled to movement of substances; binding; purine ribonucleoside binding; hydrolas…				IPR003593; IPR010509; IPR003439; IPR011527; IPR027417;	Peroxisomal fatty acyl CoA transporter, transmembrane domain; AAA+ ATPase domain; ABC transporter-like; ABC transporter type 1, transmembrane domain; P-loop containing nucleoside triphosphate hydrolase;
K3XDV1	LOW QUALITY PROTEIN: glycine dehydrogenase (decarboxylating), mitochondrial-like [Setaria italica]	150051	9.66	4.1	4	105	1.043	1.042	0.912	0.957	0.874	0.0408	cyto	alpha-amino acid catabolic process; response to stimulus; glycine metabolic process; cellular metabolic process; organic substance metabolic process; glycine catabolic process; metabolic process; cellular amino acid metabolic process; response to cadmium ion; cellular catabolic process; response to inorganic substance; cellular process; single-organism catabolic process; oxidation-reduction proce…	intracellular organelle; apoplast; chloroplast part; plastid envelope; organelle envelope; chloroplast thylakoid; intracellular organelle part; cytoplasm; plastid part; intracellular part; plastid stroma; cell; extracellular region; chloroplast envelope; organelle part; chloroplast; intracellular membrane-bounded organelle; organelle; cell part; intracellular; envelope; thylakoid; membrane-bounde…	ATP binding; nucleoside phosphate binding; nucleoside binding; ion binding; nucleotide binding; cofactor binding; pyridoxal phosphate binding; oxidoreductase activity; organic cyclic compound binding; heterocyclic compound binding; ribonucleoside binding; oxidoreductase activity, acting on the CH-NH2 group of donors, disulfide as acceptor; catalytic activity; ribonucleotide binding; binding; glyc…	K00281	GLDC; glycine dehydrogenase [EC:1.4.4.2]	sita01100 Metabolic pathways; sita00260 Glycine, serine and threonine metabolism; sita01200 Carbon metabolism;	IPR015424; IPR015421; IPR020580;	Glycine cleavage system P-protein, N-terminal; Pyridoxal phosphate-dependent transferase; Pyridoxal phosphate-dependent transferase, major region, subdomain 1;
K3XDV7	ABC transporter B family member 4-like [Setaria italica]	153827	8.2	1.3	1	69							plas	transport; transmembrane transport; single-organism cellular process; single-organism process; localization; cellular process; establishment of localization; single-organism transport;	intrinsic to membrane; membrane; integral to membrane; membrane part;	nucleoside phosphate binding; primary active transmembrane transporter activity; hydrolase activity, acting on acid anhydrides; hydrolase activity; ATPase activity; organic cyclic compound binding; heterocyclic compound binding; pyrophosphatase activity; catalytic activity; ribonucleotide binding; ATPase activity, coupled to movement of substances; binding; purine ribonucleoside binding; hydrolas…				IPR003593; IPR003439; IPR011527; IPR027417; IPR001140;	ABC transporter, transmembrane domain; AAA+ ATPase domain; ABC transporter-like; ABC transporter type 1, transmembrane domain; P-loop containing nucleoside triphosphate hydrolase;
K3XDX0	protein HASTY 1 [Setaria italica]	146746	6.21	3.4	3	88	1.046	1	0.957	0.997	0.959	0.27	nucl	RNA transport; negative regulation of developmental process; regulation of flower development; posttranscriptional regulation of gene expression; posttranscriptional gene silencing by RNA; negative regulation of flower development; phyllome development; single-organism process; negative regulation of multicellular organismal process; nuclear export; nuclear transport; establishment of localizatio…	organelle; intracellular membrane-bounded organelle; intracellular organelle; nucleus; cell part; intracellular; intracellular part; membrane-bounded organelle; cell;	binding;	K14289	XPO5; exportin-5	sita03013 RNA transport;	IPR013598; IPR011989; IPR016024;	Armadillo-type fold; Exportin-1/Importin-beta-like; Armadillo-like helical;
K3XDX1	DENN domain and WD repeat-containing protein SCD1 [Setaria italica]	146560	6.07	1.2	1	44							cyto	developmental process; mitotic cell cycle; single-multicellular organism process; skin development; tissue development; system development; cell growth; cellular developmental process; cytokinesis by cell plate formation; single-organism cellular process; mitotic cytokinesis; single-organism process; post-embryonic development; cytokinetic process; mitotic cytokinetic process; multicellular organ…		protein binding; binding;				IPR005113; IPR001194; IPR005112; IPR017986; IPR015943;	dDENN domain; WD40/YVTN repeat-like-containing domain; WD40-repeat-containing domain; uDENN domain; DENN domain;
K3XDY6	nodal modulator 1 [Setaria italica]	144138	5.42	3	2	34	1.052	1.092	0.886	0.991	0.909	0.141	plas		membrane; intracellular organelle; endoplasmic reticulum; external encapsulating structure; organelle membrane; cell periphery; cytoplasm; intracellular organelle part; intracellular part; cell; organelle part; intracellular membrane-bounded organelle; organelle; cell part; intracellular; vacuolar part; vacuole; vacuolar membrane; plant-type cell wall; cell wall; Golgi apparatus; membrane-bounded…	carbohydrate binding; binding;				IPR008969; IPR013783; IPR008970; IPR014766; IPR013784;	Carboxypeptidase, regulatory domain; Collagen-binding surface protein Cna, B-type domain; Immunoglobulin-like fold; Carbohydrate-binding-like fold; Carboxypeptidase-like, regulatory domain;
K3XDZ2	mitotic spindle checkpoint protein MAD1 [Setaria italica]	149184	6.39	1.8	2	37	1.051	1.02	0.954	0.981	0.939	0.0805	chlo	regulation of cellular process; macromolecule glycosylation; regulation of mitotic cell cycle; negative regulation of cell cycle; negative regulation of cell cycle phase transition; negative regulation of cellular component organization; cellular protein metabolic process; single-organism process; biosynthetic process; negative regulation of biological process; negative regulation of cellular pro…	organelle; intracellular membrane-bounded organelle; intracellular organelle; membrane; membrane part; cell part; intracellular; cytoplasm; intrinsic to membrane; intracellular part; cell; Golgi apparatus; membrane-bounded organelle; integral to membrane; cytoplasmic part;	transferase activity, transferring glycosyl groups; transferase activity, transferring hexosyl groups; catalytic activity; transferase activity; galactosyltransferase activity;	K06638			IPR025298;	Domain of unknown function DUF4094;
K3XDZ8	Ubiquitin carboxyl-terminal hydrolase	152086	5.77	1.7	2	32	0.959	0.996	1.007	1.029	1.045	0.201	nucl	modification-dependent macromolecule catabolic process; cellular macromolecule catabolic process; proteolysis involved in cellular protein catabolic process; cellular protein catabolic process; modification-dependent protein catabolic process; cellular protein metabolic process; ubiquitin-dependent protein catabolic process; primary metabolic process; cellular metabolic process; organic substance…		peptidase activity, acting on L-amino acid peptides; cysteine-type peptidase activity; hydrolase activity; peptidase activity; protein binding; catalytic activity; binding;				IPR008974; IPR002083; IPR024729; IPR001394;	TRAF-like; MATH; ICP0-binding domain of Ubiquitin-specific protease 7; Peptidase C19, ubiquitin carboxyl-terminal hydrolase;
K3XE02	beta-galactosidase [Setaria italica]	139243	5.63	0.9	1	36							chlo	metabolic process; carbohydrate metabolic process; primary metabolic process; organic substance metabolic process;	macromolecular complex; beta-galactosidase complex; protein complex;	galactosidase activity; catalytic activity; binding; hydrolase activity, acting on glycosyl bonds; hydrolase activity, hydrolyzing O-glycosyl compounds; carbohydrate binding; hydrolase activity; beta-galactosidase activity;	K01190	lacZ; beta-galactosidase [EC:3.2.1.23]	sita01100 Metabolic pathways; sita00511 Other glycan degradation; sita00052 Galactose metabolism; sita00600 Sphingolipid metabolism;	IPR006102; IPR017853; IPR004199; IPR006103; IPR011013; IPR014718; IPR006104; IPR008979; IPR013781; IPR013812;	Glycoside hydrolase, family 2, TIM barrel; Galactose mutarotase-like domain; Beta galactosidase small chain/ domain 5; Glycosyl hydrolases family 2, sugar binding domain; Glycoside hydrolase-type carbohydrate-binding, subgroup; Glycoside hydrolase, family 2, immunoglobulin-like beta-sandwich; Glycoside hydrolase, family 2/20, immunoglobulin-like beta-sandwich domain; Galactose-binding domain-like…
K3XE05	probable chromatin-remodeling complex ATPase chain [Setaria italica]	150379	5.19	1.5	1	31	1.026						cyto	reproduction; developmental process; single-multicellular organism process; cellular component organization; developmental process involved in reproduction; chromatin remodeling; reproductive process; system development; vegetative to reproductive phase transition of meristem; reproductive structure development; single-organism cellular process; single-organism process; post-embryonic development…	organelle; intracellular membrane-bounded organelle; intracellular organelle; nucleus; cell part; intracellular; intracellular part; membrane-bounded organelle; cell;	DNA binding; ATP binding; nucleoside phosphate binding; helicase activity; nucleoside binding; ion binding; hydrolase activity, acting on acid anhydrides; hydrolase activity; chromatin binding; nucleotide binding; nucleoside-triphosphatase activity; heterocyclic compound binding; organic cyclic compound binding; ribonucleoside binding; pyrophosphatase activity; catalytic activity; ribonucleotide …	K11654			IPR001005; IPR015194; IPR015195; IPR009057; IPR014001; IPR027417; IPR001650; IPR017884; IPR000330;	ISWI HAND domain; SNF2-related; SLIDE domain; Helicase, C-terminal; Helicase, superfamily 1/2, ATP-binding domain; Homeodomain-like; SANT domain; P-loop containing nucleoside triphosphate hydrolase; SANT/Myb domain;
K3XE11	6-phosphofructokinase isoform X2 [Zea mays]	135482	8.49	2	2	72	0.962						chlo	monosaccharide catabolic process; single-organism carbohydrate catabolic process; glycolysis; fructose 6-phosphate metabolic process; primary metabolic process; carbohydrate metabolic process; cellular metabolic process; phosphate-containing compound metabolic process; carbohydrate catabolic process; organic substance metabolic process; glucose metabolic process; single-organism carbohydrate meta…	cell part; intracellular; 6-phosphofructokinase complex; cytoplasm; macromolecular complex; intracellular part; cytosolic part; protein complex; cell; cytosol; cytoplasmic part;	6-phosphofructokinase activity; metalloendopeptidase activity; peptidase activity; phosphotransferase activity, alcohol group as acceptor; ion binding; metallopeptidase activity; hydrolase activity; endopeptidase activity; carbohydrate kinase activity; kinase activity; catalytic activity; binding; phosphofructokinase activity; metal ion binding; peptidase activity, acting on L-amino acid peptides…				IPR007863; IPR011765; IPR011249; IPR011237; IPR000023;	Peptidase M16, N-terminal; Phosphofructokinase domain; Peptidase M16 domain; Peptidase M16, C-terminal domain; Metalloenzyme, LuxS/M16 peptidase-like;
K3XE13	sucrose-phosphate synthase [Setaria italica]	134992	6.26	9.1	8	230	1.14	1.092	0.887	0.925	0.809	0.0206	cyto	single-organism carbohydrate metabolic process; metabolic process; sucrose metabolic process; cellular carbohydrate metabolic process; biosynthetic process; oligosaccharide metabolic process; disaccharide metabolic process; carbohydrate metabolic process; primary metabolic process; cellular metabolic process; cellular process; organic substance metabolic process;		transferase activity, transferring hexosyl groups; catalytic activity; sucrose-phosphate synthase activity; UDP-glucosyltransferase activity; UDP-glycosyltransferase activity; glucosyltransferase activity; transferase activity, transferring glycosyl groups; transferase activity;				IPR006380; IPR000368; IPR001296;	Sucrose synthase; Sucrose-phosphate synthase; Glycosyl transferase, family 1;
K3XE20	conserved oligomeric Golgi complex subunit 1 [Setaria italica]	130928	6.36	2.9	2	51	0.927	0.914	1.028	1.076	1.149	0.0339	cyto		cell part; intracellular; cytoplasm; intracellular part; cytosol; cell; cytoplasmic part;
K3XE25	probable histone acetyltransferase HAC-like 3 [Setaria italica]	137684	6.32	0.6	1	65	1.213	1.396	0.801	0.775	0.562	0.0306	nucl	regulation of cellular process; regulation of gene expression; regulation of transcription, DNA-dependent; regulation of cellular biosynthetic process; regulation of primary metabolic process; regulation of macromolecule metabolic process; regulation of nucleobase-containing compound metabolic process; regulation of macromolecule biosynthetic process; regulation of cellular metabolic process; reg…	organelle; intracellular membrane-bounded organelle; intracellular organelle; nucleus; cell part; intracellular; intracellular part; membrane-bounded organelle; cell;	ion binding; protein binding; transcription cofactor activity; zinc ion binding; N-acetyltransferase activity; transferase activity, transferring acyl groups other than amino-acyl groups; acetyltransferase activity; N-acyltransferase activity; transferase activity, transferring acyl groups; histone acetyltransferase activity; transition metal ion binding; catalytic activity; binding; transcriptio…				IPR000197; IPR001965; IPR013083; IPR011011; IPR000433;	Zinc finger, PHD-type; Zinc finger, FYVE/PHD-type; Zinc finger, TAZ-type; Zinc finger, ZZ-type; Zinc finger, RING/FYVE/PHD-type;
K3XE31	sister chromatid cohesion 1 protein 4 [Setaria italica]	123160	4.36	1.9	2	47	0.966	1.035	0.995	0.98	0.989	0.748	chlo	cellular component organization; chromosome segregation; chromosome organization; organelle organization; single-organism cellular process; single-organism process; sister chromatid cohesion; cell cycle process; cellular process; cell cycle; cellular component organization or biogenesis;	intracellular organelle; intracellular non-membrane-bounded organelle; intracellular organelle part; nuclear lumen; intracellular part; cell; organelle part; non-membrane-bounded organelle; membrane-enclosed lumen; organelle; intracellular membrane-bounded organelle; nucleus; intracellular organelle lumen; cell part; intracellular; chromosome; nuclear chromosome; membrane-bounded organelle; organ…	protein binding; binding;	K06670			IPR006909; IPR023093; IPR006910;	Rad21/Rec8-like protein, C-terminal, eukaryotic; Rad21/Rec8-like protein, C-terminal; Rad21/Rec8-like protein, N-terminal;
K3XE43	SCAR-like protein 2 [Setaria italica]	122907	5.89	16.7	13	408	1.032	1	1.023	0.976	0.964	0.62	chlo	metabolic process; generation of precursor metabolites and energy; aerobic respiration; single-organism metabolic process; oxidation-reduction process; energy derivation by oxidation of organic compounds; tricarboxylic acid cycle; carbon fixation; primary metabolic process; cellular respiration; cellular metabolic process; cellular process; organic substance metabolic process;		carboxy-lyase activity; lyase activity; phosphoenolpyruvate carboxylase activity; catalytic activity; carbon-carbon lyase activity; phosphoenolpyruvate carboxykinase activity;	K01595	ppc; phosphoenolpyruvate carboxylase [EC:4.1.1.31]	sita00710 Carbon fixation in photosynthetic organisms; sita01100 Metabolic pathways; sita00620 Pyruvate metabolism; sita01200 Carbon metabolism;	IPR015813;	Pyruvate/Phosphoenolpyruvate kinase-like domain;
K3XE48	nuclear pore complex protein NUP96-like [Setaria italica]	125407	4.92	1.1	1	38	0.882	0.921	1.056	1.112	1.208	0.0332	cyto	transport; localization; establishment of localization;	intracellular organelle; membrane; nuclear pore; nuclear envelope; pore complex; intracellular organelle part; organelle envelope; macromolecular complex; intrinsic to membrane; endomembrane system; intracellular part; cell; integral to membrane; organelle part; intracellular membrane-bounded organelle; organelle; nucleus; intracellular; cell part; membrane part; envelope; protein complex; membra…		K14297	NUP98; nuclear pore complex protein Nup98-Nup96	sita03013 RNA transport;	IPR007230; IPR021967;	Peptidase S59, nucleoporin; Nuclear protein 96;
K3XE49	Protein translocase subunit SecA	128159	6.03	8.6	9	84	1.158	1.17	0.86	0.842	0.785	0.00119	chlo	intracellular transport; protein import; single-organism cellular process; single-organism process; organic substance transport; protein transport; cellular localization; establishment of localization; protein targeting; establishment of protein localization; transport; cellular macromolecule localization; establishment of localization in cell; intracellular protein transport; protein localizatio…	membrane;	ATP binding; nucleoside phosphate binding; nucleoside binding; ion binding; nucleotide binding; organic cyclic compound binding; heterocyclic compound binding; ribonucleoside binding; ribonucleotide binding; binding; purine ribonucleoside binding; anion binding; purine ribonucleotide binding; adenyl ribonucleotide binding; purine nucleoside binding; adenyl nucleotide binding; purine nucleotide bi…				IPR011116; IPR011130; IPR011115; IPR027417; IPR014018;	SecA DEAD-like, N-terminal; SecA motor DEAD; SecA preprotein, cross-linking domain; SecA Wing/Scaffold; P-loop containing nucleoside triphosphate hydrolase;
K3XE54	protein CROWDED NUCLEI 4-like isoform X1 [Setaria italica]	138742	5.03	3	3	81	1.13	1.034	0.943	0.916	0.863	0.0923	cyto
K3XE60	coatomer subunit alpha-3-like [Aegilops tauschii subsp. tauschii]	123910	6.04	7.4	5	211	1.027	0.967	1.003	0.995	1.006	0.953	cyto	intracellular transport; vesicle-mediated transport; single-organism cellular process; single-organism process; organic substance transport; protein transport; cellular localization; establishment of localization; establishment of protein localization; transport; cellular macromolecule localization; establishment of localization in cell; intracellular protein transport; protein localization; macr…	membrane; cytoplasmic vesicle; organelle membrane; membrane-bounded vesicle; cytoplasmic membrane-bounded vesicle; COPI-coated vesicle; vesicle; Golgi-associated vesicle membrane; cytoplasm; cytoplasmic vesicle part; macromolecular complex; intracellular part; vesicle coat; COPI-coated vesicle membrane; cell; organelle part; coated vesicle membrane; COPI vesicle coat; intracellular; cell part; me…	protein binding; structural molecule activity; binding;				IPR006692; IPR017986; IPR015943; IPR010714;	WD40/YVTN repeat-like-containing domain; Coatomer, alpha subunit, C-terminal; WD40-repeat-containing domain; Coatomer, WD associated region;
K3XE62	cellulose synthase A catalytic subunit 4 [UDP-forming] [Setaria italica]	124113	6.03	5.3	4	83	1.125	1.105	0.87	0.932	0.83	0.0224	plas	cellular component biogenesis; positive regulation of biosynthetic process; single-organism process; biosynthetic process; regulation of lipid metabolic process; cellular metabolic process; secondary cell wall biogenesis; cellular polysaccharide metabolic process; response to biotic stimulus; cell wall organization or biogenesis; metabolic process; regulation of abscisic acid biosynthetic process…	membrane; external encapsulating structure; membrane part; cell part; cell periphery; intrinsic to membrane; cell wall; cell; integral to membrane;	cellulose synthase activity; transferase activity, transferring hexosyl groups; catalytic activity; UDP-glucosyltransferase activity; cellulose synthase (UDP-forming) activity; UDP-glycosyltransferase activity; glucosyltransferase activity; transferase activity, transferring glycosyl groups; transferase activity;	K10999			IPR013083;	Zinc finger, RING/FYVE/PHD-type;
K3XE63	villin-3-like [Setaria italica]	126864	5.75	15	11	342	0.994	0.998	0.984	0.986	0.986	0.0389	nucl	cellular component biogenesis; cellular component organization; protein complex subunit organization; single-organism cellular process; single-organism process; actin filament organization; actin filament bundle assembly; actin filament bundle organization; macromolecular complex subunit organization; actin cytoskeleton organization; cellular component assembly; organelle organization; actin fila…	intracellular organelle; intracellular non-membrane-bounded organelle; cytoskeletal part; intracellular organelle part; macromolecular complex; intracellular part; cell; actin cytoskeleton; organelle part; non-membrane-bounded organelle; organelle; cytoskeleton; cell part; intracellular; actin filament; protein complex;	actin binding; protein binding; cytoskeletal protein binding; binding;				IPR003128; IPR007123;	Gelsolin-like domain; Villin headpiece;
K3XE65	AP-4 complex subunit epsilon [Setaria italica]	119079	5.58	7.3	4	160	0.831	0.81	1.143	1.155	1.407	0.00135	nucl	intracellular transport; vesicle-mediated transport; single-organism cellular process; single-organism process; organic substance transport; protein transport; cellular localization; establishment of localization; establishment of protein localization; transport; cellular macromolecule localization; establishment of localization in cell; intracellular protein transport; protein localization; macr…	membrane; cell junction; coated membrane; cytoplasm; macromolecular complex; intracellular part; cytosol; cell-cell junction; cell; symplast; plasmodesma; intracellular; cell part; membrane part; membrane coat; protein complex; cytoplasmic part;	binding;	K12400			IPR011989; IPR016024; IPR002553;	Clathrin/coatomer adaptor, adaptin-like, N-terminal; Armadillo-type fold; Armadillo-like helical;
K3XE67	phosphoenolpyruvate carboxylase, housekeeping isozyme [Setaria italica]	122857	5.7	12.2	12	329	0.877	0.843	1.147	1.094	1.31	0.0143	cyto	metabolic process; generation of precursor metabolites and energy; aerobic respiration; single-organism metabolic process; oxidation-reduction process; energy derivation by oxidation of organic compounds; tricarboxylic acid cycle; carbon fixation; primary metabolic process; cellular respiration; cellular metabolic process; cellular process; organic substance metabolic process;	intracellular organelle; membrane; apoplast; cell periphery; cell junction; cytoplasm; intracellular part; cell; cytosol; cell-cell junction; extracellular region; symplast; plasma membrane; chloroplast; organelle; intracellular membrane-bounded organelle; plasmodesma; intracellular; cell part; membrane-bounded organelle; plastid; cytoplasmic part;	carboxy-lyase activity; lyase activity; phosphoenolpyruvate carboxylase activity; catalytic activity; carbon-carbon lyase activity; phosphoenolpyruvate carboxykinase activity;	K01595	ppc; phosphoenolpyruvate carboxylase [EC:4.1.1.31]	sita00710 Carbon fixation in photosynthetic organisms; sita01100 Metabolic pathways; sita00620 Pyruvate metabolism; sita01200 Carbon metabolism;	IPR015813;	Pyruvate/Phosphoenolpyruvate kinase-like domain;
K3XE75	SCY1-like protein 2 [Setaria italica]	113052	6.42	1.4	1	36							chlo	phosphorylation; cellular protein metabolic process; primary metabolic process; cellular metabolic process; phosphate-containing compound metabolic process; organic substance metabolic process; metabolic process; protein phosphorylation; phosphorus metabolic process; cellular macromolecule metabolic process; cellular protein modification process; protein metabolic process; macromolecule metabolic…	membrane; cell part; intracellular; cytoplasm; intracellular part; cytosol; cell; cytoplasmic part;	ATP binding; nucleoside phosphate binding; phosphotransferase activity, alcohol group as acceptor; nucleoside binding; ion binding; protein kinase activity; nucleotide binding; organic cyclic compound binding; heterocyclic compound binding; ribonucleoside binding; kinase activity; catalytic activity; ribonucleotide binding; binding; purine ribonucleoside binding; anion binding; purine ribonucleot…	K17541			IPR000719; IPR011989; IPR016024; IPR011009;	Protein kinase domain; Armadillo-type fold; Armadillo-like helical; Protein kinase-like domain;
K3XE76	respiratory burst oxidase homolog protein A-like [Setaria italica]	120909	9.27	1.6	1	50							chlo	metabolic process; oxidation-reduction process; single-organism metabolic process;	intrinsic to membrane; membrane; integral to membrane; membrane part;	oxidoreductase activity, acting on NAD(P)H; catalytic activity; binding; ion binding; antioxidant activity; cation binding; metal ion binding; oxidoreductase activity, acting on NAD(P)H, oxygen as acceptor; calcium ion binding; peroxidase activity; oxidoreductase activity; oxidoreductase activity, acting on peroxide as acceptor;	K13447	RBOH; respiratory burst oxidase [EC:1.6.3.- 1.11.1.-]	sita04626 Plant-pathogen interaction;	IPR017927; IPR011992; IPR002048; IPR013130; IPR013121; IPR013623; IPR013112; IPR017938;	EF-hand domain; Ferric reductase transmembrane component-like domain; FAD-binding 8; NADPH oxidase Respiratory burst; Ferric reductase, NAD binding; Ferredoxin reductase-type FAD-binding domain; EF-hand domain pair; Riboflavin synthase-like beta-barrel;
K3XE81	leucine--tRNA ligase, chloroplastic/mitochondrial [Setaria italica]	122140	6.04	8.4	5	141	0.941	0.967	1.003	1.06	1.094	0.132	chlo	reproduction; single-multicellular organism process; cellular aromatic compound metabolic process; reproductive process; seed development; cellular protein metabolic process; single-organism process; post-embryonic development; biosynthetic process; tRNA aminoacylation; cellular metabolic process; organic substance metabolic process; metabolic process; cellular amino acid metabolic process; heter…	intracellular organelle; chloroplast part; intracellular organelle part; cytoplasm; plastid part; intracellular part; plastid stroma; cell; organelle part; mitochondrion; chloroplast; intracellular membrane-bounded organelle; organelle; intracellular; cell part; membrane-bounded organelle; plastid; cytoplasmic part; chloroplast stroma;	ligase activity, forming aminoacyl-tRNA and related compounds; aminoacyl-tRNA editing activity; ATP binding; carboxylic ester hydrolase activity; nucleoside phosphate binding; ligase activity, forming carbon-oxygen bonds; nucleoside binding; ion binding; ligase activity; hydrolase activity; nucleotide binding; organic cyclic compound binding; heterocyclic compound binding; leucine-tRNA ligase act…	K01869	LARS; leucyl-tRNA synthetase [EC:6.1.1.4]	sita00970 Aminoacyl-tRNA biosynthesis;	IPR014729; IPR013155; IPR009008; IPR002300; IPR025709; IPR009080;	Valyl/Leucyl/Isoleucyl-tRNA synthetase, anticodon-binding; Rossmann-like alpha/beta/alpha sandwich fold; Aminoacyl-tRNA synthetase, class 1a, anticodon-binding; Aminoacyl-tRNA synthetase, class Ia; Leucyl-tRNA synthetase, editing domain; Valyl/Leucyl/Isoleucyl-tRNA synthetase, editing domain;
K3XE84	Coatomer subunit beta	117722	5.75	8.1	6	104	1.037	1.032	0.984	1.007	0.996	0.0803	E.R.	intracellular transport; vesicle-mediated transport; single-organism cellular process; single-organism process; organic substance transport; protein transport; cellular localization; establishment of localization; establishment of protein localization; transport; cellular macromolecule localization; establishment of localization in cell; intracellular protein transport; protein localization; macr…	membrane; cytoplasmic vesicle; organelle membrane; membrane-bounded vesicle; cytoplasmic membrane-bounded vesicle; COPI-coated vesicle; vesicle; Golgi-associated vesicle membrane; cytoplasm; cytoplasmic vesicle part; macromolecular complex; intracellular part; vesicle coat; COPI-coated vesicle membrane; cell; organelle part; coated vesicle membrane; COPI vesicle coat; intracellular; cell part; me…	structural molecule activity; binding;	K17301			IPR011710; IPR011989; IPR016024; IPR002553;	Clathrin/coatomer adaptor, adaptin-like, N-terminal; Coatomer beta subunit, C-terminal; Armadillo-type fold; Armadillo-like helical;
K3XE87	Coatomer subunit beta	116439	5.61	7.8	5	118	0.946	1.058	0.921	0.981	0.928	0.506	E.R.	intracellular transport; vesicle-mediated transport; single-organism cellular process; single-organism process; organic substance transport; protein transport; cellular localization; establishment of localization; transport; establishment of protein localization; cellular macromolecule localization; establishment of localization in cell; intracellular protein transport; cellular protein localizat…	membrane; cytoplasmic vesicle; organelle membrane; membrane-bounded vesicle; cytoplasmic membrane-bounded vesicle; COPI-coated vesicle; cytoplasm; vesicle; Golgi-associated vesicle membrane; cytoplasmic vesicle part; macromolecular complex; intracellular part; vesicle coat; cell; COPI-coated vesicle membrane; organelle part; coated vesicle membrane; COPI vesicle coat; intracellular; cell part; me…	structural molecule activity; binding;	K17301			IPR011710; IPR011989; IPR016024; IPR002553;	Clathrin/coatomer adaptor, adaptin-like, N-terminal; Coatomer beta subunit, C-terminal; Armadillo-type fold; Armadillo-like helical;
K3XE94	Eukaryotic translation initiation factor 3 subunit A	129160	9.19	12.5	11	184	1.038	1.011	1.07	1.083	1.074	0.0739	cyto	regulation of cellular process; cellular component biogenesis; cellular component organization; ribonucleoprotein complex biogenesis; ribonucleoprotein complex assembly; regulation of macromolecule metabolic process; posttranscriptional regulation of gene expression; cellular protein metabolic process; biosynthetic process; cellular metabolic process; organic substance metabolic process; metaboli…	membrane; cell periphery; cytoplasm; macromolecular complex; intracellular part; cytosol; cell; eukaryotic 48S preinitiation complex; plasma membrane; intracellular; cell part; translation preinitiation complex; eukaryotic 43S preinitiation complex; ribonucleoprotein complex; protein complex; cytoplasmic part; eukaryotic translation initiation factor 3 complex;	organic cyclic compound binding; heterocyclic compound binding; RNA binding; translation factor activity, nucleic acid binding; binding; nucleic acid binding; translation initiation factor activity; protein binding;	K03254	EIF3A; translation initiation factor 3 subunit A	sita03013 RNA transport;	IPR000717;	Proteasome component (PCI) domain;
K3XEC1	probable alpha,alpha-trehalose-phosphate synthase [UDP-forming] 7 [Setaria italica]	110716	5.35	2	1	122	1.358	1.328	0.933		0.48		cyto	carbohydrate biosynthetic process; biosynthetic process; disaccharide metabolic process; oligosaccharide biosynthetic process; primary metabolic process; carbohydrate metabolic process; cellular metabolic process; organic substance biosynthetic process; cellular biosynthetic process; organic substance metabolic process; single-organism carbohydrate metabolic process; metabolic process; trehalose …	cell part; intracellular; cytoplasm; intracellular part; cytosol; cell; cytoplasmic part;	catalytic activity;	K16055	TPS; trehalose 6-phosphate synthase/phosphatase [EC:2.4.1.15 3.1.3.12]	sita01100 Metabolic pathways; sita00500 Starch and sucrose metabolism;	IPR001830; IPR023214; IPR003337;	HAD-like domain; Trehalose-phosphatase; Glycosyl transferase, family 20;
K3XEC4	protein argonaute 4A-like [Setaria italica]	117046	9.16	3.7	3	75	0.978	0.907	1.07	1.042	1.107	0.0969	nucl			organic cyclic compound binding; heterocyclic compound binding; protein binding; binding; nucleic acid binding;	K11593			IPR014811; IPR003165; IPR012337; IPR003100;	Domain of unknown function DUF1785; PAZ domain; Ribonuclease H-like domain; Stem cell self-renewal protein Piwi;
K3XEC7	respiratory burst oxidase homolog protein B [Setaria italica]	115363	9.21	3.3	2	89	0.904	0.662	1.261	1.137	1.609	0.0923	cyto	metabolic process; oxidation-reduction process; single-organism metabolic process;	intrinsic to membrane; membrane; integral to membrane; membrane part;	oxidoreductase activity, acting on NAD(P)H; catalytic activity; binding; ion binding; antioxidant activity; cation binding; metal ion binding; oxidoreductase activity, acting on NAD(P)H, oxygen as acceptor; calcium ion binding; peroxidase activity; oxidoreductase activity; oxidoreductase activity, acting on peroxide as acceptor;	K13447	RBOH; respiratory burst oxidase [EC:1.6.3.- 1.11.1.-]	sita04626 Plant-pathogen interaction;	IPR017927; IPR011992; IPR002048; IPR013130; IPR013121; IPR013623; IPR013112; IPR017938;	EF-hand domain; Ferric reductase transmembrane component-like domain; FAD-binding 8; NADPH oxidase Respiratory burst; Ferric reductase, NAD binding; Ferredoxin reductase-type FAD-binding domain; EF-hand domain pair; Riboflavin synthase-like beta-barrel;
K3XEC8	transcriptional corepressor LEUNIG-like [Setaria italica]	109739	6.65	2.6	2	45	1.001	1.012	0.97	1.089	0.991	0.737	nucl			protein binding; binding;				IPR013720; IPR017986; IPR015943; IPR006594;	WD40/YVTN repeat-like-containing domain; LisH dimerisation motif, subgroup; WD40-repeat-containing domain; LisH dimerisation motif;
K3XEC9	proteoglycan 4-like [Aegilops tauschii subsp. tauschii]	119910	9.58	2.5	2	48	1.047	1.033	0.927	0.915	0.889	0.00595	nucl							IPR000313;	PWWP domain;
K3XED0	serine/threonine-protein phosphatase 4 regulatory subunit 3 [Setaria italica]	112914	5.29	0.8	1	32							nucl			binding;	K17491			IPR011989; IPR016024; IPR006887;	Domain of unknown function DUF625; Armadillo-type fold; Armadillo-like helical;
K3XEE1	alpha-amylase 3, chloroplastic [Setaria italica]	110439	5.71	0.7	1	21							chlo	metabolic process; carbohydrate metabolic process; primary metabolic process; organic substance metabolic process;	intracellular organelle; chloroplast part; cytoplasm; intracellular organelle part; plastid part; intracellular part; plastid stroma; cell; organelle part; chloroplast; organelle; intracellular membrane-bounded organelle; cell part; intracellular; membrane-bounded organelle; plastid; cytoplasmic part; chloroplast stroma;	alpha-amylase activity; amylase activity; catalytic activity; binding; hydrolase activity, acting on glycosyl bonds; ion binding; metal ion binding; cation binding; hydrolase activity, hydrolyzing O-glycosyl compounds; hydrolase activity; calcium ion binding;				IPR013780; IPR017853; IPR012850; IPR006047; IPR013781;	Alpha-amylase, C-terminal beta-sheet; Glycoside hydrolase, superfamily; Glycosyl hydrolase, family 13, all-beta; Glycoside hydrolase, catalytic domain; Glycosyl hydrolase, family 13, catalytic domain;
K3XEE4	Serine/threonine-protein kinase	103071	6.27	1	1	41							plas	reproduction; single-multicellular organism process; phosphorylation; reproductive process; single-organism cellular process; cellular protein metabolic process; single-organism process; pollen-pistil interaction; primary metabolic process; multicellular organismal process; cell recognition; cellular metabolic process; multi-organism process; phosphate-containing compound metabolic process; organ…		ATP binding; nucleoside phosphate binding; phosphotransferase activity, alcohol group as acceptor; nucleoside binding; ion binding; nucleotide binding; protein kinase activity; organic cyclic compound binding; heterocyclic compound binding; ribonucleoside binding; kinase activity; catalytic activity; ribonucleotide binding; binding; purine ribonucleoside binding; purine ribonucleotide binding; an…				IPR001480; IPR003609; IPR013227; IPR000719; IPR000858; IPR001245; IPR013320; IPR011009;	S-locus glycoprotein; Protein kinase-like domain; Apple-like; Serine-threonine/tyrosine-protein kinase catalytic domain; Concanavalin A-like lectin/glucanase, subgroup; Protein kinase domain; Bulb-type lectin domain; PAN-2 domain;
K3XEE6	protein VACUOLELESS1 [Setaria italica]	106019	5.65	1.1	1	55							nucl	intracellular transport; single-organism cellular process; single-organism process; organic substance transport; protein transport; cellular localization; establishment of localization; establishment of protein localization; transport; cellular macromolecule localization; establishment of localization in cell; intracellular protein transport; protein localization; macromolecule localization; loca…	membrane; intracellular organelle; organelle membrane; cytoplasm; intracellular organelle part; plant-type vacuole membrane; intracellular part; cell; organelle part; intracellular membrane-bounded organelle; organelle; cell part; intracellular; vacuolar part; vacuole; vacuolar membrane; membrane-bounded organelle; cytoplasmic part; plant-type vacuole;					IPR006926; IPR006925; IPR011044;	Vps16, C-terminal; Quinoprotein amine dehydrogenase, beta chain-like; Vps16, N-terminal;
K3XEF6	protein transport protein SEC23 [Setaria italica]	101245	6.66	2.4	1	32							nucl	intracellular transport; vesicle-mediated transport; single-organism cellular process; Golgi vesicle transport; single-organism process; organic substance transport; protein transport; cellular localization; establishment of localization; establishment of protein localization; transport; cellular macromolecule localization; establishment of localization in cell; intracellular protein transport; c…	membrane; transport vesicle membrane; cytoplasmic vesicle; organelle membrane; membrane-bounded vesicle; cytoplasmic membrane-bounded vesicle; vesicle; cytoplasm; cytoplasmic vesicle part; macromolecular complex; intracellular part; vesicle coat; cell; organelle part; coated vesicle membrane; membrane part; intracellular; cell part; membrane-bounded organelle; ER to Golgi transport vesicle membra…	cation binding; metal ion binding; zinc ion binding; transition metal ion binding; binding; ion binding;				IPR006900; IPR012990; IPR006896; IPR006895; IPR007123; IPR002035;	Gelsolin-like domain; Sec23/Sec24, trunk domain; Zinc finger, Sec23/Sec24-type; von Willebrand factor, type A; Sec23/Sec24, helical domain; Sec23/Sec24 beta-sandwich;
K3XEF7	Lipoxygenase	106314	5.93	3.5	2	96	1.04	0.993	0.979	0.973	0.976	0.229	cyto	organic acid biosynthetic process; single-organism biosynthetic process; oxidation-reduction process; small molecule metabolic process; cellular lipid metabolic process; biosynthetic process; fatty acid metabolic process; primary metabolic process; fatty acid biosynthetic process; cellular metabolic process; organic substance biosynthetic process; oxylipin biosynthetic process; cellular biosynthe…		oxidoreductase activity, acting on single donors with incorporation of molecular oxygen, incorporation of two atoms of oxygen; iron ion binding; oxidoreductase activity, acting on single donors with incorporation of molecular oxygen; transition metal ion binding; catalytic activity; binding; dioxygenase activity; ion binding; cation binding; metal ion binding; protein binding; linoleate 13S-lipox…				IPR001024; IPR027433; IPR008976; IPR013819;	Lipase/lipooxygenase, PLAT/LH2; Lipoxygenase, C-terminal; PLAT/LH2 domain; Lipoxygenase, domain 3;
K3XEG4	N-alpha-acetyltransferase 15, NatA auxiliary subunit [Setaria italica]	114003	5.92	13.6	11	287	1.039	1.021	0.969	0.979	0.949	0.0322	cyto			protein binding; binding;	K00670			IPR011990; IPR013026;	Tetratricopeptide-like helical domain; Tetratricopeptide repeat-containing domain;
K3XEG9	DNA replication licensing factor MCM4 [Setaria italica]	103509	6.25	2.1	2	28	0.912	0.906	1.079	1.073	1.189	0.000645	chlo	DNA replication; cellular aromatic compound metabolic process; DNA metabolic process; organic cyclic compound metabolic process; nitrogen compound metabolic process; biosynthetic process; primary metabolic process; organic substance biosynthetic process; cellular metabolic process; cellular biosynthetic process; organic substance metabolic process; metabolic process; DNA replication initiation; c…	cell part; intracellular; cytoplasm; macromolecular complex; intracellular part; cell; protein complex; MCM complex; cytosol; cytoplasmic part;	DNA binding; ATP binding; nucleoside phosphate binding; helicase activity; nucleoside binding; ion binding; hydrolase activity, acting on acid anhydrides; hydrolase activity; nucleotide binding; nucleoside-triphosphatase activity; heterocyclic compound binding; organic cyclic compound binding; ribonucleoside binding; pyrophosphatase activity; catalytic activity; ribonucleotide binding; binding; n…				IPR003593; IPR012340; IPR004039; IPR027417;	AAA+ ATPase domain; Nucleic acid-binding, OB-fold; Rubredoxin-type fold; P-loop containing nucleoside triphosphate hydrolase;
K3XEH1	GTP-binding protein TypA/BipA homolog [Setaria italica]	102123	9.45	2.1	2	34	1.093	1.028	0.939	0.937	0.888	0.0638	nucl			nucleoside phosphate binding; nucleoside binding; ion binding; hydrolase activity, acting on acid anhydrides; hydrolase activity; nucleotide binding; nucleoside-triphosphatase activity; organic cyclic compound binding; heterocyclic compound binding; ribonucleoside binding; pyrophosphatase activity; catalytic activity; ribonucleotide binding; binding; GTPase activity; purine ribonucleoside binding…	K06207			IPR005225; IPR000640; IPR004161; IPR027417; IPR000795; IPR009022; IPR009000;	Elongation factor G, III-V domain; Elongation factor, GTP-binding domain; Translation protein, beta-barrel domain; Small GTP-binding protein domain; Translation elongation factor EFG, V domain; Translation elongation factor EFTu/EF1A, domain 2; P-loop containing nucleoside triphosphate hydrolase;
K3XEH3	putative respiratory burst oxidase homolog protein H [Setaria italica]	108818	9.49	3.9	3	48	1.081	1.218	0.873	0.917	0.81	0.0715	cyto	metabolic process; oxidation-reduction process; single-organism metabolic process;	intrinsic to membrane; membrane; integral to membrane; membrane part;	oxidoreductase activity, acting on NAD(P)H; catalytic activity; binding; ion binding; antioxidant activity; cation binding; metal ion binding; oxidoreductase activity, acting on NAD(P)H, oxygen as acceptor; calcium ion binding; peroxidase activity; oxidoreductase activity; oxidoreductase activity, acting on peroxide as acceptor;				IPR017927; IPR011992; IPR002048; IPR013130; IPR013121; IPR013623; IPR013112; IPR017938;	EF-hand domain; Ferric reductase transmembrane component-like domain; FAD-binding 8; NADPH oxidase Respiratory burst; Ferric reductase, NAD binding; Ferredoxin reductase-type FAD-binding domain; EF-hand domain pair; Riboflavin synthase-like beta-barrel;
K3XEI1	elongation factor 2 [Setaria italica]	109313	5.93	18.4	13	512	0.947	0.999	1.071	1.035	1.094	0.127	cyto	response to cold; response to stimulus; response to stress; response to abiotic stimulus; response to temperature stimulus;	membrane; organelle membrane; cell periphery; cell junction; cytoplasm; intracellular part; cell; cell-cell junction; symplast; organelle part; non-membrane-bounded organelle; membrane-enclosed lumen; intracellular organelle lumen; plasmodesma; intracellular; cell part; membrane-bounded organelle; plastid; organelle lumen; intracellular organelle; apoplast; intracellular non-membrane-bounded orga…	nucleoside phosphate binding; nucleoside binding; ion binding; hydrolase activity, acting on acid anhydrides; hydrolase activity; nucleotide binding; copper ion binding; nucleoside-triphosphatase activity; heterocyclic compound binding; organic cyclic compound binding; ribonucleoside binding; pyrophosphatase activity; transition metal ion binding; ribonucleotide binding; catalytic activity; bindi…	K03234			IPR027417; IPR000795; IPR005517; IPR005225; IPR004161; IPR000640; IPR020568; IPR014721; IPR009022; IPR009000;	Elongation factor, GTP-binding domain; Small GTP-binding protein domain; Translation elongation factor EFG/EF2, domain IV; Ribosomal protein S5 domain 2-type fold, subgroup; Translation elongation factor EFG, V domain; Elongation factor G, III-V domain; Translation protein, beta-barrel domain; Ribosomal protein S5 domain 2-type fold; P-loop containing nucleoside triphosphate hydrolase; Translatio…
K3XEI3	beta-adaptin-like protein A [Setaria italica]	103357	5.23	1.9	2	45	1.051	1.009	0.977	0.925	0.926	0.142	chlo	intracellular transport; vesicle-mediated transport; single-organism cellular process; single-organism process; organic substance transport; protein transport; cellular localization; establishment of localization; establishment of protein localization; transport; cellular macromolecule localization; establishment of localization in cell; intracellular protein transport; protein localization; macr…	membrane; AP-type membrane coat adaptor complex; membrane part; cell part; intracellular; clathrin adaptor complex; coated membrane; cytoplasm; clathrin coat; macromolecular complex; intracellular part; membrane coat; protein complex; cell; cytoplasmic part;	substrate-specific transporter activity; protein transporter activity; binding; transporter activity;				IPR015151; IPR011989; IPR016024; IPR002553;	Clathrin/coatomer adaptor, adaptin-like, N-terminal; Beta-adaptin appendage, C-terminal subdomain; Armadillo-type fold; Armadillo-like helical;
K3XEI8	uncharacterized LOC103636139 [Zea mays]	94460	5.04	2.7	2	58							nucl			protein binding; binding;				IPR009060;	UBA-like;
K3XEI9	Phosphorylase	110451	6.71	11.8	8	187	1.049	1.09	0.93	0.873	0.818	0.041	cyto	metabolic process; response to water deprivation; response to chemical stimulus; response to stress; response to water stimulus; response to abiotic stimulus; response to oxygen-containing compound; response to cadmium ion; response to inorganic substance; carbohydrate metabolic process; primary metabolic process; response to stimulus; response to metal ion; organic substance metabolic process;	organelle; intracellular membrane-bounded organelle; intracellular organelle; cell part; intracellular; cytoplasm; intracellular part; membrane-bounded organelle; cell; plastid; cytoplasmic part; chloroplast;	transferase activity, transferring hexosyl groups; catalytic activity; binding; phosphorylase activity; ion binding; anion binding; transferase activity, transferring glycosyl groups; cofactor binding; transferase activity; glycogen phosphorylase activity; pyridoxal phosphate binding;	K00688	E2.4.1.1; starch phosphorylase [EC:2.4.1.1]	sita01100 Metabolic pathways; sita01110 Biosynthesis of secondary metabolites; sita00500 Starch and sucrose metabolism;
K3XEJ8	probable inactive serine/threonine-protein kinase scy1 isoform X1 [Setaria italica]	101880	8.35	7	4	79	0.959	0.962	1.047	1.021	1.081	0.0303	cyto	phosphorylation; cellular protein metabolic process; primary metabolic process; cellular metabolic process; phosphate-containing compound metabolic process; organic substance metabolic process; metabolic process; protein phosphorylation; phosphorus metabolic process; cellular macromolecule metabolic process; cellular protein modification process; protein metabolic process; macromolecule metabolic…		ATP binding; nucleoside phosphate binding; phosphotransferase activity, alcohol group as acceptor; nucleoside binding; ion binding; protein kinase activity; nucleotide binding; organic cyclic compound binding; heterocyclic compound binding; ribonucleoside binding; kinase activity; catalytic activity; ribonucleotide binding; binding; purine ribonucleoside binding; anion binding; purine ribonucleot…	K08876			IPR000719; IPR011989; IPR016024; IPR011009;	Protein kinase domain; Armadillo-type fold; Armadillo-like helical; Protein kinase-like domain;
K3XEK5	dynamin-related protein 3B-like [Setaria italica]	101187	6.6	7.2	5	147	0.979	1.038	0.968	0.968	0.973	0.303	nucl	developmental process; cellular component organization; single-multicellular organism process; organelle fission; single-organism cellular process; single-organism process; post-embryonic development; multicellular organismal process; mitochondrial fission; peroxisome organization; organelle organization; mitochondrion organization; multicellular organismal development; cellular process; peroxiso…	membrane; intracellular organelle; cell periphery; peroxisome; cytoplasm; intracellular part; cytosol; cell; mitochondrion; plasma membrane; intracellular membrane-bounded organelle; organelle; intracellular; cell part; microbody; membrane-bounded organelle; cytoplasmic part;	nucleoside phosphate binding; nucleoside binding; ion binding; hydrolase activity, acting on acid anhydrides; hydrolase activity; nucleotide binding; nucleoside-triphosphatase activity; organic cyclic compound binding; heterocyclic compound binding; ribonucleoside binding; pyrophosphatase activity; catalytic activity; ribonucleotide binding; binding; purine ribonucleoside binding; GTPase activity…	K17065			IPR003130; IPR001401; IPR020850; IPR027417; IPR000375;	Dynamin central domain; Dynamin, GTPase domain; Dynamin GTPase effector; GTPase effector domain, GED; P-loop containing nucleoside triphosphate hydrolase;
K3XEL9	exocyst complex component SEC15B [Setaria italica]	95822	6.45	2.1	1	29							chlo	vesicle docking involved in exocytosis; vesicle-mediated transport; single-organism cellular process; single-organism process; vesicle docking; membrane docking; cellular localization; establishment of localization; transport; establishment of localization in cell; secretion by cell; localization; cellular process; secretion; exocytosis; single-organism transport;	cell cortex; cell part; cell cortex part; intracellular; cell periphery; cytoplasm; macromolecular complex; intracellular part; exocyst; protein complex; cell; cytoplasmic part;
K3XEM0	Phospholipase D	101545	5.37	17.3	11	395	0.946	0.938	1.098	1.04	1.164	0.0492	cyto	phosphatidylcholine metabolic process; glycerolipid metabolic process; alcohol metabolic process; regulation of signaling; single-organism process; cellular lipid metabolic process; cellular metabolic process; phosphate-containing compound metabolic process; positive regulation of abscisic acid mediated signaling pathway; metabolic process; regulation of cell communication; response to cadmium io…	intracellular organelle; membrane; cell junction; cell periphery; cytoplasm; intracellular part; cell-cell junction; cytosol; cell; symplast; mitochondrion; plasma membrane; chloroplast; intracellular membrane-bounded organelle; organelle; nucleus; plasmodesma; intracellular; cell part; membrane-bounded organelle; plastid; cytoplasmic part;	phosphatidylinositol phosphate binding; NAPE-specific phospholipase D activity; ion binding; phospholipase D activity; protein binding; hydrolase activity; lipase activity; phosphoric ester hydrolase activity; catalytic activity; binding; phosphatidylinositol-4,5-bisphosphate binding; phospholipid binding; hydrolase activity, acting on ester bonds; phosphatidylinositol binding; lipid binding; pho…	K01115	PLD1_2; phospholipase D1/2 [EC:3.1.4.4]	sita04144 Endocytosis; sita01100 Metabolic pathways; sita00564 Glycerophospholipid metabolism; sita00565 Ether lipid metabolism;	IPR000008; IPR001736; IPR024632;	Phospholipase D/Transphosphatidylase; Phospholipase D, C-terminal; C2 domain;
K3XEM1	protein PAT1 homolog 1 [Oryza sativa Japonica Group]	94654	6.63	1.5	1	26							nucl				K12617	PATL1; DNA topoisomerase 2-associated protein PAT1	sita03018 RNA degradation;
K3XEN1	delta-1-pyrroline-5-carboxylate synthase-like [Setaria italica]	98939	6.45	5.5	3	50	0.787	0.74	1.204	1.207	1.587	0.00283	plas	reproduction; single-multicellular organism process; organic acid biosynthetic process; reproductive process; seed development; single-organism process; post-embryonic development; biosynthetic process; gametophyte development; organonitrogen compound biosynthetic process; cellular metabolic process; glutamine family amino acid biosynthetic process; organic substance metabolic process; metabolic …	intracellular organelle; cell junction; cytoplasm; intracellular part; cytosol; cell-cell junction; cell; symplast; chloroplast; intracellular membrane-bounded organelle; organelle; plasmodesma; intracellular; cell part; membrane-bounded organelle; plastid; cytoplasmic part;	phosphotransferase activity, carboxyl group as acceptor; oxidoreductase activity, acting on the aldehyde or oxo group of donors, NAD or NADP as acceptor; kinase activity; glutamate-5-semialdehyde dehydrogenase activity; catalytic activity; oxidoreductase activity, acting on the aldehyde or oxo group of donors; amino acid kinase activity; transferase activity; glutamate 5-kinase activity; transfer…	K12657	ALDH18A1; delta-1-pyrroline-5-carboxylate synthetase [EC:2.7.2.11 1.2.1.41]	sita00330 Arginine and proline metabolism; sita01230 Biosynthesis of amino acids; sita01100 Metabolic pathways;	IPR000965; IPR016161; IPR015590; IPR001048; IPR016162; IPR016163;	Gamma-glutamyl phosphate reductase GPR; Aldehyde dehydrogenase, N-terminal; Aspartate/glutamate/uridylate kinase; Aldehyde dehydrogenase domain; Aldehyde dehydrogenase, C-terminal; Aldehyde/histidinol dehydrogenase;
K3XEN6	vacuolar protein sorting-associated protein 53 A [Setaria italica]	104240	7.85	2.6	1	29							chlo							IPR007234;	Vps53-like, N-terminal;
K3XEN7	probable methyltransferase PMT26 [Setaria italica]	106130	5.3	1.8	1	69							cyto		intracellular organelle; cell junction; cytoplasm; intracellular part; cell-cell junction; cell; symplast; intracellular membrane-bounded organelle; organelle; plasmodesma; intracellular; cell part; trans-Golgi network; endosome; membrane-bounded organelle; cytoplasmic part;	transferase activity, transferring one-carbon groups; methyltransferase activity; catalytic activity; transferase activity;
K3XEN9	probable splicing factor 3A subunit 1 [Setaria italica]	95666	5.13	6.9	5	146	1.027	1.001	1.027	0.984	1.031	0.767	nucl	RNA processing; cellular aromatic compound metabolic process; organic cyclic compound metabolic process; nitrogen compound metabolic process; primary metabolic process; cellular metabolic process; organic substance metabolic process; RNA metabolic process; metabolic process; nucleic acid metabolic process; heterocycle metabolic process; nucleobase-containing compound metabolic process; cellular m…		organic cyclic compound binding; heterocyclic compound binding; RNA binding; protein binding; binding; nucleic acid binding;	K12825	SF3A1; splicing factor 3A subunit 1	sita03040 Spliceosome;	IPR000061; IPR000626;	SWAP/Surp; Ubiquitin-like;
K3XEP0	glutamine--tRNA ligase-like [Setaria italica]	106187	6.22	8.7	5	156	0.977	0.989	1.013	0.966	0.957	0.814	cyto	cellular aromatic compound metabolic process; cellular protein metabolic process; biosynthetic process; tRNA aminoacylation; cellular metabolic process; organic substance metabolic process; metabolic process; cellular amino acid metabolic process; heterocycle metabolic process; nucleobase-containing compound metabolic process; cellular nitrogen compound metabolic process; protein metabolic proces…	intracellular part; cell; cell part; intracellular; cytoplasm;	ligase activity, forming aminoacyl-tRNA and related compounds; ATP binding; glutamine-tRNA ligase activity; nucleoside phosphate binding; ligase activity, forming carbon-oxygen bonds; nucleoside binding; ion binding; ligase activity; nucleotide binding; organic cyclic compound binding; heterocyclic compound binding; ribonucleoside binding; catalytic activity; ribonucleotide binding; binding; puri…	K01886	QARS; glutaminyl-tRNA synthetase [EC:6.1.1.18]	sita01100 Metabolic pathways; sita00970 Aminoacyl-tRNA biosynthesis;	IPR007639; IPR020061; IPR020056; IPR007638; IPR020058; IPR011035; IPR014729; IPR020059;	Glutamyl/glutaminyl-tRNA synthetase, class Ib, alpha-bundle domain; Glutaminyl-tRNA synthetase, class Ib, non-specific RNA-binding domain, N-terminal; Rossmann-like alpha/beta/alpha sandwich fold; Glutamyl/glutaminyl-tRNA synthetase, class Ib, catalytic domain; Ribosomal protein L25/Gln-tRNA synthetase, beta-barrel domain; Glutaminyl-tRNA synthetase, class Ib, non-specific RNA-binding domain 2; R…
K3XEP4	Ubiquitin carboxyl-terminal hydrolase	100352	5.06	11.6	8	100	1.012	1.023	0.997	0.974	0.974	0.129	chlo	modification-dependent macromolecule catabolic process; cellular macromolecule catabolic process; proteolysis involved in cellular protein catabolic process; cellular protein catabolic process; modification-dependent protein catabolic process; cellular protein metabolic process; ubiquitin-dependent protein catabolic process; primary metabolic process; cellular metabolic process; organic substance…		exopeptidase activity; peptidase activity; transition metal ion binding; catalytic activity; binding; ion binding; cation binding; peptidase activity, acting on L-amino acid peptides; metal ion binding; protein binding; hydrolase activity; cysteine-type peptidase activity; zinc ion binding; omega peptidase activity;				IPR001607; IPR000449; IPR015940; IPR013083; IPR001394; IPR009060;	Ubiquitin-associated/translation elongation factor EF1B, N-terminal, eukaryote; Zinc finger, UBP-type; Ubiquitin-associated domain/translation elongation factor EF-Ts, N-terminal; Zinc finger, RING/FYVE/PHD-type; UBA-like; Peptidase C19, ubiquitin carboxyl-terminal hydrolase;
K3XEQ0	serine/threonine-protein phosphatase 6 regulatory subunit 3-like isoform X1 [Setaria italica]	94341	4.4	1.4	1	56							cyto		membrane; intracellular organelle; organelle membrane; cytoplasm; intracellular organelle part; intracellular part; cell; organelle part; intracellular membrane-bounded organelle; organelle; cell part; intracellular; vacuolar part; vacuole; vacuolar membrane; membrane-bounded organelle; cytoplasmic part;	binding;	K15501			IPR016024;	Armadillo-type fold;
K3XEQ2	ubinuclein-1 isoform X2 [Oryza sativa Japonica Group]	102199	8.55	1.3	1	37							nucl							IPR014840;	Hpc2-related domain;
K3XEQ4	neutral ceramidase [Setaria italica]	94968	6.07	8.1	5	101	1.118	1.052	0.918	0.949	0.857	0.0533	plas				K12349	ASAH2; neutral ceramidase [EC:3.5.1.23]	sita01100 Metabolic pathways; sita00600 Sphingolipid metabolism;
K3XEQ5	subtilisin-like protease SBT5.3 [Setaria italica]	88383	7.97	1.4	1	34							chlo	proteolysis; metabolic process; macromolecule metabolic process; protein metabolic process; primary metabolic process; organic substance metabolic process;		serine-type endopeptidase activity; endopeptidase activity; peptidase activity; catalytic activity; serine hydrolase activity; serine-type peptidase activity; peptidase activity, acting on L-amino acid peptides; hydrolase activity;				IPR003137; IPR000209; IPR010259;	Peptidase S8/S53 domain; Proteinase inhibitor I9; Protease-associated domain, PA;
K3XER3	galactinol--sucrose galactosyltransferase [Setaria italica]	92327	5.85	3.3	2	95	0.692	0.714	1.326	1.193	1.798	0.0144	cyto	response to water deprivation; response to stress; response to abiotic stimulus; response to oxygen-containing compound; response to alcohol; response to organic substance; response to stimulus; response to lipid; response to chemical stimulus; response to water stimulus; response to abscisic acid stimulus; response to oxidative stress; response to endogenous stimulus; response to inorganic subst…	organelle; intracellular membrane-bounded organelle; intracellular organelle; cell part; intracellular; cytoplasm; intracellular part; membrane-bounded organelle; cell; plastid; cytoplasmic part; chloroplast;	catalytic activity;	K06617	E2.4.1.82; raffinose synthase [EC:2.4.1.82]	sita00052 Galactose metabolism;	IPR013785; IPR017853;	Glycoside hydrolase, superfamily; Aldolase-type TIM barrel;
K3XER4	CO(2)-response secreted protease-like [Setaria italica]	86912	6.97	1.7	1	25							chlo	proteolysis; metabolic process; macromolecule metabolic process; protein metabolic process; primary metabolic process; organic substance metabolic process;		serine-type endopeptidase activity; endopeptidase activity; peptidase activity; catalytic activity; serine hydrolase activity; serine-type peptidase activity; peptidase activity, acting on L-amino acid peptides; hydrolase activity;				IPR003137; IPR000209; IPR010259;	Peptidase S8/S53 domain; Proteinase inhibitor I9; Protease-associated domain, PA;
K3XER6	HSP-interacting protein [Aegilops tauschii subsp. tauschii]	98716	5.64	4.5	3	52	1.165	1.142	0.861	0.871	0.754	0.0019	cyto		cell part; intracellular; cytoplasm; intracellular part; cytosol; cell; cytoplasmic part;	protein binding; binding;				IPR000270; IPR011990; IPR013026;	Tetratricopeptide-like helical domain; Phox/Bem1p; Tetratricopeptide repeat-containing domain;
K3XER7	ATP-dependent zinc metalloprotease FTSH 9, chloroplastic/mitochondrial [Setaria italica]	95649	6.09	3.2	2	46	1.158	1.157	0.843	0.849	0.722	9.53e-05	chlo	metabolic process; response to stress; response to heat; response to abiotic stimulus; response to temperature stimulus; proteolysis; protein metabolic process; macromolecule metabolic process; response to stimulus; primary metabolic process; organic substance metabolic process;	intracellular organelle; membrane; chloroplast part; plastid envelope; organelle envelope; intracellular organelle part; cytoplasm; plastid part; intracellular part; cell; organelle part; chloroplast envelope; chloroplast; intracellular membrane-bounded organelle; organelle; intracellular; cell part; envelope; membrane-bounded organelle; plastid; cytoplasmic part;	ATP binding; metalloendopeptidase activity; peptidase activity; nucleoside phosphate binding; nucleoside binding; ion binding; hydrolase activity, acting on acid anhydrides; hydrolase activity; metallopeptidase activity; nucleotide binding; nucleoside-triphosphatase activity; endopeptidase activity; organic cyclic compound binding; heterocyclic compound binding; ribonucleoside binding; pyrophosph…				IPR003959; IPR003593; IPR000642; IPR027417;	AAA+ ATPase domain; Peptidase M41; ATPase, AAA-type, core; P-loop containing nucleoside triphosphate hydrolase;
K3XES2	MAR-binding filament-like protein 1 [Setaria italica]	100785	5.01	20.8	15	371	1.084	1.108	0.911	0.95	0.849	0.0186	chlo
K3XET7	putative ADP-ribosylation factor GTPase-activating protein AGD14 [Zea mays]	89845	5.68	1.2	1	38							nucl	regulation of GTP catabolic process; regulation of cellular process; regulation of purine nucleotide catabolic process; regulation of phosphorus metabolic process; regulation of primary metabolic process; regulation of cellular catabolic process; regulation of catabolic process; regulation of nucleobase-containing compound metabolic process; regulation of signaling; regulation of nucleotide catab…		ARF GTPase activator activity; transition metal ion binding; enzyme regulator activity; binding; nucleoside-triphosphatase regulator activity; ion binding; GTPase regulator activity; cation binding; metal ion binding; small GTPase regulator activity; zinc ion binding; enzyme activator activity; GTPase activator activity;
K3XEU1	Uncharacterized protein	100506	5.36	3.8	3	49	1.004	0.984	0.996	0.971	1.015	0.579	cyto			metal ion binding; cation binding; binding; ion binding;				IPR015880; IPR007087;	Zinc finger, C2H2-like; Zinc finger, C2H2;
K3XEU9	ABC transporter D family member 2, chloroplastic [Setaria italica]	90143	6.03	2.1	1	28							chlo	transport; transmembrane transport; single-organism cellular process; single-organism process; localization; cellular process; establishment of localization; single-organism transport;	intrinsic to membrane; membrane; integral to membrane; membrane part;	nucleoside phosphate binding; primary active transmembrane transporter activity; hydrolase activity, acting on acid anhydrides; hydrolase activity; ATPase activity; organic cyclic compound binding; heterocyclic compound binding; pyrophosphatase activity; catalytic activity; ribonucleotide binding; ATPase activity, coupled to movement of substances; binding; purine ribonucleoside binding; hydrolas…				IPR003593; IPR010509; IPR003439; IPR011527; IPR027417;	Peroxisomal fatty acyl CoA transporter, transmembrane domain; AAA+ ATPase domain; ABC transporter-like; ABC transporter type 1, transmembrane domain; P-loop containing nucleoside triphosphate hydrolase;
K3XEV6	subtilisin-like protease SBT3.5 isoform X2 [Setaria italica]	85385	6.37	0.8	1	26							chlo	proteolysis; metabolic process; macromolecule metabolic process; protein metabolic process; primary metabolic process; organic substance metabolic process;		serine-type endopeptidase activity; endopeptidase activity; peptidase activity; catalytic activity; serine hydrolase activity; serine-type peptidase activity; peptidase activity, acting on L-amino acid peptides; hydrolase activity;				IPR003137; IPR000209; IPR010259;	Peptidase S8/S53 domain; Proteinase inhibitor I9; Protease-associated domain, PA;
K3XEV7	two pore calcium channel protein 1 [Setaria italica]	94000	5.85	1.7	1	73							plas	regulation of cellular process; single organism signaling; single-multicellular organism process; single-organism process; post-embryonic development; regulation of jasmonic acid biosynthetic process; regulation of lipid metabolic process; response to stimulus; regulation of jasmonic acid metabolic process; establishment of localization; signal transduction; cell communication; calcium-mediated s…	organelle; intracellular membrane-bounded organelle; intracellular organelle; membrane; membrane part; cell part; intracellular; cytoplasm; vacuole; intrinsic to membrane; intracellular part; cell; Golgi apparatus; membrane-bounded organelle; integral to membrane; cytoplasmic part; plant-type vacuole;	ion gated channel activity; voltage-gated calcium channel activity; ion transmembrane transporter activity; ion binding; passive transmembrane transporter activity; substrate-specific transporter activity; channel activity; substrate-specific transmembrane transporter activity; voltage-gated ion channel activity; metal ion transmembrane transporter activity; divalent inorganic cation transmembran…	K16900			IPR005821; IPR011992; IPR002048; IPR027359;	EF-hand domain; Ion transport domain; EF-hand domain pair; Voltage-dependent channel, four helix bundle domain;
K3XEW2	threonine--tRNA ligase, mitochondrial 1-like [Setaria italica]	96425	7.55	6.9	4	101	0.914	0.917	1.1	1.062	1.166	0.013	chlo	cellular aromatic compound metabolic process; cellular protein metabolic process; biosynthetic process; tRNA aminoacylation; cellular metabolic process; threonyl-tRNA aminoacylation; organic substance metabolic process; metabolic process; cellular amino acid metabolic process; heterocycle metabolic process; nucleobase-containing compound metabolic process; cellular nitrogen compound metabolic pro…	intracellular organelle; membrane; external encapsulating structure; cell periphery; cytoplasm; intracellular part; cytosol; cell; plasma membrane; chloroplast; intracellular membrane-bounded organelle; organelle; intracellular; cell part; cell wall; membrane-bounded organelle; plastid; cytoplasmic part;	ligase activity, forming aminoacyl-tRNA and related compounds; ATP binding; threonine-tRNA ligase activity; nucleoside phosphate binding; ligase activity, forming carbon-oxygen bonds; nucleoside binding; ion binding; ligase activity; nucleotide binding; organic cyclic compound binding; heterocyclic compound binding; ribonucleoside binding; catalytic activity; ribonucleotide binding; binding; puri…	K01868	TARS; threonyl-tRNA synthetase [EC:6.1.1.3]	sita00970 Aminoacyl-tRNA biosynthesis;	IPR018163; IPR002314; IPR012675; IPR006195; IPR012947; IPR012676; IPR004095; IPR004154;	Anticodon-binding; Beta-grasp domain; TGS; Threonyl/alanyl tRNA synthetase, class II-like, putative editing domain; Aminoacyl-tRNA synthetase, class II; TGS-like; Threonyl/alanyl tRNA synthetase, SAD; Aminoacyl-tRNA synthetase, class II (G/ H/ P/ S), conserved domain;
K3XEW4	zinc finger BED domain-containing protein RICESLEEPER 2-like [Setaria italica]	92582	4.95	8.8	5	102	0.949	0.923	1.113	1.063	1.133	0.0327	nucl	developmental process; single-multicellular organism process; single-organism process; post-embryonic development; multicellular organismal development; multicellular organismal process;	cell part; intracellular; cytoplasm; intracellular part; cytosol; cell; cytoplasmic part;	organic cyclic compound binding; heterocyclic compound binding; DNA binding; binding; protein dimerization activity; nucleic acid binding; protein binding;				IPR008906; IPR012337; IPR003656; IPR025525;	hAT-like transposase, RNase-H fold; Ribonuclease H-like domain; Zinc finger, BED-type; HAT dimerisation domain, C-terminal;
K3XEW8	C2 domain-containing protein At1g53590-like [Setaria italica]	94469	6.07	1.6	1	35							chlo			protein binding; binding;				IPR000008;	C2 domain;
K3XEY8	nuclear pore complex protein NUP85 [Setaria italica]	89556	5.96	2.9	3	58	1.095	1.084	0.878	0.937	0.848	0.0261	cyto		organelle; intracellular organelle; intracellular membrane-bounded organelle; nucleus; nuclear envelope; cell part; intracellular; envelope; organelle envelope; intracellular organelle part; endomembrane system; intracellular part; cell; membrane-bounded organelle; organelle part; nuclear part;		K14304	NUP85; nuclear pore complex protein Nup85	sita03013 RNA transport;
K3XEZ8	glyoxysomal fatty acid beta-oxidation multifunctional protein MFP-a [Setaria italica]	92433	8.72	8.7	5	113	1.052	0.991	0.992	0.985	0.992	0.395	cyto	oxidation-reduction process; small molecule metabolic process; cellular lipid metabolic process; fatty acid metabolic process; primary metabolic process; cellular metabolic process; organic substance metabolic process; metabolic process; single-organism metabolic process; carboxylic acid metabolic process; monocarboxylic acid metabolic process; organic acid metabolic process; cellular process; ox…	intracellular organelle; intracellular non-membrane-bounded organelle; external encapsulating structure; cell periphery; cell junction; intracellular organelle part; nuclear lumen; intracellular part; nucleolus; cell-cell junction; cell; symplast; organelle part; non-membrane-bounded organelle; membrane-enclosed lumen; intracellular membrane-bounded organelle; organelle; nucleus; intracellular or…	oxidoreductase activity, acting on CH-OH group of donors; oxidoreductase activity, acting on the CH-OH group of donors, NAD or NADP as acceptor; catalytic activity; binding; lyase activity; hydro-lyase activity; cofactor binding; 3-hydroxyacyl-CoA dehydrogenase activity; carbon-oxygen lyase activity; long-chain-enoyl-CoA hydratase activity; coenzyme binding; oxidoreductase activity;	K10527	MFP2; enoyl-CoA hydratase/3-hydroxyacyl-CoA dehydrogenase [EC:4.2.1.17 1.1.1.35 1.1.1.211]	sita01100 Metabolic pathways; sita00071 Fatty acid degradation; sita00592 alpha-Linolenic acid metabolism; sita01212 Fatty acid metabolism;	IPR008927; IPR013328; IPR016040; IPR006176; IPR006108;	3-hydroxyacyl-CoA dehydrogenase, C-terminal; Dehydrogenase, multihelical; NAD(P)-binding domain; 6-phosphogluconate dehydrogenase, C-terminal-like; 3-hydroxyacyl-CoA dehydrogenase, NAD binding;
K3XF05	transketolase, chloroplastic-like [Setaria italica]	87251	6.51	8.2	5	91	0.926	0.917	1.1	0.975	1.129	0.205	chlo	metabolic process;		transferase activity; catalytic activity; transketolase activity; transferase activity, transferring aldehyde or ketonic groups;	K00615	E2.2.1.1; transketolase [EC:2.2.1.1]	sita00710 Carbon fixation in photosynthetic organisms; sita01230 Biosynthesis of amino acids; sita01100 Metabolic pathways; sita00030 Pentose phosphate pathway; sita01110 Biosynthesis of secondary metabolites; sita01200 Carbon metabolism;	IPR005474; IPR005476; IPR009014; IPR005475;	Transketolase, C-terminal; Transketolase-like, pyrimidine-binding domain; Transketolase, C-terminal/Pyruvate-ferredoxin oxidoreductase, domain II; Transketolase, N-terminal;
K3XF06	nuclear pore complex protein NUP62 isoform X3 [Setaria italica]	72978	4.95	2.8	2	26	1.157	1.1	0.868	0.905	0.789	0.0191	chlo		intracellular organelle; membrane; nuclear pore; nuclear envelope; pore complex; cytoplasm; intracellular organelle part; organelle envelope; macromolecular complex; intrinsic to membrane; endomembrane system; intracellular part; cytosol; cell; integral to membrane; organelle part; intracellular membrane-bounded organelle; organelle; nucleus; intracellular; cell part; membrane part; envelope; pro…	structural constituent of nuclear pore; structural molecule activity;				IPR007758;	Nucleoporin, NSP1-like, C-terminal;
K3XF11	target of Myb protein 1-like [Setaria italica]	84712	5.11	3.1	1	57	1.165	1.14	0.863	0.865	0.752	0.00188	nucl	intracellular transport; single-organism cellular process; single-organism process; organic substance transport; protein transport; cellular localization; establishment of localization; establishment of protein localization; transport; cellular macromolecule localization; establishment of localization in cell; intracellular protein transport; protein localization; macromolecule localization; loca…	cell; intracellular; cell part;					IPR002014; IPR004152; IPR018205; IPR008942;	VHS; GAT; VHS subgroup; ENTH/VHS;
K3XF16	CBS domain-containing protein CBSCBSPB1-like [Setaria italica]	85084	9.86	1.4	1	28							cyto			organic cyclic compound binding; heterocyclic compound binding; nucleoside phosphate binding; binding; protein binding; adenyl nucleotide binding; nucleotide binding; purine nucleotide binding; small molecule binding;				IPR000270; IPR000644;	CBS domain; Phox/Bem1p;
K3XF18	dymeclin [Setaria italica]	87811	5.67	2	1	36							chlo
K3XF19	cyclic nucleotide-gated cation channel beta-1-like [Setaria italica]	80758	5.06	4.6	2	135	1.009	0.902	1.046	0.966	1.045	0.529	nucl							IPR018545;	Btz domain;
K3XF20	ATP-dependent zinc metalloprotease FTSH 5, mitochondrial [Setaria italica]	86627	8.12	11.7	6	139	1.061	1.039	0.952	0.953	0.913	0.0125	mito	proteolysis; metabolic process; macromolecule metabolic process; protein metabolic process; primary metabolic process; organic substance metabolic process;	membrane;	ATP binding; metalloendopeptidase activity; peptidase activity; nucleoside phosphate binding; nucleoside binding; ion binding; hydrolase activity, acting on acid anhydrides; hydrolase activity; metallopeptidase activity; nucleotide binding; nucleoside-triphosphatase activity; endopeptidase activity; organic cyclic compound binding; heterocyclic compound binding; ribonucleoside binding; pyrophosph…	K08955			IPR003959; IPR003593; IPR000642; IPR027417;	AAA+ ATPase domain; Peptidase M41; ATPase, AAA-type, core; P-loop containing nucleoside triphosphate hydrolase;
K3XF24	DNA repair protein recA homolog 2, mitochondrial isoform X2 [Setaria italica]	86473	5.97	1.1	1	22							E.R.	cellular response to stress; cellular response to stimulus; cellular aromatic compound metabolic process; response to stress; DNA metabolic process; single-organism cellular process; nitrogen compound metabolic process; single-organism process; organic cyclic compound metabolic process; cellular response to external stimulus; carbohydrate metabolic process; primary metabolic process; response to …		DNA binding; ATP binding; nucleoside phosphate binding; nucleoside binding; ion binding; hydrolase activity, acting on acid anhydrides; single-stranded DNA binding; hydrolase activity, hydrolyzing O-glycosyl compounds; hydrolase activity; nucleotide binding; nucleoside-triphosphatase activity; ATPase activity; heterocyclic compound binding; organic cyclic compound binding; ribonucleoside binding;…				IPR020588; IPR023400; IPR027417; IPR020587; IPR017853; IPR013781;	Glycoside hydrolase, superfamily; DNA recombination and repair protein RecA-like, ATP-binding domain; Glycoside hydrolase, catalytic domain; DNA recombination and repair protein RecA, monomer-monomer interface; DNA recombination and repair protein RecA, C-terminal; P-loop containing nucleoside triphosphate hydrolase;
K3XF33	golgin-84 [Setaria italica]	89767	5.32	1.8	1	50							E.R.
K3XF36	kinesin-13A [Setaria italica]	89309	5.72	3.7	2	123	1.058	1.122	0.921	0.954	0.843	0.0515	cyto	single-organism cellular process; microtubule-based movement; cellular component movement; single-organism process; cellular process; microtubule-based process;	intracellular organelle; microtubule; intracellular non-membrane-bounded organelle; cytoskeletal part; intracellular organelle part; macromolecular complex; intracellular part; microtubule associated complex; cell; organelle part; kinesin complex; non-membrane-bounded organelle; organelle; cytoskeleton; microtubule cytoskeleton; cell part; intracellular; protein complex;	motor activity; nucleoside phosphate binding; hydrolase activity, acting on acid anhydrides; protein binding; hydrolase activity; organic cyclic compound binding; heterocyclic compound binding; cytoskeletal protein binding; pyrophosphatase activity; catalytic activity; ribonucleotide binding; microtubule binding; binding; purine ribonucleoside binding; anion binding; adenyl ribonucleotide binding…				IPR027417; IPR001752;	Kinesin, motor domain; P-loop containing nucleoside triphosphate hydrolase;
K3XF38	acyltransferase-like protein At1g54570, chloroplastic [Setaria italica]	87808	6.33	1.9	1	28							chlo	neutral lipid metabolic process; glycerolipid metabolic process; organic hydroxy compound metabolic process; alcohol metabolic process; small molecule metabolic process; phytol metabolic process; cellular lipid metabolic process; acylglycerol biosynthetic process; biosynthetic process; primary metabolic process; cellular metabolic process; organic substance biosynthetic process; triglyceride bios…		transferase activity, transferring acyl groups; diacylglycerol O-acyltransferase activity; catalytic activity; transferase activity; transferase activity, transferring acyl groups other than amino-acyl groups; acylglycerol O-acyltransferase activity; O-acyltransferase activity;
K3XF42	probable receptor-like protein kinase At5g18500 [Setaria italica]	86857	9.56	1.4	1	38							chlo	phosphorylation; cellular protein metabolic process; primary metabolic process; cellular metabolic process; phosphate-containing compound metabolic process; organic substance metabolic process; metabolic process; protein phosphorylation; phosphorus metabolic process; protein autophosphorylation; cellular macromolecule metabolic process; cellular protein modification process; protein metabolic pro…	plasmodesma; cell-cell junction; cell junction; symplast;	ATP binding; nucleoside phosphate binding; phosphotransferase activity, alcohol group as acceptor; nucleoside binding; ion binding; nucleotide binding; protein kinase activity; organic cyclic compound binding; heterocyclic compound binding; ribonucleoside binding; kinase activity; catalytic activity; ribonucleotide binding; binding; purine ribonucleoside binding; purine ribonucleotide binding; an…				IPR000719; IPR011009;	Protein kinase domain; Protein kinase-like domain;
K3XF56	dolichyl-diphosphooligosaccharide--protein glycosyltransferase subunit 2 [Setaria italica]	86800	6.49	8.6	5	289	0.981	0.904	1.064	1.037	1.074	0.118	plas	macromolecule glycosylation; response to abiotic stimulus; cellular protein metabolic process; biosynthetic process; response to stimulus; cellular metabolic process; organic substance metabolic process; metabolic process; carbohydrate derivative biosynthetic process; response to temperature stimulus; carbohydrate derivative metabolic process; macromolecule metabolic process; protein metabolic pr…	membrane; endoplasmic reticulum; nuclear outer membrane-endoplasmic reticulum membrane network; external encapsulating structure; organelle membrane; cell periphery; cell junction; cytoplasm; intrinsic to membrane; macromolecular complex; intracellular part; cell; cell-cell junction; symplast; organelle part; plasmodesma; membrane part; intracellular; cell part; membrane-bounded organelle; endopl…		K12667	SWP1; oligosaccharyltransferase complex subunit delta (ribophorin II)	sita01100 Metabolic pathways; sita00510 N-Glycan biosynthesis; sita04141 Protein processing in endoplasmic reticulum;
K3XF58	VHS domain-containing protein At3g16270-like [Zea mays]	82758	5.16	2.7	2	58	0.942	1.047	1.02	0.975	1.005	0.963	nucl	intracellular transport; single-organism cellular process; single-organism process; organic substance transport; protein transport; cellular localization; establishment of localization; establishment of protein localization; transport; cellular macromolecule localization; establishment of localization in cell; intracellular protein transport; protein localization; macromolecule localization; loca…	membrane;	binding;				IPR002014; IPR001026; IPR016024; IPR008942;	VHS; Armadillo-type fold; Epsin domain, N-terminal; ENTH/VHS;
K3XF69	probable inactive receptor kinase At2g26730 [Setaria italica]	76121	8.45	10.3	4	109	0.806	0.798	1.206	1.105	1.458	0.0199	plas	phosphorylation; cellular protein metabolic process; primary metabolic process; cellular metabolic process; phosphate-containing compound metabolic process; organic substance metabolic process; metabolic process; protein phosphorylation; phosphorus metabolic process; cellular macromolecule metabolic process; cellular protein modification process; protein metabolic process; macromolecule metabolic…	membrane; cell part; cell periphery; membrane part; intrinsic to membrane; cell; integral to membrane; plasma membrane;	ATP binding; nucleoside phosphate binding; phosphotransferase activity, alcohol group as acceptor; nucleoside binding; ion binding; protein binding; protein kinase activity; nucleotide binding; organic cyclic compound binding; heterocyclic compound binding; ribonucleoside binding; kinase activity; catalytic activity; ribonucleotide binding; binding; purine ribonucleoside binding; anion binding; p…				IPR000719; IPR013210; IPR001245; IPR011009;	Protein kinase domain; Leucine-rich repeat-containing N-terminal, type 2; Protein kinase-like domain; Serine-threonine/tyrosine-protein kinase catalytic domain;
K3XF75	protein O-linked-mannose beta-1,4-N-acetylglucosaminyltransferase 2-like [Ananas comosus]	81614	5.64	1.6	1	20							cyto			transferase activity, transferring glycosyl groups; catalytic activity; transferase activity;
K3XF96	pentatricopeptide repeat-containing protein At1g09900-like [Setaria italica]	82194	5.43	1	1	23							chlo			protein binding; binding;				IPR011990;	Tetratricopeptide-like helical domain;
K3XF98	leucine-rich repeat extensin-like protein 2 [Setaria italica]	74462	5.75	11.6	5	192	1.045	1.071	0.909	0.962	0.876	0.0534	nucl			protein binding; binding;				IPR000270;	Phox/Bem1p;
K3XFB1	ABC transporter G family member 7 [Setaria italica]	81069	8.73	2.1	1	42							plas		membrane;	ATP binding; nucleoside phosphate binding; nucleoside binding; ion binding; hydrolase activity, acting on acid anhydrides; hydrolase activity; nucleotide binding; nucleoside-triphosphatase activity; ATPase activity; organic cyclic compound binding; heterocyclic compound binding; ribonucleoside binding; pyrophosphatase activity; catalytic activity; ribonucleotide binding; binding; purine ribonucle…				IPR003593; IPR003439; IPR027417; IPR013525;	AAA+ ATPase domain; ABC transporter-like; ABC-2 type transporter; P-loop containing nucleoside triphosphate hydrolase;
K3XFD1	protein PLASTID TRANSCRIPTIONALLY ACTIVE 10 [Setaria italica]	88253	5.4	2.9	2	55	1.07	1.145	0.885	0.915	0.816	0.0359	chlo		plastid chromosome; intracellular organelle; plastid nucleoid; chloroplast part; intracellular non-membrane-bounded organelle; cytoplasm; intracellular organelle part; plastid part; intracellular part; cytosol; cell; plastid stroma; organelle part; chloroplast; non-membrane-bounded organelle; intracellular membrane-bounded organelle; organelle; cell part; intracellular; chromosome; membrane-bound…	organic cyclic compound binding; heterocyclic compound binding; RNA binding; binding; nucleic acid binding;				IPR012340; IPR003029; IPR022967;	Ribosomal protein S1, RNA-binding domain; Nucleic acid-binding, OB-fold; RNA-binding domain, S1;
K3XFD3	long chain acyl-CoA synthetase 4-like isoform X2 [Setaria italica]	84779	5.62	4.9	2	38	1.102	1.109	0.856	0.944	0.822	0.0432	cyto	metabolic process;	membrane; organelle; intracellular membrane-bounded organelle; intracellular organelle; cell periphery; cell part; intracellular; cytoplasm; intracellular part; cell; Golgi apparatus; membrane-bounded organelle; plasma membrane; cytoplasmic part;	catalytic activity;	K01897	ACSL; long-chain acyl-CoA synthetase [EC:6.2.1.3]	sita00061 Fatty acid biosynthesis; sita01100 Metabolic pathways; sita04146 Peroxisome; sita00071 Fatty acid degradation; sita01212 Fatty acid metabolism;	IPR000873;	AMP-dependent synthetase/ligase;
K3XFD6	protein PLASTID MOVEMENT IMPAIRED 2-like isoform X1 [Setaria italica]	83773	9.07	1.5	1	30							nucl
K3XFE0	probable serine/threonine-protein kinase At1g18390 isoform X7 [Setaria italica]	80797	6.48	3.1	0	24							plas	phosphorylation; cellular protein metabolic process; primary metabolic process; cellular metabolic process; phosphate-containing compound metabolic process; organic substance metabolic process; metabolic process; protein phosphorylation; phosphorus metabolic process; cellular macromolecule metabolic process; cellular protein modification process; protein metabolic process; macromolecule metabolic…	membrane; cell; cell part; cell periphery; plasma membrane;	ATP binding; nucleoside phosphate binding; phosphotransferase activity, alcohol group as acceptor; nucleoside binding; ion binding; nucleotide binding; protein kinase activity; organic cyclic compound binding; heterocyclic compound binding; ribonucleoside binding; polysaccharide binding; kinase activity; catalytic activity; ribonucleotide binding; binding; purine ribonucleoside binding; carbohydr…				IPR000719; IPR025287; IPR013320; IPR011009;	Protein kinase domain; Wall-associated receptor kinase galacturonan-binding domain; Protein kinase-like domain; Concanavalin A-like lectin/glucanase, subgroup;
K3XFF0	heat shock 70 kDa protein [Setaria italica]	83835	5.1	29.2	12	800	0.615	0.682	1.18	1.425	2.017	0.0357	cyto			ATP binding; nucleoside phosphate binding; nucleoside binding; ion binding; nucleotide binding; organic cyclic compound binding; heterocyclic compound binding; ribonucleoside binding; ribonucleotide binding; binding; purine ribonucleoside binding; anion binding; purine ribonucleotide binding; adenyl ribonucleotide binding; purine nucleoside binding; adenyl nucleotide binding; purine nucleotide bi…	K03283	HSPA1_8; heat shock 70kDa protein 1/8	sita04144 Endocytosis; sita03040 Spliceosome; sita04141 Protein processing in endoplasmic reticulum;
K3XFG2	protein decapping 5-like [Setaria italica]	72964	7.81	7.1	4	52	1.072	0.996	0.948	1.04	0.907	0.572	nucl	cellular component biogenesis; ribonucleoprotein complex biogenesis; ribonucleoprotein complex assembly; posttranscriptional regulation of gene expression; single-organism process; cellular metabolic process; regulation of organelle assembly; positive regulation of cellular component organization; metabolic process; ribonucleoprotein complex subunit organization; cellular component assembly; macr…	cell part; intracellular; cytoplasm; intracellular part; cytosol; cell; cytoplasmic part;					IPR025761; IPR025768; IPR025609; IPR019050; IPR010920; IPR025762;	Lsm14 N-terminal; DFDF domain; FDF domain; Like-Sm (LSM) domain; TFG box; FFD box;
K3XFG3	protein Hook homolog 3 isoform X2 [Oryza sativa Japonica Group]	85640	5.09	7.3	5	52	1.018	1.054	0.973	0.973	0.953	0.0728	chlo		cell part; intracellular; cytoplasm; intracellular part; cytosol; cell; cytoplasmic part;
K3XFG6	lysosomal Pro-X carboxypeptidase-like [Setaria italica]	77337	7.93	4.4	2	44	1.06	1.086	0.906	0.955	0.871	0.0359	mito	proteolysis; metabolic process; macromolecule metabolic process; protein metabolic process; primary metabolic process; organic substance metabolic process;	organelle; intracellular membrane-bounded organelle; intracellular organelle; cell part; intracellular; cytoplasm; vacuole; intracellular part; membrane-bounded organelle; cell; plastid; cytoplasmic part; chloroplast;	peptidase activity, acting on L-amino acid peptides; hydrolase activity; peptidase activity; catalytic activity; serine hydrolase activity; serine-type peptidase activity;	K01285
K3XFH0	DUF668 family protein [Medicago truncatula]	83863	9.18	1.1	1	33							nucl		membrane; organelle; intracellular membrane-bounded organelle; intracellular organelle; cell periphery; cell part; intracellular; cytoplasm; intracellular part; membrane-bounded organelle; cell; mitochondrion; plasma membrane; cytoplasmic part;
K3XFH6	Malic enzyme	77096	6.31	29.1	11	542	0.505	0.494	1.421	1.424	2.934	3.81e-05	chlo	cellular component biogenesis; dicarboxylic acid metabolic process; cellular component organization; protein complex subunit organization; protein homooligomerization; oxidation-reduction process; small molecule metabolic process; response to stimulus; cellular metabolic process; response to metal ion; organic substance metabolic process; protein oligomerization; macromolecular complex subunit or…	membrane; intracellular organelle; apoplast; external encapsulating structure; organelle membrane; cell periphery; cell junction; cytoplasm; intracellular organelle part; intracellular part; cytosol; cell; cell-cell junction; extracellular region; symplast; organelle part; plasma membrane; chloroplast; organelle; intracellular membrane-bounded organelle; plasmodesma; intracellular; cell part; vac…	malate dehydrogenase (decarboxylating) activity; nucleoside phosphate binding; ion binding; nucleotide binding; cofactor binding; oxidoreductase activity; oxidoreductase activity, acting on CH-OH group of donors; heterocyclic compound binding; organic cyclic compound binding; oxidoreductase activity, acting on the CH-OH group of donors, NAD or NADP as acceptor; catalytic activity; NAD binding; bi…	K00029	E1.1.1.40; malate dehydrogenase (oxaloacetate-decarboxylating)(NADP+) [EC:1.1.1.40]	sita00710 Carbon fixation in photosynthetic organisms; sita01100 Metabolic pathways; sita00620 Pyruvate metabolism; sita01200 Carbon metabolism;	IPR012302; IPR012301; IPR016040;	Malic enzyme, NAD-binding; Malic enzyme, N-terminal domain; NAD(P)-binding domain;
K3XFH7	FACT complex subunit SSRP1 [Setaria italica]	84288	5.48	5.2	3	74	0.927	0.92	1.072	1.061	1.16	0.00207	nucl		organelle; intracellular membrane-bounded organelle; intracellular organelle; nucleus; cell part; intracellular; intracellular part; membrane-bounded organelle; cell;	organic cyclic compound binding; heterocyclic compound binding; DNA binding; binding; nucleic acid binding;	K09272			IPR013719; IPR011993; IPR009071; IPR024954;	Pleckstrin homology-like domain; High mobility group box domain; Domain of unknown function DUF1747; SSRP1 domain;
K3XFI4	probable inactive receptor kinase At5g58300 [Setaria italica]	78852	8.72	1.9	1	46							plas	phosphorylation; cellular protein metabolic process; primary metabolic process; cellular metabolic process; phosphate-containing compound metabolic process; organic substance metabolic process; metabolic process; protein phosphorylation; phosphorus metabolic process; cellular macromolecule metabolic process; cellular protein modification process; protein metabolic process; macromolecule metabolic…	intrinsic to membrane; membrane; integral to membrane; membrane part;	ATP binding; nucleoside phosphate binding; phosphotransferase activity, alcohol group as acceptor; nucleoside binding; ion binding; protein binding; protein kinase activity; nucleotide binding; organic cyclic compound binding; heterocyclic compound binding; ribonucleoside binding; kinase activity; catalytic activity; ribonucleotide binding; binding; purine ribonucleoside binding; anion binding; p…				IPR000719; IPR013210; IPR013320; IPR011009;	Protein kinase domain; Leucine-rich repeat-containing N-terminal, type 2; Protein kinase-like domain; Concanavalin A-like lectin/glucanase, subgroup;
K3XFI5	5'-nucleotidase domain-containing protein 4 [Setaria italica]	79499	5.63	2.2	1	38							cyto		intracellular organelle; chloroplast part; cytoplasm; intracellular organelle part; plastid part; intracellular part; plastid stroma; cell; organelle part; chloroplast; organelle; intracellular membrane-bounded organelle; cell part; intracellular; membrane-bounded organelle; plastid; cytoplasmic part; chloroplast stroma;	metal ion binding; cation binding; binding; ion binding;				IPR023214;	HAD-like domain;
K3XFJ5	ADP,ATP carrier protein 1, chloroplastic [Setaria italica]	78797	9.63	4.1	2	102	1.296						chlo	transport; localization; establishment of localization;	intracellular organelle; membrane; chloroplast part; plastid envelope; organelle envelope; intracellular organelle part; cytoplasm; plastid part; intrinsic to membrane; intracellular part; cell; integral to membrane; organelle part; chloroplast envelope; chloroplast; organelle; intracellular membrane-bounded organelle; intracellular; cell part; membrane part; envelope; membrane-bounded organelle;…	purine nucleotide transmembrane transporter activity; nucleoside phosphate binding; adenine nucleotide transmembrane transporter activity; substrate-specific transporter activity; ATP:ADP antiporter activity; antiporter activity; substrate-specific transmembrane transporter activity; heterocyclic compound binding; organic cyclic compound binding; ADP transmembrane transporter activity; ribonucleo…	K03301			IPR016196;	Major facilitator superfamily domain, general substrate transporter;
K3XFK9	protein EXECUTER 2, chloroplastic [Setaria italica]	77843	4.85	1.9	1	39							chlo	cellular response to stress; cellular response to stimulus; singlet oxygen-mediated programmed cell death; cellular response to reactive oxygen species; response to stress; death; response to reactive oxygen species; single-organism cellular process; response to oxygen-containing compound; single-organism process; cellular response to singlet oxygen; response to singlet oxygen; response to stimul…	membrane; cell part; intracellular; thylakoid; thylakoid membrane; intracellular part; cell; thylakoid part; photosynthetic membrane;
K3XFL3	ATP synthase subunit beta	73121	5.7	24.5	11	687	0.981	0.979	1.016	0.988	1.033	0.258	cyto	nucleoside metabolic process; purine nucleoside metabolic process; purine ribonucleoside monophosphate metabolic process; nucleotide metabolic process; energy coupled proton transmembrane transport, against electrochemical gradient; single-organism process; biosynthetic process; nucleoside biosynthetic process; purine ribonucleoside biosynthetic process; ribonucleoside monophosphate biosynthetic …	intracellular organelle; membrane; mitochondrial part; organelle membrane; cytoplasm; intracellular organelle part; organelle envelope; macromolecular complex; intracellular part; cell; mitochondrial membrane part; organelle part; mitochondrion; proton-transporting ATP synthase complex; organelle; intracellular membrane-bounded organelle; mitochondrial envelope; proton-transporting ATP synthase c…	ATPase activity, coupled to transmembrane movement of ions; nucleoside phosphate binding; primary active transmembrane transporter activity; substrate-specific transporter activity; ATPase activity, coupled to transmembrane movement of ions, rotational mechanism; hydrolase activity, acting on acid anhydrides; monovalent inorganic cation transmembrane transporter activity; hydrolase activity; copp…	K02133	ATPeF1B; F-type H+-transporting ATPase subunit beta [EC:3.6.3.14]	sita01100 Metabolic pathways; sita00190 Oxidative phosphorylation;	IPR000793; IPR003593; IPR004100; IPR020971; IPR000194; IPR027417; IPR024034;	ATP synthase, F1 beta subunit; AAA+ ATPase domain; ATPase, F1 complex alpha/beta subunit, N-terminal domain; ATPase, F1/V1/A1 complex, alpha/beta subunit, nucleotide-binding domain; ATPase, F1 complex beta subunit/V1 complex, C-terminal; ATPase, F1/V1/A1 complex, alpha/beta subunit, C-terminal; P-loop containing nucleoside triphosphate hydrolase;
K3XFN4	CTP synthase	78328	8.51	2.8	1	26							chlo	nucleoside metabolic process; pyrimidine ribonucleoside biosynthetic process; pyrimidine nucleoside triphosphate metabolic process; nucleotide metabolic process; nucleoside biosynthetic process; biosynthetic process; CTP metabolic process; cellular metabolic process; phosphate-containing compound metabolic process; ribose phosphate biosynthetic process; metabolic process; cellular amino acid meta…	cell part; intracellular; cytoplasm; intracellular part; cytosol; cell; cytoplasmic part;	ATP binding; nucleoside phosphate binding; ligase activity; nucleoside binding; ion binding; nucleotide binding; ligase activity, forming carbon-nitrogen bonds; organic cyclic compound binding; heterocyclic compound binding; ribonucleoside binding; catalytic activity; ribonucleotide binding; binding; CTP synthase activity; purine ribonucleoside binding; anion binding; purine ribonucleotide bindin…	K01937	pyrG; CTP synthase [EC:6.3.4.2]	sita01100 Metabolic pathways; sita00240 Pyrimidine metabolism;	IPR017456; IPR027417; IPR017926;	CTP synthase, N-terminal; Glutamine amidotransferase; P-loop containing nucleoside triphosphate hydrolase;
K3XFN6	calcium sensing receptor, chloroplastic isoform X1 [Cicer arietinum]	72950	4.94	13.6	5	330	1.084	1.053	0.949	0.953	0.918	0.0172	chlo							IPR001763;	Rhodanese-like domain;
K3XFP7	pentatricopeptide repeat-containing protein At1g80270, mitochondrial-like [Setaria italica]	83499	6.6	5.5	2	114	0.843	0.841	1.026	1.227	1.355	0.105	chlo_mito		intracellular organelle; chloroplast part; plastid envelope; organelle envelope; intracellular organelle part; cytoplasm; plastid part; intracellular part; cell; organelle part; chloroplast envelope; chloroplast; intracellular membrane-bounded organelle; organelle; intracellular; cell part; envelope; membrane-bounded organelle; plastid; cytoplasmic part;	protein binding; binding;				IPR011990;	Tetratricopeptide-like helical domain;
K3XFQ1	LOW QUALITY PROTEIN: fimbrin-2-like [Setaria italica]	79613	8.81	1.1	1	27							chlo			protein binding; binding;				IPR001715;	Calponin homology domain;
K3XFQ4	LOC100285177 isoform X1 [Zea mays]	72185	6.17	3.8	2	114	1.169	1.148	0.941	0.846	0.798	0.0321	plas	cellular response to stress; cellular response to stimulus; regulation of biological quality; response to osmotic stress; response to stress; cellular response to abiotic stimulus; ion homeostasis; response to abiotic stimulus; calcium ion homeostasis; single-organism cellular process; single-organism process; response to salt stress; response to stimulus; establishment of localization; transport…	membrane; intracellular organelle; organelle membrane; cell junction; cytoplasm; intracellular organelle part; intrinsic to membrane; intracellular part; cell; cell-cell junction; integral to membrane; symplast; organelle part; intracellular membrane-bounded organelle; organelle; plasmodesma; membrane part; intracellular; cell part; vacuolar part; vacuole; vacuolar membrane; membrane-bounded orga…	solute:cation antiporter activity; active transmembrane transporter activity; secondary active transmembrane transporter activity; ion transmembrane transporter activity; ion binding; substrate-specific transporter activity; monovalent inorganic cation transmembrane transporter activity; antiporter activity; substrate-specific transmembrane transporter activity; calcium:sodium antiporter activity…				IPR004837; IPR011992; IPR002048;	Sodium/calcium exchanger membrane region; EF-hand domain; EF-hand domain pair;
K3XFQ6	mitogen-activated protein kinase 10 [Setaria italica]	79440	9.14	1.3	1	28							cyto	phosphorylation; cortical microtubule organization; cellular component organization; protein complex subunit organization; cellular protein metabolic process; single-organism cellular process; single-organism process; primary metabolic process; cortical cytoskeleton organization; cellular metabolic process; microtubule-based process; phosphate-containing compound metabolic process; organic substa…		ATP binding; nucleoside phosphate binding; phosphotransferase activity, alcohol group as acceptor; nucleoside binding; ion binding; protein kinase activity; nucleotide binding; receptor signaling protein serine/threonine kinase activity; signal transducer activity; MAP kinase activity; organic cyclic compound binding; heterocyclic compound binding; ribonucleoside binding; molecular transducer act…				IPR000719; IPR002290; IPR011009;	Protein kinase domain; Protein kinase-like domain; Serine/threonine/dual specificity protein kinase, catalytic domain;
K3XFQ9	66 kDa stress protein-like [Setaria italica]	74493	6.25	4.8	2	32	0.832	0.871	1.137	1.116	1.328	0.00642	cyto		cell part; intracellular; cytoplasm; intracellular part; cytosol; cell; cytoplasmic part;	protein binding; binding;				IPR017986; IPR015943;	WD40/YVTN repeat-like-containing domain; WD40-repeat-containing domain;
K3XFR6	ATP-citrate synthase beta chain protein 1 [Setaria italica]	75386	7.16	23.5	10	530	0.824	0.83	1.22	1.158	1.673	0.00732	chlo	metabolic process; carbohydrate metabolic process; primary metabolic process; cellular process; cellular metabolic process; cellular carbohydrate metabolic process; organic substance metabolic process;	membrane; cell periphery; cell part; intracellular; cytoplasm; macromolecular complex; intracellular part; protein complex; cell; plasma membrane; cytoplasmic part; citrate lyase complex;	ATP citrate synthase activity; succinate-CoA ligase (ADP-forming) activity; transferase activity, transferring acyl groups; transferase activity, transferring acyl groups, acyl groups converted into alkyl on transfer; catalytic activity; succinate-CoA ligase activity; CoA-ligase activity; ligase activity; ligase activity, forming carbon-sulfur bonds; transferase activity; acid-thiol ligase activi…	K01648	ACLY; ATP citrate (pro-S)-lyase [EC:2.3.3.8]	sita01100 Metabolic pathways; sita01110 Biosynthesis of secondary metabolites; sita00020 Citrate cycle (TCA cycle);	IPR016142; IPR005811; IPR016040; IPR016141; IPR016143; IPR016102;	ATP-citrate lyase/succinyl-CoA ligase; Citrate synthase-like, core; Citrate synthase-like, small alpha subdomain; Citrate synthase-like, large alpha subdomain; NAD(P)-binding domain; Succinyl-CoA synthetase-like;
K3XFS3	glucosidase 2 subunit beta [Setaria italica]	83203	4.79	8.3	5	81	1.037	0.977	0.994	0.993	0.985	0.697	nucl	response to stress; defense response to bacterium; defense response; response to stimulus; response to other organism; multi-organism process; response to bacterium; response to biotic stimulus;	organelle; intracellular membrane-bounded organelle; intracellular organelle; endoplasmic reticulum; cell part; intracellular; cytoplasm; intracellular part; membrane-bounded organelle; cell; cytoplasmic part;	protein binding; binding;	K08288	PRKCSH; protein kinase C substrate 80K-H	sita04141 Protein processing in endoplasmic reticulum;	IPR009011;	Mannose-6-phosphate receptor binding domain;
K3XFS4	aldehyde dehydrogenase family 2 member C4-like isoform X1 [Setaria italica]	73746	8.67	5.6	4	85	1.065	1.047	0.94	0.963	0.894	0.019	chlo	cellular aromatic compound metabolic process; single-organism biosynthetic process; oxidation-reduction process; organic cyclic compound metabolic process; biosynthetic process; phenylpropanoid biosynthetic process; secondary metabolite biosynthetic process; phenylpropanoid metabolic process; cellular metabolic process; organic substance biosynthetic process; cellular biosynthetic process; organi…		oxidoreductase activity, acting on the aldehyde or oxo group of donors, NAD or NADP as acceptor; coniferyl-aldehyde dehydrogenase activity; catalytic activity; aldehyde dehydrogenase [NAD(P)+] activity; oxidoreductase activity; oxidoreductase activity, acting on the aldehyde or oxo group of donors;	K12355	REF1; coniferyl-aldehyde dehydrogenase [EC:1.2.1.68]	sita00940 Phenylpropanoid biosynthesis;	IPR016161; IPR015590; IPR016162; IPR016163;	Aldehyde dehydrogenase, N-terminal; Aldehyde dehydrogenase domain; Aldehyde dehydrogenase, C-terminal; Aldehyde/histidinol dehydrogenase;
K3XFT3	ketol-acid reductoisomerase, chloroplastic-like [Setaria italica]	72562	7.21	11	5	198	0.922	0.909	1.084	1.037	1.145	0.0271	chlo	cellular amino acid biosynthetic process; organic acid biosynthetic process; single-organism biosynthetic process; oxidation-reduction process; branched-chain amino acid biosynthetic process; small molecule metabolic process; nitrogen compound metabolic process; biosynthetic process; organonitrogen compound biosynthetic process; primary metabolic process; cellular metabolic process; organic subst…		oxidoreductase activity, acting on CH-OH group of donors; oxidoreductase activity, acting on the CH-OH group of donors, NAD or NADP as acceptor; ketol-acid reductoisomerase activity; catalytic activity; binding; ion binding; cation binding; metal ion binding; cofactor binding; coenzyme binding; oxidoreductase activity;	K00053	ilvC; ketol-acid reductoisomerase [EC:1.1.1.86]	sita01230 Biosynthesis of amino acids; sita01100 Metabolic pathways; sita00290 Valine, leucine and isoleucine biosynthesis; sita01110 Biosynthesis of secondary metabolites; sita00770 Pantothenate and CoA biosynthesis; sita01210 2-Oxocarboxylic acid metabolism;	IPR013116; IPR008927; IPR013328; IPR000506; IPR016040;	Acetohydroxy acid isomeroreductase, catalytic; Dehydrogenase, multihelical; NAD(P)-binding domain; 6-phosphogluconate dehydrogenase, C-terminal-like; Acetohydroxy acid isomeroreductase C-terminal;
K3XFT8	pyruvate decarboxylase 1-like [Setaria italica]	71826	6.09	8.2	2	48							cysk			magnesium ion binding; vitamin binding; ion binding; lyase activity; cofactor binding; sulfur compound binding; thiamine pyrophosphate binding; heterocyclic compound binding; organic cyclic compound binding; catalytic activity; carbon-carbon lyase activity; binding; carboxy-lyase activity; cation binding; metal ion binding; anion binding; coenzyme binding; small molecule binding;	K01568	E4.1.1.1; pyruvate decarboxylase [EC:4.1.1.1]	sita01100 Metabolic pathways; sita00010 Glycolysis / Gluconeogenesis; sita01110 Biosynthesis of secondary metabolites;	IPR012000; IPR012001; IPR011766;	Thiamine pyrophosphate enzyme, central domain; Thiamine pyrophosphate enzyme, C-terminal TPP-binding; Thiamine pyrophosphate enzyme, N-terminal TPP-binding domain;
K3XFU0	patellin-3-like [Setaria italica]	77721	4.68	18.9	7	166	1.184	1.108	0.877	0.853	0.771	0.0195	nucl	transport; localization; establishment of localization;	membrane; intracellular organelle; cell periphery; cytoplasm; intrinsic to membrane; intracellular part; cell; integral to membrane; plasma membrane; chloroplast; intracellular membrane-bounded organelle; organelle; intracellular; cell part; membrane part; membrane-bounded organelle; Golgi apparatus; plastid; cytoplasmic part;					IPR001251; IPR009038; IPR011074;	CRAL-TRIO domain; GOLD; CRAL/TRIO, N-terminal domain;
K3XFU6	FRIGIDA-like protein 4a [Setaria italica]	71775	4.85	3.4	2	32	1.098	1.048	0.987	0.886	0.876	0.136	nucl
K3XFV4	BSD domain-containing protein 1-like [Setaria italica]	69501	4.16	4.7	3	64	1.11	1.053	0.928	0.947	0.872	0.0409	nucl							IPR005607;	BSD;
K3XFV5	Malic enzyme	72741	5.65	6.6	3	141	0.697	0.673	1.224	1.24	1.782	0.000694	cyto	cellular component biogenesis; dicarboxylic acid metabolic process; cellular component organization; protein complex subunit organization; protein homooligomerization; oxidation-reduction process; small molecule metabolic process; cellular metabolic process; organic substance metabolic process; protein oligomerization; macromolecular complex subunit organization; protein homotetramerization; meta…		malate dehydrogenase (decarboxylating) activity; nucleoside phosphate binding; ion binding; nucleotide binding; zinc ion binding; cofactor binding; oxidoreductase activity; oxidoreductase activity, acting on CH-OH group of donors; heterocyclic compound binding; organic cyclic compound binding; oxidoreductase activity, acting on the CH-OH group of donors, NAD or NADP as acceptor; transition metal …	K00029	E1.1.1.40; malate dehydrogenase (oxaloacetate-decarboxylating)(NADP+) [EC:1.1.1.40]	sita00710 Carbon fixation in photosynthetic organisms; sita01100 Metabolic pathways; sita00620 Pyruvate metabolism; sita01200 Carbon metabolism;	IPR012302; IPR012301; IPR016040;	Malic enzyme, NAD-binding; Malic enzyme, N-terminal domain; NAD(P)-binding domain;
K3XFV8	aspartate--tRNA ligase 2, cytoplasmic-like [Setaria italica]	75027	7.83	10.2	4	106	0.941	0.894	1.083	1.029	1.175	0.0608	cyto	cellular aromatic compound metabolic process; cellular protein metabolic process; aspartyl-tRNA aminoacylation; biosynthetic process; response to stimulus; tRNA aminoacylation; cellular metabolic process; organic substance metabolic process; metabolic process; cellular amino acid metabolic process; heterocycle metabolic process; nucleobase-containing compound metabolic process; response to cadmiu…	plasmodesma; cell part; intracellular; cell junction; cytoplasm; intracellular part; cytosol; cell-cell junction; cell; symplast; cytoplasmic part;	ligase activity, forming aminoacyl-tRNA and related compounds; ATP binding; nucleoside phosphate binding; aspartate-tRNA ligase activity; ligase activity, forming carbon-oxygen bonds; ligase activity; nucleoside binding; ion binding; nucleotide binding; organic cyclic compound binding; heterocyclic compound binding; ribonucleoside binding; catalytic activity; ribonucleotide binding; binding; nucl…	K01876	DARS; aspartyl-tRNA synthetase [EC:6.1.1.12]	sita00970 Aminoacyl-tRNA biosynthesis;	IPR004364; IPR012340; IPR004365; IPR006195;	Aminoacyl-tRNA synthetase, class II (D/K/N); Nucleic acid-binding, OB-fold; OB-fold nucleic acid binding domain, AA-tRNA synthetase-type; Aminoacyl-tRNA synthetase, class II;
K3XFW2	serine hydroxymethyltransferase 7-like [Setaria italica]	72062	6.61	1	1	24							nucl	small molecule metabolic process; nitrogen compound metabolic process; alpha-amino acid metabolic process; glycine metabolic process; primary metabolic process; response to stimulus; cellular metabolic process; response to metal ion; organic substance metabolic process; metabolic process; response to chemical stimulus; cellular amino acid metabolic process; serine family amino acid metabolic proc…		catalytic activity; binding; ion binding; glycine hydroxymethyltransferase activity; transferase activity, transferring one-carbon groups; protein binding; anion binding; hydroxymethyl-, formyl- and related transferase activity; cofactor binding; transferase activity; pyridoxal phosphate binding;	K00600	glyA; glycine hydroxymethyltransferase [EC:2.1.2.1]	sita00460 Cyanoamino acid metabolism; sita01230 Biosynthesis of amino acids; sita01100 Metabolic pathways; sita00670 One carbon pool by folate; sita01110 Biosynthesis of secondary metabolites; sita00630 Glyoxylate and dicarboxylate metabolism; sita00260 Glycine, serine and threonine metabolism; sita01200 Carbon metabolism;	IPR015424; IPR015421; IPR015422;	Pyridoxal phosphate-dependent transferase, major region, subdomain 2; Pyridoxal phosphate-dependent transferase; Pyridoxal phosphate-dependent transferase, major region, subdomain 1;
K3XFX0	2,3-bisphosphoglycerate-independent phosphoglycerate mutase [Setaria italica]	72943	5.74	22.5	14	474	1.01	0.989	0.997	0.968	0.961	0.443	cyto	monosaccharide catabolic process; single-organism carbohydrate catabolic process; primary metabolic process; carbohydrate metabolic process; carbohydrate catabolic process; organic substance metabolic process; glucose metabolic process; single-organism carbohydrate metabolic process; organic substance catabolic process; metabolic process; glucose catabolic process; monosaccharide metabolic proces…	intracellular part; cell; cell part; intracellular; cytoplasm;	isomerase activity; transition metal ion binding; catalytic activity; binding; intramolecular transferase activity, phosphotransferases; ion binding; cation binding; metal ion binding; phosphoglycerate mutase activity; intramolecular transferase activity; manganese ion binding;	K15633	gpmI; 2,3-bisphosphoglycerate-independent phosphoglycerate mutase [EC:5.4.2.12]	sita01230 Biosynthesis of amino acids; sita01100 Metabolic pathways; sita00010 Glycolysis / Gluconeogenesis; sita01110 Biosynthesis of secondary metabolites; sita00260 Glycine, serine and threonine metabolism; sita01200 Carbon metabolism;	IPR017849; IPR006124; IPR011258; IPR017850;	Alkaline-phosphatase-like, core domain; Alkaline phosphatase-like, alpha/beta/alpha; Metalloenzyme; BPG-independent PGAM, N-terminal;
K3XFX1	transmembrane protein 214-B [Oryza sativa Japonica Group]	74558	8.94	4.1	2	74	0.925	1.101	0.974	1.027	1.012	0.904	nucl		membrane; intracellular organelle; endoplasmic reticulum; organelle membrane; cell periphery; cell junction; cytoplasm; intracellular organelle part; intracellular part; cell-cell junction; cell; symplast; organelle part; plasma membrane; intracellular membrane-bounded organelle; organelle; nucleus; plasmodesma; cell part; intracellular; vacuolar part; vacuole; vacuolar membrane; Golgi apparatus;…
K3XFX2	pentatricopeptide repeat-containing protein At3g02650, mitochondrial [Setaria italica]	76340	5.31	1.7	1	32							chlo			protein binding; binding;				IPR011990;	Tetratricopeptide-like helical domain;
K3XFX3	H/ACA ribonucleoprotein complex subunit 4-like [Setaria italica]	81169	9.07	5.1	2	51	0.789	0.783	1.193	1.096	1.462	0.0179	cyto	RNA processing; cellular aromatic compound metabolic process; pseudouridine synthesis; organic cyclic compound metabolic process; nitrogen compound metabolic process; primary metabolic process; RNA modification; cellular metabolic process; organic substance metabolic process; RNA metabolic process; metabolic process; nucleic acid metabolic process; heterocycle metabolic process; nucleobase-contai…	plasmodesma; cell part; intracellular; cell junction; cytoplasm; intracellular part; cell; cell-cell junction; cytosol; symplast; cytoplasmic part;	organic cyclic compound binding; heterocyclic compound binding; RNA binding; isomerase activity; catalytic activity; binding; nucleic acid binding; intramolecular transferase activity; pseudouridine synthase activity;	K11131	DKC1; H/ACA ribonucleoprotein complex subunit 4 [EC:5.4.99.-]	sita03008 Ribosome biogenesis in eukaryotes;	IPR020103; IPR015947; IPR002478; IPR004521; IPR012960;	Uncharacterised domain CHP00451; Dyskerin-like; PUA domain; PUA-like domain; Pseudouridine synthase, catalytic domain;
K3XFX7	Pyruvate kinase	70901	6.21	8.5	3	47	0.904	0.985	0.977	1.097	1.102	0.33	chlo	reproduction; monosaccharide catabolic process; single-multicellular organism process; organic acid biosynthetic process; glycolysis; reproductive process; seed development; single-organism process; cellular lipid metabolic process; biosynthetic process; post-embryonic development; response to stimulus; cellular metabolic process; lipid biosynthetic process; organic substance metabolic process; g…		magnesium ion binding; pyruvate kinase activity; kinase activity; phosphotransferase activity, alcohol group as acceptor; catalytic activity; binding; ion binding; potassium ion binding; metal ion binding; cation binding; alkali metal ion binding; transferase activity; transferase activity, transferring phosphorus-containing groups;				IPR011037; IPR015794; IPR015813; IPR015806; IPR015795; IPR015793;	Pyruvate kinase, C-terminal; Pyruvate kinase-like, insert domain; Pyruvate kinase, barrel; Pyruvate kinase, alpha/beta; Pyruvate kinase, beta-barrel insert domain; Pyruvate/Phosphoenolpyruvate kinase-like domain;
K3XFY3	DEAD-box ATP-dependent RNA helicase 25-like [Setaria italica]	72906	9.37	3.3	2	34	0.944						chlo	response to water deprivation; response to osmotic stress; response to cold; response to chemical stimulus; response to stress; response to water stimulus; response to abiotic stimulus; response to temperature stimulus; response to oxygen-containing compound; response to inorganic substance; response to salt stress; response to stimulus;	organelle; intracellular membrane-bounded organelle; intracellular organelle; cell part; intracellular; cytoplasm; intracellular part; membrane-bounded organelle; cell; plastid; cytoplasmic part; chloroplast;	purine NTP-dependent helicase activity; ATP binding; nucleoside phosphate binding; helicase activity; ATP-dependent helicase activity; nucleoside binding; ion binding; hydrolase activity, acting on acid anhydrides; hydrolase activity; nucleotide binding; nucleoside-triphosphatase activity; ATPase activity; organic cyclic compound binding; heterocyclic compound binding; ribonucleoside binding; pyr…				IPR014014; IPR011545; IPR014001; IPR027417; IPR001650;	Helicase, C-terminal; Helicase, superfamily 1/2, ATP-binding domain; RNA helicase, DEAD-box type, Q motif; DEAD/DEAH box helicase domain; P-loop containing nucleoside triphosphate hydrolase;
K3XFY5	Eukaryotic translation initiation factor 3 subunit D	71432	5.43	7	3	191	0.824	0.803	1.205	1.151	1.425	0.00626	cyto	regulation of cellular process; cellular component biogenesis; cellular component organization; ribonucleoprotein complex biogenesis; ribonucleoprotein complex assembly; regulation of macromolecule metabolic process; posttranscriptional regulation of gene expression; cellular protein metabolic process; biosynthetic process; cellular metabolic process; organic substance metabolic process; metaboli…	cell part; intracellular; translation preinitiation complex; cytoplasm; macromolecular complex; eukaryotic 43S preinitiation complex; intracellular part; protein complex; cytosol; ribonucleoprotein complex; cell; eukaryotic 48S preinitiation complex; eukaryotic translation initiation factor 3 complex; cytoplasmic part;	organic cyclic compound binding; heterocyclic compound binding; RNA binding; translation factor activity, nucleic acid binding; binding; nucleic acid binding; translation initiation factor activity;
K3XFZ9	hydroxymethylglutaryl-CoA lyase, mitochondrial-like [Setaria italica]	67209	9.11	1.2	1	39							chlo			lyase activity; hydroxymethylglutaryl-CoA lyase activity; catalytic activity; oxo-acid-lyase activity; carbon-carbon lyase activity;	K01640	E4.1.3.4; hydroxymethylglutaryl-CoA lyase [EC:4.1.3.4]	sita01100 Metabolic pathways; sita00650 Butanoate metabolism; sita04146 Peroxisome; sita01110 Biosynthesis of secondary metabolites; sita00280 Valine, leucine and isoleucine degradation; sita00072 Synthesis and degradation of ketone bodies;	IPR013785; IPR000891;	Pyruvate carboxyltransferase; Aldolase-type TIM barrel;
K3XG01	dol-P-Man:Man(6)GlcNAc(2)-PP-Dol alpha-1,2-mannosyltransferase [Setaria italica]	69870	8.54	2.4	1	60							nucl	modification-dependent macromolecule catabolic process; cellular macromolecule catabolic process; proteolysis involved in cellular protein catabolic process; cellular protein catabolic process; modification-dependent protein catabolic process; cellular protein metabolic process; ubiquitin-dependent protein catabolic process; primary metabolic process; cellular metabolic process; proteasomal prote…		alpha-1,2-mannosyltransferase activity; transferase activity, transferring glycosyl groups; transferase activity, transferring hexosyl groups; mannosyltransferase activity; catalytic activity; transferase activity;	K03846	ALG9; alpha-1,2-mannosyltransferase [EC:2.4.1.259 2.4.1.261]	sita01100 Metabolic pathways; sita00510 N-Glycan biosynthesis;
K3XG09	putative amidohydrolase YtcJ [Setaria italica]	67490	6.02	1.9	1	24							chlo		organelle; intracellular membrane-bounded organelle; intracellular organelle; endoplasmic reticulum; cell part; intracellular; cytoplasm; perinuclear region of cytoplasm; intracellular part; membrane-bounded organelle; cell; cytoplasmic part;	hydrolase activity; catalytic activity; hydrolase activity, acting on carbon-nitrogen (but not peptide) bonds;	K07047			IPR013108; IPR011059;	Amidohydrolase 3; Metal-dependent hydrolase, composite domain;
K3XG18	class E vacuolar protein-sorting machinery protein HSE1-like [Setaria italica]	63865	6.12	5.1	3	56	1.184	1.114	0.909	0.796	0.769	0.0468	nucl
K3XG22	DEAD-box ATP-dependent RNA helicase 30 [Setaria italica]	67793	9.57	4.9	2	89	1.205	1.064	0.854	0.791	0.726	0.0561	cyto			purine NTP-dependent helicase activity; ATP binding; nucleoside phosphate binding; helicase activity; ATP-dependent helicase activity; nucleoside binding; ion binding; hydrolase activity, acting on acid anhydrides; hydrolase activity; nucleotide binding; nucleoside-triphosphatase activity; ATPase activity; organic cyclic compound binding; heterocyclic compound binding; ribonucleoside binding; pyr…				IPR014014; IPR011545; IPR014001; IPR027417; IPR001650;	Helicase, C-terminal; Helicase, superfamily 1/2, ATP-binding domain; RNA helicase, DEAD-box type, Q motif; DEAD/DEAH box helicase domain; P-loop containing nucleoside triphosphate hydrolase;
K3XG30	dihydrolipoyl dehydrogenase 1, chloroplastic-like [Setaria italica]	67145	6.39	11.5	6	150	1.059	0.999	1.024	0.926	0.951	0.446	chlo	regulation of cellular process; regulation of biological quality; oxidation-reduction process; cell redox homeostasis; single-organism cellular process; single-organism process; cellular homeostasis; response to arsenic-containing substance; response to stimulus; homeostatic process; metabolic process; regulation of biological process; response to chemical stimulus; single-organism metabolic proc…	intracellular organelle; chloroplast part; intracellular non-membrane-bounded organelle; plastid envelope; organelle envelope; cytoplasm; intracellular organelle part; plastid part; nuclear lumen; intracellular part; nucleolus; cell; chloroplast envelope; organelle part; chloroplast; non-membrane-bounded organelle; organelle; intracellular membrane-bounded organelle; membrane-enclosed lumen; nucl…	oxidoreductase activity, acting on NAD(P)H; nucleoside phosphate binding; flavin adenine dinucleotide binding; ion binding; nucleotide binding; oxidoreductase activity, acting on a sulfur group of donors, NAD(P) as acceptor; cofactor binding; oxidoreductase activity; heterocyclic compound binding; organic cyclic compound binding; catalytic activity; binding; oxidoreductase activity, acting on a s…	K00382	DLD; dihydrolipoamide dehydrogenase [EC:1.8.1.4]	sita00620 Pyruvate metabolism; sita00010 Glycolysis / Gluconeogenesis; sita01200 Carbon metabolism; sita00280 Valine, leucine and isoleucine degradation; sita01100 Metabolic pathways; sita01110 Biosynthesis of secondary metabolites; sita00260 Glycine, serine and threonine metabolism; sita00020 Citrate cycle (TCA cycle);	IPR016156; IPR001327; IPR004099; IPR023753;	FAD/NAD-linked reductase, dimerisation domain; Pyridine nucleotide-disulphide oxidoreductase, FAD/NAD(P)-binding domain; Pyridine nucleotide-disulphide oxidoreductase, NAD-binding domain; Pyridine nucleotide-disulphide oxidoreductase, dimerisation domain;
K3XG37	ultraviolet-B receptor UVR8 [Setaria italica]	65726	4.86	2	1	34							nucl							IPR009091;	Regulator of chromosome condensation 1/beta-lactamase-inhibitor protein II;
K3XG40	malonyl-CoA:anthocyanidin 5-O-glucoside-6''-O-malonyltransferase-like [Setaria italica]	65185	6.32	1.2	1	23							cyto			transferase activity, transferring acyl groups; transferase activity, transferring acyl groups other than amino-acyl groups; catalytic activity; transferase activity;				IPR023213;	Chloramphenicol acetyltransferase-like domain;
K3XG42	DEAD-box ATP-dependent RNA helicase 26-like [Setaria italica]	69745	9.73	3.2	2	35	0.622						chlo			purine NTP-dependent helicase activity; ATP binding; nucleoside phosphate binding; helicase activity; ATP-dependent helicase activity; nucleoside binding; ion binding; hydrolase activity, acting on acid anhydrides; hydrolase activity; nucleotide binding; nucleoside-triphosphatase activity; ATPase activity; organic cyclic compound binding; heterocyclic compound binding; ribonucleoside binding; pyr…				IPR014014; IPR011545; IPR014001; IPR027417; IPR001650;	Helicase, C-terminal; Helicase, superfamily 1/2, ATP-binding domain; RNA helicase, DEAD-box type, Q motif; DEAD/DEAH box helicase domain; P-loop containing nucleoside triphosphate hydrolase;
K3XG48	carotenoid cleavage dioxygenase 8 homolog A, chloroplastic-like [Setaria italica]	65604	6.04	2	1	33							chlo
K3XG49	coiled-coil domain-containing protein SCD2-like [Setaria italica]	67345	5.64	2	1	56	0.896	0.851	1.096	1.12	1.274	0.0116	mito		membrane; cell; cell part; cell periphery; plasma membrane;
K3XG54	MACPF domain-containing protein CAD1 [Setaria italica]	68888	6.95	5.4	3	74	1.05	1.113	0.944	0.953	0.856	0.0528	cyto	regulation of cellular process; death; regulation of salicylic acid metabolic process; single-organism cellular process; single-organism process; immune system process; response to stimulus; regulation of cellular metabolic process; regulation of cellular ketone metabolic process; regulation of biological process; cell death; regulation of metabolic process; immune response; cellular process; bio…						IPR020864;	Membrane attack complex component/perforin (MACPF) domain;
K3XG64	protein IQ-DOMAIN 31-like isoform X1 [Setaria italica]	72638	9.75	3.8	2	44	1.324						nucl			protein binding; binding;				IPR025064;	Domain of unknown function DUF4005;
K3XG70	4-coumarate--CoA ligase-like 5 [Setaria italica]	64283	6.49	2.7	1	51	1.114	1.19	0.806	0.915	0.753	0.0482	chlo	metabolic process;		catalytic activity;				IPR025110; IPR000873;	AMP-dependent synthetase/ligase; AMP-binding enzyme C-terminal domain;
K3XG71	asparagine--tRNA ligase, cytoplasmic 1-like [Setaria italica]	71548	5.9	18	7	189	1.039	1.037	1.015	0.94	0.954	0.248	cyto	reproduction; single-multicellular organism process; cellular aromatic compound metabolic process; reproductive process; seed development; cellular protein metabolic process; single-organism process; post-embryonic development; biosynthetic process; asparaginyl-tRNA aminoacylation; tRNA aminoacylation; response to stimulus; cellular metabolic process; organic substance metabolic process; metaboli…	organelle; intracellular membrane-bounded organelle; intracellular organelle; cell part; intracellular; cytoplasm; intracellular part; membrane-bounded organelle; cell; cytosol; plastid; mitochondrion; cytoplasmic part; chloroplast;	ligase activity, forming aminoacyl-tRNA and related compounds; ATP binding; nucleoside phosphate binding; ligase activity, forming carbon-oxygen bonds; ligase activity; nucleoside binding; ion binding; nucleotide binding; organic cyclic compound binding; heterocyclic compound binding; ribonucleoside binding; catalytic activity; ribonucleotide binding; binding; nucleic acid binding; purine ribonuc…	K01893	NARS; asparaginyl-tRNA synthetase [EC:6.1.1.22]	sita00970 Aminoacyl-tRNA biosynthesis;	IPR004364; IPR012340; IPR004365; IPR009068; IPR000738; IPR006195;	Aminoacyl-tRNA synthetase, class II (D/K/N); Nucleic acid-binding, OB-fold; OB-fold nucleic acid binding domain, AA-tRNA synthetase-type; WHEP-TRS; S15/NS1, RNA-binding; Aminoacyl-tRNA synthetase, class II;
K3XG72	Importin subunit alpha	66858	5.6	3.2	1	33							cyto	intracellular transport; establishment of protein localization to organelle; protein import; single-organism cellular process; single-organism process; nuclear transport; organic substance transport; protein transport; establishment of localization; cellular localization; protein targeting; establishment of protein localization; transport; cellular macromolecule localization; establishment of loc…	organelle; intracellular membrane-bounded organelle; intracellular organelle; nucleus; cell part; intracellular; cytoplasm; intracellular part; cytosol; membrane-bounded organelle; cell; cytoplasmic part;	substrate-specific transporter activity; protein binding; protein transporter activity; binding; transporter activity;				IPR011989; IPR016024;	Armadillo-type fold; Armadillo-like helical;
K3XG79	aldehyde dehydrogenase family 2 member C4-like [Setaria italica]	68603	6.06	4	2	50	1.029	1.034	0.913	0.935	0.9	0.0108	cyto	metabolic process; oxidation-reduction process; single-organism metabolic process;		oxidoreductase activity, acting on the aldehyde or oxo group of donors, NAD or NADP as acceptor; catalytic activity; oxidoreductase activity; oxidoreductase activity, acting on the aldehyde or oxo group of donors;	K12355	REF1; coniferyl-aldehyde dehydrogenase [EC:1.2.1.68]	sita00940 Phenylpropanoid biosynthesis;	IPR016161; IPR015590; IPR016162; IPR016163;	Aldehyde dehydrogenase, N-terminal; Aldehyde dehydrogenase domain; Aldehyde dehydrogenase, C-terminal; Aldehyde/histidinol dehydrogenase;
K3XG91	sorting nexin 1 [Setaria italica]	73140	9.06	12.8	5	87	1.041	1.004	0.94	0.978	0.917	0.139	nucl	single-multicellular organism process; intracellular transport; regulation of biological quality; establishment of protein localization to organelle; response to abiotic stimulus; tropism; response to gravity; single-organism process; Golgi vesicle transport; protein targeting to vacuole; response to stimulus; protein transport; establishment of localization; protein targeting; homeostatic proces…	intracellular organelle; membrane; retromer complex; late endosome; cytoplasm; endomembrane system; macromolecular complex; intracellular part; cytosol; cell; organelle; intracellular membrane-bounded organelle; cell part; membrane part; intracellular; endosome; membrane-bounded organelle; protein complex; multivesicular body; cytoplasmic part;	lipid binding; anion binding; binding; phosphatidylinositol binding; phospholipid binding; ion binding;	K17917			IPR015404; IPR001683;	Vps5 C-terminal; Phox homologous domain;
K3XG93	cytochrome P450 72A13-like [Setaria italica]	69112	8.72	3.8	2	41	1.107	1.048	0.942	0.909	0.863	0.0461	cyto	metabolic process; oxidation-reduction process; single-organism metabolic process;		organic cyclic compound binding; heterocyclic compound binding; heme binding; iron ion binding; transition metal ion binding; catalytic activity; binding; ion binding; cation binding; metal ion binding; oxidoreductase activity, acting on paired donors, with incorporation or reduction of molecular oxygen; monooxygenase activity; tetrapyrrole binding; oxidoreductase activity;
K3XG96	RAN GTPase-activating protein 2-like [Setaria italica]	69054	4.54	15	7	197	1.162						chlo	response to osmotic stress; response to salt stress; response to stimulus; response to stress; response to abiotic stimulus;	membrane; intracellular organelle; endoplasmic reticulum; nuclear envelope; organelle membrane; cell periphery; cell division site; organelle envelope; cytoplasm; intracellular organelle part; endomembrane system; intracellular part; cell; organelle part; plasma membrane; chloroplast; intracellular membrane-bounded organelle; organelle; nucleus; cell plate; cell part; intracellular; envelope; vac…		K14319	RANGAP1; Ran GTPase-activating protein 1	sita03013 RNA transport;	IPR025265;	WPP domain;
K3XGB4	UPF0051 protein slr0074 [Setaria italica]	67481	6.19	7.9	3	124	1.223	1.208	0.826	0.842	0.695	0.000825	chlo	cellular component biogenesis; cellular iron ion homeostasis; cellular component organization; regulation of biological quality; transition metal ion homeostasis; ion homeostasis; cellular cation homeostasis; single-organism cellular process; cellular homeostasis; iron ion homeostasis; single-organism process; biosynthetic process; cellular chemical homeostasis; cellular transition metal ion home…	intracellular organelle; chloroplast part; cytoplasm; intracellular organelle part; plastid part; intracellular part; plastid stroma; cell; organelle part; chloroplast; organelle; intracellular membrane-bounded organelle; cell part; intracellular; membrane-bounded organelle; plastid; cytoplasmic part; chloroplast stroma;
K3XGB6	Amidophosphoribosyltransferase	62105	6.6	6.1	3	113							chlo	pigment biosynthetic process; nucleoside metabolic process; purine ribonucleoside monophosphate metabolic process; nucleotide metabolic process; biosynthetic process; ribonucleoside monophosphate biosynthetic process; IMP metabolic process; cellular metabolic process; phosphate-containing compound metabolic process; ribose phosphate biosynthetic process; metabolic process; carbohydrate derivative…		transferase activity, transferring pentosyl groups; amidophosphoribosyltransferase activity; catalytic activity; iron-sulfur cluster binding; binding; ion binding; cation binding; metal ion binding; transferase activity, transferring glycosyl groups; transferase activity; metal cluster binding;				IPR000583; IPR000836; IPR017932;	Phosphoribosyltransferase domain; Class II glutamine amidotransferase domain; Glutamine amidotransferase type 2 domain;
K3XGB8	aspartic proteinase oryzasin-1-like [Setaria italica]	64414	5.5	2.2	1	58							vacu	metabolic process; response to osmotic stress; response to stress; single-organism metabolic process; response to abiotic stimulus; proteolysis; protein metabolic process; macromolecule metabolic process; response to salt stress; response to stimulus; primary metabolic process; lipid metabolic process; organic substance metabolic process;	plasmodesma; cell part; intracellular; cell junction; cytoplasm; intracellular part; cell; cell-cell junction; cytosol; symplast; cytoplasmic part;	endopeptidase activity; peptidase activity; catalytic activity; aspartic-type endopeptidase activity; peptidase activity, acting on L-amino acid peptides; hydrolase activity; aspartic-type peptidase activity;	K08245			IPR008139; IPR011001; IPR021109; IPR007856; IPR008138;	Saposin-like; Saposin-like type B, 1; Aspartic peptidase domain; Saposin-like type B, 2; Saposin B;
K3XGD2	ATP-dependent 6-phosphofructokinase 6-like isoform X1 [Setaria italica]	67947	7.92	4.3	1	55							cyto	monosaccharide catabolic process; single-organism carbohydrate catabolic process; glycolysis; fructose 6-phosphate metabolic process; carbohydrate metabolic process; primary metabolic process; cellular metabolic process; phosphate-containing compound metabolic process; carbohydrate catabolic process; organic substance metabolic process; glucose metabolic process; organic substance catabolic proce…	cell part; intracellular; 6-phosphofructokinase complex; cytoplasm; macromolecular complex; intracellular part; cytosolic part; protein complex; cell; cytosol; cytoplasmic part;	6-phosphofructokinase activity; ATP binding; nucleoside phosphate binding; phosphotransferase activity, alcohol group as acceptor; nucleoside binding; ion binding; nucleotide binding; organic cyclic compound binding; heterocyclic compound binding; ribonucleoside binding; carbohydrate kinase activity; kinase activity; ribonucleotide binding; catalytic activity; binding; purine ribonucleoside bindi…	K00850	pfkA; 6-phosphofructokinase 1 [EC:2.7.1.11]	sita01230 Biosynthesis of amino acids; sita00030 Pentose phosphate pathway; sita00010 Glycolysis / Gluconeogenesis; sita00052 Galactose metabolism; sita01200 Carbon metabolism; sita01100 Metabolic pathways; sita01110 Biosynthesis of secondary metabolites; sita00051 Fructose and mannose metabolism;	IPR000023;	Phosphofructokinase domain;
K3XGE1	Ubiquitin carboxyl-terminal hydrolase	69697	7.2	11.2	4	172	1.074	1.036	0.917	1.006	0.881	0.193	nucl	modification-dependent macromolecule catabolic process; cellular macromolecule catabolic process; proteolysis involved in cellular protein catabolic process; cellular protein catabolic process; modification-dependent protein catabolic process; cellular protein metabolic process; ubiquitin-dependent protein catabolic process; primary metabolic process; cellular metabolic process; organic substance…	plasmodesma; cell-cell junction; cell junction; symplast;	ubiquitin-specific protease activity; peptidase activity; catalytic activity; binding; peptidase activity, acting on L-amino acid peptides; small conjugating protein-specific protease activity; protein binding; hydrolase activity; cysteine-type peptidase activity;	K11843			IPR001394; IPR000626;	Ubiquitin-like; Peptidase C19, ubiquitin carboxyl-terminal hydrolase;
K3XGE4	protein NETWORKED 4B [Setaria italica]	72932	5.14	8.2	3	70	0.899	1.013	1.02	1.052	1.091	0.309	mito							IPR011684;	KIP1-like;
K3XGE7	violaxanthin de-epoxidase, chloroplastic [Setaria italica]	66864	7.72	2.8	1	41							chlo	metabolic process; oxidation-reduction process; single-organism metabolic process;	organelle; intracellular membrane-bounded organelle; intracellular organelle; cell part; intracellular; cytoplasm; intracellular part; membrane-bounded organelle; cell; plastid; cytoplasmic part; chloroplast;	violaxanthin de-epoxidase activity; catalytic activity; oxidoreductase activity;				IPR010788;	Violaxanthin de-epoxidase;
K3XGF3	protoporphyrinogen oxidase, chloroplastic [Setaria italica]	62775	8.94	11.2	5	155	1.152	1.128	0.857	0.89	0.804	0.00581	chlo	cofactor biosynthetic process; heterocycle biosynthetic process; cellular aromatic compound metabolic process; oxidation-reduction process; porphyrin-containing compound biosynthetic process; nitrogen compound metabolic process; organic cyclic compound metabolic process; biosynthetic process; organonitrogen compound biosynthetic process; cellular metabolic process; organic substance biosynthetic …	intracellular organelle; chloroplast part; plastid envelope; chloroplast thylakoid; organelle envelope; intracellular organelle part; cytoplasm; plastid part; intracellular part; cell; organelle part; chloroplast envelope; chloroplast; intracellular membrane-bounded organelle; organelle; intracellular; cell part; envelope; thylakoid; membrane-bounded organelle; plastid thylakoid; plastid; organel…	oxidoreductase activity, acting on the CH-CH group of donors; oxidoreductase activity, acting on the CH-CH group of donors, oxygen as acceptor; catalytic activity; protoporphyrinogen oxidase activity; oxygen-dependent protoporphyrinogen oxidase activity; oxidoreductase activity;	K00231	PPOX; oxygen-dependent protoporphyrinogen oxidase [EC:1.3.3.4]	sita01100 Metabolic pathways; sita01110 Biosynthesis of secondary metabolites; sita00860 Porphyrin and chlorophyll metabolism;	IPR002937; IPR027418;	Protoporphyrinogen oxidase, C-terminal domain; Amine oxidase;
K3XGF4	sorting and assembly machinery component 50 homolog B [Setaria italica]	62692	5.7	1.1	1	27							cyto		membrane; outer membrane;					IPR000184;	Bacterial surface antigen (D15);
K3XGF7	fe-S cluster assembly factor HCF101, chloroplastic isoform X1 [Setaria italica]	62295	5.15	2.4	1	62							chlo	cellular component biogenesis; iron-sulfur cluster assembly; cellular component organization; biosynthetic process; metabolic process; metallo-sulfur cluster assembly; cellular component assembly; cellular component organization or biogenesis;	intracellular organelle; chloroplast part; cytoplasm; intracellular organelle part; plastid part; intracellular part; plastid stroma; cell; organelle part; chloroplast; organelle; intracellular membrane-bounded organelle; cell part; intracellular; membrane-bounded organelle; plastid; cytoplasmic part; chloroplast stroma;	ATP binding; nucleoside phosphate binding; nucleoside binding; ion binding; nucleotide binding; organic cyclic compound binding; heterocyclic compound binding; ribonucleoside binding; ribonucleotide binding; binding; purine ribonucleoside binding; anion binding; purine ribonucleotide binding; adenyl ribonucleotide binding; purine nucleoside binding; adenyl nucleotide binding; purine nucleotide bi…				IPR010376; IPR002744; IPR027417; IPR025669;	Domain of unknown function DUF59; AAA domain; Domain of unknown function, DUF971; P-loop containing nucleoside triphosphate hydrolase;
K3XGH0	dihydropyrimidinase [Setaria italica]	62407	5.77	3	1	26							chlo	cellular aromatic compound metabolic process; single-organism process; uracil metabolic process; response to stimulus; cellular metabolic process; cellular response to nutrient levels; organic substance metabolic process; response to external stimulus; response to extracellular stimulus; cellular nitrogen compound catabolic process; metabolic process; cell communication; heterocycle metabolic pro…	organelle; intracellular membrane-bounded organelle; intracellular organelle; endoplasmic reticulum; cell part; intracellular; cytoplasm; intracellular part; Golgi apparatus; membrane-bounded organelle; cell; cytoplasmic part;	hydrolase activity, acting on carbon-nitrogen (but not peptide) bonds, in cyclic amides; hydrolase activity; catalytic activity; hydrolase activity, acting on carbon-nitrogen (but not peptide) bonds;	K01464	DPYS; dihydropyrimidinase [EC:3.5.2.2]	sita01100 Metabolic pathways; sita00410 beta-Alanine metabolism; sita00770 Pantothenate and CoA biosynthesis; sita00240 Pyrimidine metabolism;	IPR011059;	Metal-dependent hydrolase, composite domain;
K3XGH5	bifunctional 3-dehydroquinate dehydratase/shikimate dehydrogenase, chloroplastic-like [Setaria italica]	63971	5.64	6.3	3	45	1.115	1.016	0.988	0.936	0.89	0.205	chlo	reproduction; developmental process; single-multicellular organism process; developmental process involved in reproduction; fruit development; organic hydroxy compound metabolic process; reproductive process; system development; oxidation-reduction process; shikimate metabolic process; small molecule metabolic process; seed development; reproductive structure development; single-organism process;…	intracellular organelle; chloroplast part; cytoplasm; intracellular organelle part; plastid part; intracellular part; plastid stroma; cell; organelle part; chloroplast; organelle; intracellular membrane-bounded organelle; cell part; intracellular; membrane-bounded organelle; plastid; cytoplasmic part; chloroplast stroma;	nucleoside phosphate binding; lyase activity; hydro-lyase activity; nucleotide binding; cofactor binding; carbon-oxygen lyase activity; oxidoreductase activity; heterocyclic compound binding; organic cyclic compound binding; 3-dehydroquinate dehydratase activity; oxidoreductase activity, acting on CH-OH group of donors; oxidoreductase activity, acting on the CH-OH group of donors, NAD or NADP as …	K13832	aroDE; 3-dehydroquinate dehydratase / shikimate dehydrogenase [EC:4.2.1.10 1.1.1.25]	sita01230 Biosynthesis of amino acids; sita01100 Metabolic pathways; sita00400 Phenylalanine, tyrosine and tryptophan biosynthesis; sita01110 Biosynthesis of secondary metabolites;	IPR006151; IPR013785; IPR016040; IPR001381; IPR013708;	Dehydroquinase class I; Quinate/shikimate 5-dehydrogenase/glutamyl-tRNA reductase; Aldolase-type TIM barrel; NAD(P)-binding domain; Shikimate dehydrogenase substrate binding, N-terminal;
K3XGH9	threonine synthase, chloroplastic-like [Setaria italica]	62100	7.62	9	5	168	1.058	0.951	1.028	0.967	0.997	0.92	chlo	metabolic process; cellular amino acid metabolic process; single-organism metabolic process; small molecule metabolic process; carboxylic acid metabolic process; nitrogen compound metabolic process; primary metabolic process; organic acid metabolic process; cellular process; cellular metabolic process; oxoacid metabolic process; organic substance metabolic process; organonitrogen compound metabol…	intracellular organelle; chloroplast part; intracellular organelle part; cytoplasm; plastid part; intracellular part; plastid stroma; cytosol; cell; organelle part; chloroplast; intracellular membrane-bounded organelle; organelle; intracellular; cell part; membrane-bounded organelle; plastid; cytoplasmic part; chloroplast stroma;	anion binding; cofactor binding; pyridoxal phosphate binding; binding; ion binding;	K01733	thrC; threonine synthase [EC:4.2.3.1]	sita01230 Biosynthesis of amino acids; sita01100 Metabolic pathways; sita00260 Glycine, serine and threonine metabolism; sita00750 Vitamin B6 metabolism;	IPR001926;	Tryptophan synthase beta subunit-like PLP-dependent enzyme;
K3XGI3	T-complex protein 1 subunit beta [Setaria italica]	66936	5.57	17.9	8	238	1.001	0.925	1.022	1.016	1.083	0.28	cyto	protein folding; metabolic process; cellular protein metabolic process; cellular macromolecule metabolic process; macromolecule metabolic process; protein metabolic process; primary metabolic process; cellular process; cellular metabolic process; organic substance metabolic process;	membrane; intrinsic to plasma membrane; external encapsulating structure; cell periphery; anchored to membrane; cytoplasm; intrinsic to membrane; intracellular part; cell; cytosol; anchored to plasma membrane; plasma membrane; plasma membrane part; cell part; intracellular; membrane part; cell wall; cytoplasmic part;	ATP binding; nucleoside phosphate binding; nucleoside binding; ion binding; protein binding; nucleotide binding; organic cyclic compound binding; heterocyclic compound binding; ribonucleoside binding; ribonucleotide binding; binding; purine ribonucleoside binding; anion binding; purine ribonucleotide binding; unfolded protein binding; adenyl ribonucleotide binding; purine nucleoside binding; aden…	K09494			IPR027410; IPR027409; IPR027413;	GroEL-like apical domain; TCP-1-like chaperonin intermediate domain; GroEL-like equatorial domain;
K3XGI5	protein DJ-1 homolog A-like [Setaria italica]	60424	6.57	8.4	3	115	0.778	0.942	1.106	1.132	1.304	0.0892	cyto							IPR002818;	ThiJ/PfpI;
K3XGJ1	Serine hydroxymethyltransferase	65542	8.52	15.9	6	290	0.75	0.796	1.221	1.149	1.536	0.0106	chlo	cellular component organization; nucleus organization; single-multicellular organism process; cellular aromatic compound metabolic process; cellular developmental process; single-organism process; gametophyte development; polar nucleus fusion; glycine metabolic process; response to stimulus; tetrahydrofolate interconversion; cellular metabolic process; organic substance metabolic process; cell di…	membrane; plasmodesma; cell part; cell periphery; cell junction; cell-cell junction; cell; symplast; plasma membrane;	catalytic activity; binding; ion binding; glycine hydroxymethyltransferase activity; transferase activity, transferring one-carbon groups; anion binding; hydroxymethyl-, formyl- and related transferase activity; transferase activity; cofactor binding; pyridoxal phosphate binding;				IPR015424; IPR015421; IPR015422;	Pyridoxal phosphate-dependent transferase, major region, subdomain 2; Pyridoxal phosphate-dependent transferase; Pyridoxal phosphate-dependent transferase, major region, subdomain 1;
K3XGJ6	Importin subunit alpha	64545	5.1	13.8	6	374	0.904	0.922	1.079	1.106	1.236	0.00807	nucl	intracellular transport; establishment of protein localization to organelle; protein import; single-organism cellular process; single-organism process; nuclear transport; organic substance transport; protein transport; establishment of localization; cellular localization; protein targeting; establishment of protein localization; transport; cellular macromolecule localization; establishment of loc…	organelle; intracellular membrane-bounded organelle; intracellular organelle; nucleus; cell part; intracellular; cytoplasm; intracellular part; membrane-bounded organelle; cell;	substrate-specific transporter activity; protein binding; protein transporter activity; binding; transporter activity;				IPR002652; IPR011989; IPR016024;	Armadillo-type fold; Armadillo-like helical; Importin-alpha, importin-beta-binding domain;
K3XGK2	selenium-binding protein 1-like [Setaria italica]	64064	5.75	4.2	2	96	0.978	1.034	0.978	0.975	0.953	0.403	nucl	sulfate assimilation; cellular component organization; nucleus organization; single-multicellular organism process; cellular developmental process; response to oxygen-containing compound; single-organism process; cellular response to selenium ion; gametophyte development; polar nucleus fusion; response to stimulus; cellular metabolic process; cell differentiation; metabolic process; response to o…	plasmodesma; cell part; intracellular; cell junction; cytoplasm; intracellular part; cell; cell-cell junction; cytosol; symplast; cytoplasmic part;	protein binding; selenium binding; binding;	K17285			IPR015943;	WD40/YVTN repeat-like-containing domain;
K3XGK4	calcium-dependent protein kinase 3-like [Setaria italica]	66321	6.04	9.2	4	107	1.227	1.122	0.812	0.867	0.719	0.0299	mito	phosphorylation; cellular protein metabolic process; primary metabolic process; cellular metabolic process; phosphate-containing compound metabolic process; organic substance metabolic process; metabolic process; protein phosphorylation; phosphorus metabolic process; cellular macromolecule metabolic process; cellular protein modification process; protein metabolic process; macromolecule metabolic…		ATP binding; nucleoside phosphate binding; phosphotransferase activity, alcohol group as acceptor; nucleoside binding; ion binding; nucleotide binding; protein kinase activity; organic cyclic compound binding; heterocyclic compound binding; ribonucleoside binding; kinase activity; catalytic activity; ribonucleotide binding; binding; purine ribonucleoside binding; cation binding; metal ion binding…	K13412	CPK; calcium-dependent protein kinase [EC:2.7.11.1]	sita04626 Plant-pathogen interaction;	IPR000719; IPR002290; IPR011992; IPR002048; IPR011009;	EF-hand domain; Protein kinase domain; Protein kinase-like domain; EF-hand domain pair; Serine/threonine/dual specificity protein kinase, catalytic domain;
K3XGL2	Eukaryotic translation initiation factor 3 subunit L	69470	5.92	10	5	152	0.911	0.902	1.074	1.054	1.157	0.00481	nucl	regulation of cellular process; cellular component biogenesis; cellular component organization; ribonucleoprotein complex biogenesis; ribonucleoprotein complex assembly; regulation of macromolecule metabolic process; posttranscriptional regulation of gene expression; cellular protein metabolic process; biosynthetic process; cellular metabolic process; organic substance metabolic process; metaboli…	membrane; cell periphery; cell junction; cytoplasm; macromolecular complex; intracellular part; cytosol; cell-cell junction; cell; eukaryotic 48S preinitiation complex; symplast; plasma membrane; plasmodesma; intracellular; cell part; translation preinitiation complex; eukaryotic 43S preinitiation complex; protein complex; ribonucleoprotein complex; eukaryotic translation initiation factor 3 comp…	organic cyclic compound binding; heterocyclic compound binding; RNA binding; translation factor activity, nucleic acid binding; binding; nucleic acid binding; translation initiation factor activity;	K15029
K3XGL3	lipoamide acyltransferase component of branched-chain alpha-keto acid dehydrogenase complex,mitochondrial [Setaria italica]	64154	6.59	6	2	91	1.137	1.08	0.925	0.887	0.82	0.0274	mito	cellular response to stimulus; cellular response to stress; cellular response to starvation; response to light stimulus; response to stress; response to abiotic stimulus; single-organism cellular process; response to oxygen-containing compound; single-organism process; cellular response to external stimulus; response to absence of light; response to organic substance; response to stimulus; cellul…		transferase activity, transferring acyl groups; transition metal ion binding; catalytic activity; binding; ion binding; metal ion binding; cation binding; zinc ion binding; transferase activity, transferring acyl groups other than amino-acyl groups; transferase activity; acetyltransferase activity;	K09699	DBT; 2-oxoisovalerate dehydrogenase E2 component (dihydrolipoyl transacylase) [EC:2.3.1.168]	sita01100 Metabolic pathways; sita01110 Biosynthesis of secondary metabolites; sita00280 Valine, leucine and isoleucine degradation;	IPR004167; IPR001078; IPR011053; IPR000089; IPR023213;	2-oxoacid dehydrogenase acyltransferase, catalytic domain; E3 binding; Single hybrid motif; Biotin/lipoyl attachment; Chloramphenicol acetyltransferase-like domain;
K3XGL7	E3 ubiquitin-protein ligase MBR1-like [Setaria italica]	59469	8.95	2.1	1	21							nucl			cation binding; metal ion binding; protein binding; zinc ion binding; transition metal ion binding; binding; ion binding;				IPR001841; IPR013083;	Zinc finger, RING-type; Zinc finger, RING/FYVE/PHD-type;
K3XGM2	putative protease Do-like 14 [Oryza brachyantha]	65440	5.54	1.5	1	26							nucl			catalytic activity;				IPR009003;	Trypsin-like cysteine/serine peptidase domain;
K3XGM7	probable anion transporter 1, chloroplastic [Setaria italica]	60004	8.72	1.9	1	24							chlo	response to light stimulus; response to abiotic stimulus; single-organism cellular process; single-organism process; response to stimulus; response to other organism; multi-organism process; response to biotic stimulus; establishment of localization; transport; transmembrane transport; response to nematode; response to radiation; localization; cellular process; single-organism transport;	intrinsic to membrane; membrane; integral to membrane; membrane part;	active transmembrane transporter activity; secondary active transmembrane transporter activity; ion transmembrane transporter activity; substrate-specific transporter activity; phosphate transmembrane transporter activity; inorganic phosphate transmembrane transporter activity; inorganic diphosphate transmembrane transporter activity; inorganic anion transmembrane transporter activity; substrate-…				IPR020846; IPR016196;	Major facilitator superfamily domain, general substrate transporter; Major facilitator superfamily domain;
K3XGN3	internal alternative NAD(P)H-ubiquinone oxidoreductase A2, mitochondrial-like [Setaria italica]	62994	9.39	1.7	1	28							chlo	cellular response to light stimulus; cellular response to stimulus; metabolic process; response to light stimulus; cellular response to abiotic stimulus; oxidation-reduction process; single-organism metabolic process; response to abiotic stimulus; single-organism cellular process; single-organism process; response to radiation; response to stimulus; cellular response to radiation; cellular proces…	membrane; intracellular organelle; mitochondrial part; organelle membrane; intracellular organelle part; cytoplasm; organelle envelope; intrinsic to membrane; intracellular part; cell; mitochondrial membrane part; intrinsic to mitochondrial inner membrane; organelle part; mitochondrion; organelle; mitochondrial envelope; intracellular membrane-bounded organelle; intracellular; cell part; membrane…	oxidoreductase activity, acting on NAD(P)H; nucleoside phosphate binding; flavin adenine dinucleotide binding; ion binding; nucleotide binding; cofactor binding; oxidoreductase activity; heterocyclic compound binding; organic cyclic compound binding; NADH dehydrogenase activity; catalytic activity; binding; anion binding; coenzyme binding; small molecule binding;	K17871			IPR001327; IPR023753;	Pyridine nucleotide-disulphide oxidoreductase, FAD/NAD(P)-binding domain; Pyridine nucleotide-disulphide oxidoreductase, NAD-binding domain;
K3XGN4	uncharacterized LOC8278573 precursor [Ricinus communis]	60747	9.71	8.3	4	148	0.752	0.739	1.319	1.364	2.219	0.00154	E.R.							IPR008979;	Galactose-binding domain-like;
K3XGP2	NEDD8-activating enzyme E1 catalytic subunit [Setaria italica]	63482	5.83	2.5	1	41							chlo	protein neddylation; metabolic process; protein modification by small protein conjugation; cellular macromolecule metabolic process; cellular protein metabolic process; cellular protein modification process; macromolecule metabolic process; protein metabolic process; protein modification by small protein conjugation or removal; macromolecule modification; protein modification process; primary met…		small protein activating enzyme activity; ATP binding; nucleoside phosphate binding; ligase activity; nucleoside binding; ion binding; nucleotide binding; acid-amino acid ligase activity; ligase activity, forming carbon-nitrogen bonds; organic cyclic compound binding; heterocyclic compound binding; ribonucleoside binding; NEDD8 activating enzyme activity; catalytic activity; ribonucleotide bindin…	K10686	UBE1C; ubiquitin-activating enzyme E1 C [EC:6.3.2.19]	sita04120 Ubiquitin mediated proteolysis;	IPR019572; IPR000594; IPR009036; IPR023318; IPR016040; IPR014929;	Ubiquitin-activating enzyme; E2 binding; Molybdenum cofactor biosynthesis, MoeB; Ubiquitin activating enzyme, alpha domain; NAD(P)-binding domain; UBA/THIF-type NAD/FAD binding fold;
K3XGP6	ribosomal RNA-processing protein 12 [Oryza sativa Japonica Group]	65217	9.32	1.9	1	31							nucl	phosphorylation; cellular protein metabolic process; primary metabolic process; cellular metabolic process; phosphate-containing compound metabolic process; organic substance metabolic process; metabolic process; protein phosphorylation; phosphorus metabolic process; cellular macromolecule metabolic process; cellular protein modification process; protein metabolic process; macromolecule metabolic…		ATP binding; nucleoside phosphate binding; phosphotransferase activity, alcohol group as acceptor; nucleoside binding; ion binding; nucleotide binding; protein kinase activity; organic cyclic compound binding; heterocyclic compound binding; ribonucleoside binding; kinase activity; catalytic activity; ribonucleotide binding; binding; purine ribonucleoside binding; purine ribonucleotide binding; an…	K08819			IPR000719; IPR002290; IPR011009;	Protein kinase domain; Protein kinase-like domain; Serine/threonine/dual specificity protein kinase, catalytic domain;
K3XGQ3	Serine/threonine-protein phosphatase 2A 55 kDa regulatory subunit B	63389	6.17	4.1	1	26							nucl	regulation of cellular process; single organism signaling; cellular response to stimulus; signal transduction; regulation of biological process; cell communication; single-organism cellular process; single-organism process; response to stimulus; signaling; cellular process; biological regulation;	cell part; intracellular; macromolecular complex; protein serine/threonine phosphatase complex; intracellular part; protein complex; cell; protein phosphatase type 2A complex;	protein phosphatase type 2A regulator activity; protein binding; enzyme regulator activity; phosphatase regulator activity; protein phosphatase regulator activity; binding;				IPR017986; IPR015943;	WD40/YVTN repeat-like-containing domain; WD40-repeat-containing domain;
K3XGQ8	Pyruvate kinase	63906	7.46	5.1	2	72	1.051	1.131	0.872	0.915	0.827	0.049	cyto	monosaccharide catabolic process; single-organism carbohydrate catabolic process; glycolysis; primary metabolic process; carbohydrate metabolic process; cellular metabolic process; carbohydrate catabolic process; organic substance metabolic process; glucose metabolic process; single-organism carbohydrate metabolic process; organic substance catabolic process; metabolic process; glucose catabolic …	cell part; intracellular; cytoplasm; intracellular part; cytosol; cell; cytoplasmic part;	magnesium ion binding; pyruvate kinase activity; kinase activity; phosphotransferase activity, alcohol group as acceptor; catalytic activity; binding; ion binding; potassium ion binding; metal ion binding; cation binding; alkali metal ion binding; transferase activity; transferase activity, transferring phosphorus-containing groups;	K00873	PK; pyruvate kinase [EC:2.7.1.40]	sita01230 Biosynthesis of amino acids; sita01100 Metabolic pathways; sita00620 Pyruvate metabolism; sita00010 Glycolysis / Gluconeogenesis; sita01110 Biosynthesis of secondary metabolites; sita01200 Carbon metabolism; sita00230 Purine metabolism;	IPR011037; IPR015794; IPR015813; IPR015806; IPR015795; IPR015793;	Pyruvate kinase, C-terminal; Pyruvate kinase-like, insert domain; Pyruvate kinase, barrel; Pyruvate kinase, alpha/beta; Pyruvate kinase, beta-barrel insert domain; Pyruvate/Phosphoenolpyruvate kinase-like domain;
K3XGR4	phosphomethylethanolamine N-methyltransferase-like [Setaria italica]	67559	5.39	2.3	1	37							cysk	phosphatidylcholine metabolic process; glycerolipid metabolic process; organic hydroxy compound metabolic process; alcohol metabolic process; phospholipid biosynthetic process; biosynthetic process; cellular lipid metabolic process; organonitrogen compound biosynthetic process; cellular metabolic process; phosphate-containing compound metabolic process; organic substance metabolic process; cellul…		S-adenosylmethionine-dependent methyltransferase activity; methyltransferase activity; catalytic activity; phosphoethanolamine N-methyltransferase activity; transferase activity, transferring one-carbon groups; N-methyltransferase activity; transferase activity;				IPR013216;	Methyltransferase type 11;
K3XGR5	O-acyltransferase WSD1-like [Setaria italica]	61370	8.74	6.3	2	31	0.748	0.703	1.409	1.051	1.71	0.108	chlo	metabolic process; glycerolipid metabolic process; single-organism metabolic process; cellular lipid metabolic process; biosynthetic process; primary metabolic process; organic substance biosynthetic process; cellular process; cellular metabolic process; cellular biosynthetic process; organic substance metabolic process; lipid biosynthetic process; lipid metabolic process; glycerolipid biosynthet…		transferase activity, transferring acyl groups; diacylglycerol O-acyltransferase activity; catalytic activity; transferase activity; transferase activity, transferring acyl groups other than amino-acyl groups; acylglycerol O-acyltransferase activity; O-acyltransferase activity;				IPR009721; IPR004255;	O-acyltransferase, WSD1, C-terminal; O-acyltransferase, WSD1, N-terminal;
K3XGU2	ultraviolet-B receptor UVR8 [Setaria italica]	57419	5.22	2.6	1	60							chlo							IPR009091;	Regulator of chromosome condensation 1/beta-lactamase-inhibitor protein II;
K3XGV6	mitochondrial-processing peptidase subunit alpha-like [Setaria italica]	60726	6.35	11.3	5	142	0.921	1.036	1.013	1.058	1.011	0.453	mito	response to osmotic stress; response to salt stress; response to stimulus; response to stress; response to abiotic stimulus;	membrane; outer membrane; organelle membrane; cytoplasm; macromolecular complex; intracellular part; mitochondrial membrane part; cell; organelle part; mitochondrial envelope; membrane-enclosed lumen; organelle envelope lumen; intracellular organelle lumen; membrane part; mitochondrial respiratory chain complex III; cell part; intracellular; organelle inner membrane; organelle outer membrane; mem…	ATP binding; nucleoside phosphate binding; nucleoside binding; ion binding; nucleotide binding; organic cyclic compound binding; heterocyclic compound binding; ribonucleoside binding; catalytic activity; ribonucleotide binding; binding; purine ribonucleoside binding; metal ion binding; cation binding; anion binding; purine ribonucleotide binding; adenyl ribonucleotide binding; purine nucleoside b…	K01412			IPR007863; IPR011765; IPR011249; IPR011237;	Peptidase M16, N-terminal; Peptidase M16 domain; Peptidase M16, C-terminal domain; Metalloenzyme, LuxS/M16 peptidase-like;
K3XGV8	hexokinase-6 [Setaria italica]	61370	6.01	11.3	4	150	1.044	0.99	0.983	0.973	0.972	0.291	chlo	monosaccharide catabolic process; single-organism carbohydrate catabolic process; glycolysis; primary metabolic process; carbohydrate metabolic process; cellular metabolic process; carbohydrate catabolic process; organic substance metabolic process; glucose metabolic process; single-organism carbohydrate metabolic process; organic substance catabolic process; metabolic process; glucose catabolic …		ATP binding; nucleoside phosphate binding; phosphotransferase activity, alcohol group as acceptor; nucleoside binding; ion binding; nucleotide binding; organic cyclic compound binding; heterocyclic compound binding; ribonucleoside binding; carbohydrate kinase activity; kinase activity; catalytic activity; ribonucleotide binding; binding; purine ribonucleoside binding; anion binding; purine ribonu…	K00844	HK; hexokinase [EC:2.7.1.1]	sita00010 Glycolysis / Gluconeogenesis; sita00052 Galactose metabolism; sita01200 Carbon metabolism; sita00520 Amino sugar and nucleotide sugar metabolism; sita01100 Metabolic pathways; sita01110 Biosynthesis of secondary metabolites; sita00500 Starch and sucrose metabolism; sita00051 Fructose and mannose metabolism;	IPR022672; IPR022673;	Hexokinase, C-terminal; Hexokinase, N-terminal;
K3XGW3	splicing factor 3A subunit 3 [Setaria italica]	67944	5.24	8.2	4	88	1.048	1.014	0.971	0.972	0.921	0.0729	cyto	regulation of cellular process; regulation of reproductive process; regulation of biological process; regulation of embryo sac egg cell differentiation; regulation of developmental process; regulation of multicellular organismal process; regulation of multicellular organismal development; biological regulation; regulation of cell differentiation;	organelle; intracellular membrane-bounded organelle; intracellular organelle; nucleus; cell part; intracellular; cytoplasm; intracellular part; cytosol; membrane-bounded organelle; cell; cytoplasmic part;	organic cyclic compound binding; heterocyclic compound binding; transition metal ion binding; binding; nucleic acid binding; ion binding; metal ion binding; cation binding; zinc ion binding;	K12827	SF3A3; splicing factor 3A subunit 3	sita03040 Spliceosome;	IPR015880; IPR000690; IPR021966; IPR024598;	Zinc finger, C2H2-type matrin; Zinc finger, C2H2-like; Domain of unknown function DUF3449; Splicing factor SF3a60 binding domain;
K3XGW7	polynucleotide 3'-phosphatase ZDP isoform X1 [Setaria italica]	65753	8.49	2	1	27							mito			organic cyclic compound binding; heterocyclic compound binding; DNA binding; transition metal ion binding; binding; ion binding; nucleic acid binding; metal ion binding; cation binding; zinc ion binding;	K08073			IPR001510; IPR023214;	HAD-like domain; Zinc finger, PARP-type;
K3XGW9	aspartic proteinase-like [Setaria italica]	62160	6.47	2	1	38							vacu	metabolic process; single-organism metabolic process; proteolysis; protein metabolic process; macromolecule metabolic process; primary metabolic process; lipid metabolic process; organic substance metabolic process;		endopeptidase activity; peptidase activity; catalytic activity; aspartic-type endopeptidase activity; peptidase activity, acting on L-amino acid peptides; hydrolase activity; aspartic-type peptidase activity;	K08245			IPR008139; IPR011001; IPR021109; IPR007856; IPR008138;	Saposin-like; Saposin-like type B, 1; Aspartic peptidase domain; Saposin-like type B, 2; Saposin B;
K3XGZ3	hexokinase-3 [Setaria italica]	57658	5.86	2.8	1	48	1.13	1.091	0.925	0.88	0.816	0.0199	chlo	monosaccharide catabolic process; single-organism carbohydrate catabolic process; glycolysis; primary metabolic process; carbohydrate metabolic process; cellular metabolic process; carbohydrate catabolic process; organic substance metabolic process; glucose metabolic process; single-organism carbohydrate metabolic process; organic substance catabolic process; metabolic process; glucose catabolic …		ATP binding; nucleoside phosphate binding; phosphotransferase activity, alcohol group as acceptor; nucleoside binding; ion binding; nucleotide binding; organic cyclic compound binding; heterocyclic compound binding; ribonucleoside binding; carbohydrate kinase activity; kinase activity; catalytic activity; ribonucleotide binding; binding; purine ribonucleoside binding; anion binding; purine ribonu…	K00844	HK; hexokinase [EC:2.7.1.1]	sita00010 Glycolysis / Gluconeogenesis; sita00052 Galactose metabolism; sita01200 Carbon metabolism; sita00520 Amino sugar and nucleotide sugar metabolism; sita01100 Metabolic pathways; sita01110 Biosynthesis of secondary metabolites; sita00500 Starch and sucrose metabolism; sita00051 Fructose and mannose metabolism;	IPR022672; IPR022673;	Hexokinase, C-terminal; Hexokinase, N-terminal;
K3XGZ5	signal recognition particle 54 kDa protein 2 [Setaria italica]	65373	9.3	4.8	3	38	0.95	0.89	1.094	1.074	1.146	0.0352	cyto	intracellular transport; cellular component organization; establishment of protein localization to organelle; single-organism process; cotranslational protein targeting to membrane; protein transport; establishment of localization; protein targeting; protein targeting to membrane; establishment of localization in cell; protein localization to endoplasmic reticulum; intracellular protein transport…	cell part; intracellular; signal recognition particle; cytoplasm; macromolecular complex; intracellular part; ribonucleoprotein complex; cell; cytoplasmic part;	RNA binding; nucleoside phosphate binding; nucleoside binding; ion binding; hydrolase activity, acting on acid anhydrides; hydrolase activity; nucleotide binding; nucleoside-triphosphatase activity; 7S RNA binding; organic cyclic compound binding; heterocyclic compound binding; ribonucleoside binding; pyrophosphatase activity; catalytic activity; ribonucleotide binding; binding; nucleic acid bind…	K03106	SRP54; signal recognition particle subunit SRP54	sita03060 Protein export;	IPR003593; IPR013822; IPR004125; IPR000897; IPR027417;	AAA+ ATPase domain; Signal recognition particle, SRP54 subunit, helical bundle; Signal recognition particle, SRP54 subunit, GTPase domain; Signal recognition particle, SRP54 subunit, M-domain; P-loop containing nucleoside triphosphate hydrolase;
K3XH02	putative mitochondrial processing peptidase alpha subunit family protein [Zea mays]	59450	5.84	1.8	1	32							mito			metal ion binding; cation binding; catalytic activity; binding; ion binding;	K01412			IPR007863; IPR011765; IPR011249; IPR011237;	Peptidase M16, N-terminal; Peptidase M16 domain; Peptidase M16, C-terminal domain; Metalloenzyme, LuxS/M16 peptidase-like;
K3XH10	protein ASPARTIC PROTEASE IN GUARD CELL 2-like [Setaria italica]	53724	8.99	5.9	2	79	0.897	1.078	1.001	1.002	1.013	0.891	extr	proteolysis; metabolic process; macromolecule metabolic process; protein metabolic process; primary metabolic process; organic substance metabolic process;		endopeptidase activity; peptidase activity; catalytic activity; aspartic-type endopeptidase activity; peptidase activity, acting on L-amino acid peptides; hydrolase activity; aspartic-type peptidase activity;				IPR021109;	Aspartic peptidase domain;
K3XH12	protein ABCI7, chloroplastic [Setaria italica]	58164	6.28	4.9	2	92	1.025	0.999	1.042	1.037	0.982	0.173	chlo	reproduction; cellular component biogenesis; single-multicellular organism process; cellular component organization; reproductive process; seed development; single-organism process; post-embryonic development; biosynthetic process; metallo-sulfur cluster assembly; metabolic process; cellular component assembly; iron-sulfur cluster assembly; multicellular organismal development; embryo development…	intracellular organelle; chloroplast part; cytoplasm; intracellular organelle part; plastid part; intracellular part; plastid stroma; cell; organelle part; chloroplast; organelle; intracellular membrane-bounded organelle; cell part; intracellular; membrane-bounded organelle; plastid; cytoplasmic part; chloroplast stroma;		K09015
K3XH16	DEAD-box ATP-dependent RNA helicase 20 [Setaria italica]	60956	8.26	4.9	2	130	0.76	0.782	1.222	1.194	1.604	0.00166	cyto		cell part; intracellular; cytoplasm; intracellular part; cytosol; cell; cytoplasmic part;	purine NTP-dependent helicase activity; ATP binding; nucleoside phosphate binding; helicase activity; ATP-dependent helicase activity; nucleoside binding; ion binding; hydrolase activity, acting on acid anhydrides; hydrolase activity; nucleotide binding; nucleoside-triphosphatase activity; ATPase activity; organic cyclic compound binding; heterocyclic compound binding; ribonucleoside binding; pyr…				IPR014014; IPR011545; IPR014001; IPR027417; IPR001650;	Helicase, C-terminal; Helicase, superfamily 1/2, ATP-binding domain; RNA helicase, DEAD-box type, Q motif; DEAD/DEAH box helicase domain; P-loop containing nucleoside triphosphate hydrolase;
K3XH22	alliin lyase-like [Setaria italica]	57823	6.57	2	1	43							chlo			catalytic activity; binding; ion binding; lyase activity; anion binding; carbon-sulfur lyase activity; cofactor binding; pyridoxal phosphate binding;				IPR015424; IPR006947; IPR015421; IPR015422; IPR006948;	EGF-like, alliinase; Allinase, C-terminal; Pyridoxal phosphate-dependent transferase, major region, subdomain 2; Pyridoxal phosphate-dependent transferase; Pyridoxal phosphate-dependent transferase, major region, subdomain 1;
K3XH50	vacuolar-processing enzyme [Setaria italica]	58767	5.75	3.1	1	59							chlo	proteolysis; metabolic process; macromolecule metabolic process; protein metabolic process; primary metabolic process; organic substance metabolic process;		endopeptidase activity; peptidase activity, acting on L-amino acid peptides; cysteine-type peptidase activity; hydrolase activity; peptidase activity; cysteine-type endopeptidase activity; catalytic activity;	K01369
K3XH52	pentatricopeptide repeat-containing protein At2g36240-like [Setaria italica]	57207	8.15	1.2	1	26							mito
K3XH61	UDP-glycosyltransferase 88A1-like [Setaria italica]	55399	5.69	2.3	1	62							plas	metabolic process;	cell part; intracellular; cytoplasm; intracellular part; cytosol; cell; cytoplasmic part;	quercetin 3-O-glucosyltransferase activity; transferase activity, transferring hexosyl groups; catalytic activity; UDP-glucosyltransferase activity; UDP-glycosyltransferase activity; glucosyltransferase activity; transferase activity, transferring glycosyl groups; quercetin 3'-O-glucosyltransferase activity; quercetin 7-O-glucosyltransferase activity; quercetin 4'-O-glucosyltransferase activity; …
K3XH66	U4/U6 small nuclear ribonucleoprotein Prp31 [Setaria italica]	61780	5.77	3.1	2	48	0.939	1.012	1.025	1.006	1.042	0.4	E.R._plas	cellular component biogenesis; cellular component organization; ribonucleoprotein complex biogenesis; ribonucleoprotein complex assembly; cellular aromatic compound metabolic process; cellular metabolic process; organic substance metabolic process; mRNA splicing, via spliceosome; metabolic process; RNA splicing, via transesterification reactions with bulged adenosine as nucleophile; heterocycle m…	intracellular organelle; intracellular organelle part; U4/U6 x U5 tri-snRNP complex; macromolecular complex; intracellular part; cell; organelle part; organelle; intracellular membrane-bounded organelle; nucleus; cell part; intracellular; small nuclear ribonucleoprotein complex; ribonucleoprotein complex; membrane-bounded organelle; nuclear part;		K12844	PRPF31; U4/U6 small nuclear ribonucleoprotein PRP31	sita03040 Spliceosome;	IPR002687; IPR012976; IPR019175;	NOSIC; Prp31 C-terminal; Nop domain;
K3XH76	Beta-glucosidase	61319	5.31	5.2	2	47	1.101	0.915	0.946	1.041	0.993	0.902	cysk	cellular response to stress; cellular carbohydrate catabolic process; cellular response to organic substance; glucan metabolic process; response to oxygen-containing compound; single-organism process; response to stimulus; cellular metabolic process; cellular polysaccharide metabolic process; organic substance metabolic process; metabolic process; beta-glucan metabolic process; cellular carbohydr…	cell part; intracellular; cytoplasm; intracellular part; cytosol; cell; cytoplasmic part;	beta-glucosidase activity; glucosidase activity; hydrolase activity, hydrolyzing O-glycosyl compounds; hydrolase activity; catalytic activity; hydrolase activity, acting on glycosyl bonds;				IPR017853; IPR013781;	Glycoside hydrolase, superfamily; Glycoside hydrolase, catalytic domain;
K3XH80	UDP-glycosyltransferase 88A1-like [Setaria italica]	59393	5.18	8.5	3	61	1.304	1.257	0.752	0.805	0.626	0.00494	cyto	metabolic process;		transferase activity, transferring glycosyl groups; transferase activity, transferring hexosyl groups; catalytic activity; transferase activity;
K3XH82	Phosphoglycerate kinase	58228	8.49	20.7	8	1334	0.881	1.162	0.885	1.052	0.949	0.777	chlo	monosaccharide catabolic process; single-organism carbohydrate catabolic process; glycolysis; response to stress; response to abiotic stimulus; carbohydrate metabolic process; primary metabolic process; response to stimulus; cellular metabolic process; response to metal ion; organic substance metabolic process; carbohydrate catabolic process; glucose metabolic process; single-organism carbohydrat…	membrane; chloroplast part; external encapsulating structure; cell periphery; cytoplasm; intracellular part; cell; organelle part; chloroplast envelope; intracellular; cell part; membrane-bounded organelle; plastid; intracellular organelle; apoplast; plastid envelope; intracellular organelle part; organelle envelope; plastid part; plastid stroma; cytosol; extracellular region; mitochondrion; chlo…	ATP binding; nucleoside phosphate binding; nucleoside binding; ion binding; nucleotide binding; phosphotransferase activity, carboxyl group as acceptor; organic cyclic compound binding; heterocyclic compound binding; ribonucleoside binding; kinase activity; catalytic activity; ribonucleotide binding; binding; phosphoglycerate kinase activity; purine ribonucleoside binding; anion binding; purine r…				IPR015824; IPR015901;	Phosphoglycerate kinase, N-terminal; Phosphoglycerate kinase, C-terminal;
K3XH83	coleoptile phototropism protein 1-like [Setaria italica]	55720	9.48	2.7	1	73	1.251	1.118	1.192		0.679		chlo							IPR027356;	NPH3 domain;
K3XH89	"6-phosphogluconate dehydrogenase, decarboxylating"	60082	5.65	10	5	106	0.71						chlo	monosaccharide catabolic process; NADP metabolic process; pyridine nucleotide metabolic process; cellular aromatic compound metabolic process; nicotinamide nucleotide metabolic process; nucleotide metabolic process; pyridine-containing compound metabolic process; cellular metabolic process; phosphate-containing compound metabolic process; organic substance metabolic process; glucose metabolic pro…		oxidoreductase activity, acting on CH-OH group of donors; organic cyclic compound binding; heterocyclic compound binding; oxidoreductase activity, acting on the CH-OH group of donors, NAD or NADP as acceptor; phosphogluconate dehydrogenase (decarboxylating) activity; nucleoside phosphate binding; catalytic activity; binding; NADP binding; nucleotide binding; cofactor binding; oxidoreductase activ…	K00033	PGD; 6-phosphogluconate dehydrogenase [EC:1.1.1.44]	sita01100 Metabolic pathways; sita00030 Pentose phosphate pathway; sita01110 Biosynthesis of secondary metabolites; sita00480 Glutathione metabolism; sita01200 Carbon metabolism;	IPR006115; IPR008927; IPR013328; IPR006114; IPR016040; IPR012284;	Fibritin/6-phosphogluconate dehydrogenase, C-terminal extension; 6-phosphogluconate dehydrogenase, NADP-binding; Dehydrogenase, multihelical; NAD(P)-binding domain; 6-phosphogluconate dehydrogenase, C-terminal; 6-phosphogluconate dehydrogenase, C-terminal-like;
K3XHB2	purple acid phosphatase 2 [Setaria italica]	57829	6.27	1.7	1	40							extr	cellular response to stimulus; cellular response to stress; cellular response to starvation; response to stress; single-organism cellular process; single-organism process; cellular response to external stimulus; response to stimulus; cellular response to nutrient levels; cellular response to extracellular stimulus; cellular response to phosphate starvation; response to external stimulus; response…	plasmodesma; external encapsulating structure; intracellular; cell junction; cell part; cell periphery; cytoplasm; intracellular part; plant-type cell wall; cell wall; cytosol; cell-cell junction; cell; symplast; cytoplasmic part;	acid phosphatase activity; phosphoric ester hydrolase activity; catalytic activity; phosphatase activity; binding; hydrolase activity, acting on ester bonds; ion binding; cation binding; metal ion binding; hydrolase activity;				IPR015914; IPR004843; IPR025733; IPR008963;	Purple acid phosphatase, N-terminal; Iron/zinc purple acid phosphatase-like C-terminal domain; Purple acid phosphatase-like, N-terminal; Calcineurin-like phosphoesterase domain, apaH type;
K3XHB3	putative L-cysteine desulfhydrase 1 [Setaria italica]	55127	6.05	4.4	1	25							cyto	metabolic process;		anion binding; cofactor binding; catalytic activity; pyridoxal phosphate binding; binding; ion binding;				IPR015424; IPR000192; IPR015421;	Pyridoxal phosphate-dependent transferase; Pyridoxal phosphate-dependent transferase, major region, subdomain 1; Aminotransferase class V domain;
K3XHC5	uridine 5'-monophosphate synthase-like [Setaria italica]	55672	6.53	1.9	1	24							chlo	pyrimidine ribonucleoside biosynthetic process; nucleoside metabolic process; pyrimidine nucleoside monophosphate biosynthetic process; nucleotide metabolic process; biosynthetic process; nucleoside biosynthetic process; ribonucleoside monophosphate biosynthetic process; cellular metabolic process; phosphate-containing compound metabolic process; ribose phosphate biosynthetic process; metabolic p…		transferase activity, transferring pentosyl groups; orotidine-5'-phosphate decarboxylase activity; catalytic activity; carbon-carbon lyase activity; carboxy-lyase activity; lyase activity; transferase activity, transferring glycosyl groups; transferase activity; orotate phosphoribosyltransferase activity;	K13421	UMPS; uridine monophosphate synthetase [EC:2.4.2.10 4.1.1.23]	sita01100 Metabolic pathways; sita00240 Pyrimidine metabolism;	IPR000836; IPR013785; IPR011060; IPR001754;	Aldolase-type TIM barrel; Phosphoribosyltransferase domain; Orotidine 5'-phosphate decarboxylase domain; Ribulose-phosphate binding barrel;
K3XHC6	Golgi to ER traffic protein 4 homolog isoform X1 [Setaria italica]	57549	8.39	3.8	1	27							chlo
K3XHC7	LOW QUALITY PROTEIN: 2-hydroxyacyl-CoA lyase [Setaria italica]	57207	5.41	22.2	9	208	0.842	0.932	1.12	1.093	1.244	0.0429	cyto		cell part; intracellular; cytoplasm; intracellular part; cytosol; cell; cytoplasmic part;	magnesium ion binding; vitamin binding; ion binding; cofactor binding; sulfur compound binding; thiamine pyrophosphate binding; heterocyclic compound binding; organic cyclic compound binding; catalytic activity; binding; cation binding; metal ion binding; anion binding; small molecule binding; coenzyme binding;	K12261	HACL1; 2-hydroxyacyl-CoA lyase 1 [EC:4.1.-.-]	sita04146 Peroxisome;	IPR012000; IPR012001; IPR011766;	Thiamine pyrophosphate enzyme, central domain; Thiamine pyrophosphate enzyme, C-terminal TPP-binding; Thiamine pyrophosphate enzyme, N-terminal TPP-binding domain;
K3XHC8	1-deoxy-D-xylulose 5-phosphate reductoisomerase, chloroplastic [Setaria italica]	58773	6.44	8.9	3	67	1.122	1.091	0.893	0.918	0.822	0.00967	cyto	isoprenoid metabolic process; oxidation-reduction process; biosynthetic process; cellular lipid metabolic process; primary metabolic process; cellular metabolic process; organic substance biosynthetic process; cellular biosynthetic process; organic substance metabolic process; lipid biosynthetic process; isoprenoid biosynthetic process; metabolic process; single-organism metabolic process; cellul…		nucleoside phosphate binding; NADPH binding; ion binding; protein binding; nucleotide binding; cofactor binding; oxidoreductase activity; oxidoreductase activity, acting on CH-OH group of donors; heterocyclic compound binding; organic cyclic compound binding; oxidoreductase activity, acting on the CH-OH group of donors, NAD or NADP as acceptor; catalytic activity; binding; NADP binding; metal ion…	K00099	dxr; 1-deoxy-D-xylulose-5-phosphate reductoisomerase [EC:1.1.1.267]	sita01100 Metabolic pathways; sita01110 Biosynthesis of secondary metabolites; sita00900 Terpenoid backbone biosynthesis;	IPR013512; IPR013644; IPR016040; IPR026877;	1-deoxy-D-xylulose 5-phosphate reductoisomerase, N-terminal; NAD(P)-binding domain; 1-deoxy-D-xylulose 5-phosphate reductoisomerase, C-terminal; DXP reductoisomerase C-terminal domain;
K3XHD2	zinc finger CCCH domain-containing protein 6-like [Setaria italica]	54239	6.87	2.1	1	27							nucl			metal ion binding; cation binding; binding; ion binding;				IPR000571;	Zinc finger, CCCH-type;
K3XHD3	venom phosphodiesterase 2-like [Setaria italica]	56299	6.24	4	2	79	0.528	0.92	1.184	1.283	1.699	0.128	E.R.	metabolic process;	organelle; intracellular membrane-bounded organelle; intracellular organelle; cell part; intracellular; cytoplasm; vacuole; intracellular part; membrane-bounded organelle; cell; cytoplasmic part;	catalytic activity;				IPR017849; IPR017850;	Alkaline-phosphatase-like, core domain; Alkaline phosphatase-like, alpha/beta/alpha;
K3XHD5	probable choline kinase 2 [Setaria italica]	56201	8.88	1.1	1	30	1.248	1.57	0.804		0.417		chlo	glycerolipid metabolic process; phospholipid biosynthetic process; biosynthetic process; cellular lipid metabolic process; primary metabolic process; organic substance biosynthetic process; cellular metabolic process; cellular biosynthetic process; phosphate-containing compound metabolic process; organic substance metabolic process; lipid biosynthetic process; glycerolipid biosynthetic process; o…		kinase activity; catalytic activity; transferase activity; transferase activity, transferring phosphorus-containing groups;	K14156	CHK; choline/ethanolamine kinase [EC:2.7.1.32 2.7.1.82]	sita01100 Metabolic pathways; sita00564 Glycerophospholipid metabolism;	IPR011009;	Protein kinase-like domain;
K3XHE0	casein kinase I-like [Setaria italica]	59901	9.71	5.1	2	43	1.054	1	0.991	0.942	0.945	0.239	nucl	phosphorylation; cellular protein metabolic process; primary metabolic process; cellular metabolic process; phosphate-containing compound metabolic process; organic substance metabolic process; metabolic process; protein phosphorylation; phosphorus metabolic process; cellular macromolecule metabolic process; cellular protein modification process; protein metabolic process; macromolecule metabolic…	plasmodesma; cell-cell junction; cell junction; symplast;	ATP binding; nucleoside phosphate binding; phosphotransferase activity, alcohol group as acceptor; nucleoside binding; ion binding; nucleotide binding; protein kinase activity; organic cyclic compound binding; heterocyclic compound binding; ribonucleoside binding; kinase activity; catalytic activity; ribonucleotide binding; binding; purine ribonucleoside binding; purine ribonucleotide binding; an…				IPR000719; IPR011009;	Protein kinase domain; Protein kinase-like domain;
K3XHE3	Flavin-containing monooxygenase	56092	6	5.7	2	113	1.193	1.219	0.811	0.885	0.731	0.0118	mito	glucosinolate metabolic process; biosynthetic process; response to stimulus; cellular metabolic process; response to other organism; sulfur compound biosynthetic process; sulfur amino acid metabolic process; organic substance metabolic process; response to biotic stimulus; homomethionine metabolic process; S-glycoside metabolic process; metabolic process; cellular amino acid metabolic process; ca…	organelle; intracellular membrane-bounded organelle; intracellular organelle; cell part; intracellular; cytoplasm; vacuole; intracellular part; membrane-bounded organelle; cell; cytoplasmic part;	oxidoreductase activity, acting on paired donors, with incorporation or reduction of molecular oxygen, NAD(P)H as one donor, and incorporation of one atom of oxygen; nucleoside phosphate binding; 3-methylthiopropyl glucosinolate S-oxygenase activity; flavin adenine dinucleotide binding; 8-methylthiopropyl glucosinolate S-oxygenase activity; ion binding; oxidoreductase activity, acting on paired d…
K3XHF1	probable nucleoredoxin 2 [Setaria italica]	56262	6.48	2.8	1	39							chlo							IPR012336;	Thioredoxin-like fold;
K3XHG4	UBP1-associated protein 2A-like [Setaria italica]	54239	5.04	3	2	31	1.125	0.946	1.008	0.931	0.942	0.568	chlo	single-multicellular organism process; olefin biosynthetic process; leaf senescence; ethylene metabolic process; death; ethylene biosynthetic process; cellular alkene metabolic process; phyllome development; single-organism process; biosynthetic process; response to stimulus; cellular metabolic process; organic substance metabolic process; metabolic process; organ senescence; multicellular organi…	organelle; intracellular membrane-bounded organelle; intracellular organelle; nucleus; cell part; intracellular; cytoplasm; intracellular part; cytosol; membrane-bounded organelle; cell; cytoplasmic part;	organic cyclic compound binding; heterocyclic compound binding; RNA binding; AU-rich element binding; nucleoside phosphate binding; binding; nucleic acid binding; nucleotide binding; small molecule binding;	K12741	HNRNPA1_3; heterogeneous nuclear ribonucleoprotein A1/A3	sita03040 Spliceosome;	IPR000504; IPR012677;	Nucleotide-binding, alpha-beta plait; RNA recognition motif domain;
K3XHH7	anthocyanidin 5,3-O-glucosyltransferase-like [Setaria italica]	56387	5.29	11.9	3	97	0.994	1.071	0.97	0.97	0.932	0.246	chlo	metabolic process;		transferase activity, transferring glycosyl groups; transferase activity, transferring hexosyl groups; catalytic activity; transferase activity;
K3XHJ0	Aspartate aminotransferase	54475	8.8	4.6	2	80	1.003	0.987	1.051	1.039	1.039	0.0377	chlo	developmental process; single-multicellular organism process; leaf senescence; system development; small molecule metabolic process; nitrogen compound metabolic process; phyllome development; single-organism process; biosynthetic process; primary metabolic process; cellular metabolic process; multicellular organismal process; organic substance metabolic process; organ senescence; organ developmen…	organelle; intracellular membrane-bounded organelle; intracellular organelle; membrane; cell part; intracellular; peroxisome; microbody; cytoplasm; intracellular part; cell; membrane-bounded organelle; cytoplasmic part;	transferase activity, transferring nitrogenous groups; L-aspartate:2-oxoglutarate aminotransferase activity; catalytic activity; binding; ion binding; anion binding; L-phenylalanine:2-oxoglutarate aminotransferase activity; transaminase activity; L-phenylalanine aminotransferase activity; cofactor binding; transferase activity; pyridoxal phosphate binding;	K14454	GOT1; aspartate aminotransferase, cytoplasmic [EC:2.6.1.1]	sita00330 Arginine and proline metabolism; sita00710 Carbon fixation in photosynthetic organisms; sita01230 Biosynthesis of amino acids; sita00960 Tropane, piperidine and pyridine alkaloid biosynthesis; sita00400 Phenylalanine, tyrosine and tryptophan biosynthesis; sita01200 Carbon metabolism; sita00360 Phenylalanine metabolism; sita00270 Cysteine and methionine metabolism; sita00350 Tyrosine met…	IPR015424; IPR004839; IPR015421;	Aminotransferase, class I/classII; Pyridoxal phosphate-dependent transferase; Pyridoxal phosphate-dependent transferase, major region, subdomain 1;
K3XHL3	inner membrane protein ALBINO3, chloroplastic [Setaria italica]	54772	9.42	1.8	1	34							chlo	regulation of cellular process; intracellular transport; cellular component organization; establishment of protein localization to organelle; regulation of cell aging; protein import; single-organism process; localization within membrane; protein transport; establishment of localization; protein targeting; protein targeting to membrane; establishment of localization in cell; protein targeting to …	intracellular organelle; membrane; chloroplast part; chloroplast thylakoid; intracellular organelle part; cytoplasm; plastid part; intrinsic to membrane; intracellular part; cell; integral to membrane; organelle part; chloroplast; organelle; intracellular membrane-bounded organelle; intracellular; cell part; membrane part; thylakoid; membrane-bounded organelle; plastid thylakoid; plastid; cytopla…		K03217	yidC; YidC/Oxa1 family membrane protein insertase	sita03060 Protein export;
K3XHM1	ruvB-like protein 1 [Setaria italica]	57232	5.5	2.4	1	44							cyto	developmental process; single-multicellular organism process; tissue development; regulation of response to biotic stimulus; system development; regulation of multi-organism process; single-organism process; regulation of response to stress; regulation of defense response; regulation of defense response to fungus, incompatible interaction; multicellular organismal process; regulation of immune re…	intracellular organelle; intracellular non-membrane-bounded organelle; cytoplasm; intracellular organelle part; nuclear lumen; intracellular part; nucleolus; cytosol; cell; organelle part; chloroplast; non-membrane-bounded organelle; organelle; intracellular membrane-bounded organelle; membrane-enclosed lumen; nucleus; intracellular organelle lumen; cell part; intracellular; membrane-bounded orga…	nucleoside phosphate binding; ATP-dependent helicase activity; hydrolase activity, acting on acid anhydrides; hydrolase activity; ATPase activity; organic cyclic compound binding; heterocyclic compound binding; pyrophosphatase activity; catalytic activity; ribonucleotide binding; binding; ATP-dependent DNA helicase activity; purine ribonucleoside binding; anion binding; adenyl ribonucleotide bind…	K04499			IPR003593; IPR010339; IPR027417;	AAA+ ATPase domain; TIP49, C-terminal; P-loop containing nucleoside triphosphate hydrolase;
K3XHM3	protein LOW PSII ACCUMULATION 1, chloroplastic [Setaria italica]	54553	9.09	4.8	2	29	1.092	1.09	0.944	0.894	0.845	0.0205	chlo	cellular component biogenesis; cellular component organization; cellular macromolecular complex assembly; protein complex subunit organization; photosynthesis, light reaction; photosystem II assembly; cellular metabolic process; macromolecular complex subunit organization; metabolic process; photosystem II oxygen evolving complex assembly; generation of precursor metabolites and energy; cellular …	organelle; intracellular membrane-bounded organelle; intracellular organelle; cell part; intracellular; cytoplasm; intracellular part; membrane-bounded organelle; cell; plastid; cytoplasmic part; chloroplast;	protein binding; binding;				IPR011990; IPR013026;	Tetratricopeptide-like helical domain; Tetratricopeptide repeat-containing domain;
K3XHN1	WD-40 repeat-containing protein MSI4 [Setaria italica]	56496	5.84	11.5	2	93	0.672	0.806	1.25	1.161	1.632	0.0285	nucl	cellular response to stress; cellular response to stimulus; response to light stimulus; cellular aromatic compound metabolic process; response to stress; response to abiotic stimulus; DNA metabolic process; single-organism cellular process; nitrogen compound metabolic process; single-organism process; organic cyclic compound metabolic process; primary metabolic process; response to stimulus; cell…	intracellular organelle; intracellular non-membrane-bounded organelle; cytoplasm; intracellular organelle part; nuclear lumen; intracellular part; nucleolus; cytosol; cell; organelle part; non-membrane-bounded organelle; organelle; intracellular membrane-bounded organelle; membrane-enclosed lumen; nucleus; intracellular organelle lumen; cell part; intracellular; membrane-bounded organelle; cytopl…	metal ion binding; cation binding; protein binding; binding; ion binding;	K10752			IPR017986; IPR015943;	WD40/YVTN repeat-like-containing domain; WD40-repeat-containing domain;
K3XHN2	protein IQ-DOMAIN 1-like [Setaria italica]	58370	10.02	2.2	1	31							nucl		membrane; cell; cell part; cell periphery; plasma membrane;	protein binding; binding;				IPR025064;	Domain of unknown function DUF4005;
K3XHN5	cathepsin B-like [Setaria italica]	58033	8.37	3.5	1	53							plas	metabolic process; regulation of biological process; regulation of catalytic activity; regulation of molecular function; regulation of metabolic process; proteolysis; protein metabolic process; macromolecule metabolic process; primary metabolic process; biological regulation; organic substance metabolic process;		endopeptidase activity; peptidase activity, acting on L-amino acid peptides; cysteine-type peptidase activity; hydrolase activity; peptidase activity; cysteine-type endopeptidase activity; catalytic activity;	K01363			IPR000668; IPR012599;	Peptidase C1A, propeptide; Peptidase C1A, papain C-terminal;
K3XHN7	protein SDE2 homolog [Setaria italica]	58137	5.27	3.3	1	67							chlo							IPR024974;	Sde2 N-terminal domain;
K3XHP6	UBP1-associated protein 2C [Setaria italica]	49046	8.45	3.3	1	54	1.133	1.016	0.938	0.91	0.865	0.129	nucl	single-multicellular organism process; leaf senescence; olefin biosynthetic process; death; ethylene metabolic process; ethylene biosynthetic process; single-organism process; phyllome development; cellular alkene metabolic process; biosynthetic process; response to stimulus; cellular metabolic process; organic substance metabolic process; organ senescence; metabolic process; multicellular organi…	intracellular organelle; intracellular non-membrane-bounded organelle; intracellular organelle part; nuclear lumen; intracellular part; nucleolus; cell; organelle part; non-membrane-bounded organelle; organelle; intracellular membrane-bounded organelle; membrane-enclosed lumen; nucleus; intracellular organelle lumen; cell part; intracellular; membrane-bounded organelle; organelle lumen; nuclear p…	organic cyclic compound binding; heterocyclic compound binding; nucleoside phosphate binding; binding; nucleic acid binding; nucleotide binding; small molecule binding;	K12741	HNRNPA1_3; heterogeneous nuclear ribonucleoprotein A1/A3	sita03040 Spliceosome;	IPR000504; IPR012677;	Nucleotide-binding, alpha-beta plait; RNA recognition motif domain;
K3XHQ6	autophagy-related protein 18a [Setaria italica]	53107	5.36	2.7	0	23							nucl	single-multicellular organism process; leaf senescence; death; response to abiotic stimulus; response to oxygen-containing compound; single-organism process; phyllome development; response to stimulus; response to other organism; response to biotic stimulus; response to external stimulus; response to extracellular stimulus; organ senescence; response to water stimulus; response to oxidative stres…	cell part; intracellular; cytoplasm; intracellular part; cytosol; cell; cytoplasmic part;	protein binding; binding;				IPR017986; IPR015943;	WD40/YVTN repeat-like-containing domain; WD40-repeat-containing domain;
K3XHQ9	tubulin beta-1 chain [Phoenix dactylifera]	54293	4.72	32.1	11	723	0.773						nucl	cellular component biogenesis; nucleoside metabolic process; purine nucleoside metabolic process; nucleotide metabolic process; single-organism process; cellular metabolic process; phosphate-containing compound metabolic process; metabolic process; nucleoside phosphate catabolic process; GTP catabolic process; cellular component assembly; guanosine-containing compound metabolic process; purine nu…	membrane; intracellular organelle; microtubule; intracellular non-membrane-bounded organelle; cell periphery; cytoskeletal part; cytoplasm; intracellular organelle part; macromolecular complex; intracellular part; cell; organelle part; plasma membrane; non-membrane-bounded organelle; organelle; cytoskeleton; microtubule cytoskeleton; cell part; intracellular; protein complex;	nucleoside phosphate binding; nucleoside binding; ion binding; hydrolase activity, acting on acid anhydrides; hydrolase activity; nucleotide binding; nucleoside-triphosphatase activity; organic cyclic compound binding; heterocyclic compound binding; ribonucleoside binding; pyrophosphatase activity; ribonucleotide binding; structural constituent of cytoskeleton; catalytic activity; binding; purine…	K07375	TUBB; tubulin beta	sita04145 Phagosome;	IPR003008; IPR023123; IPR008280; IPR018316;	Tubulin/FtsZ, 2-layer sandwich domain; Tubulin/FtsZ, GTPase domain; Tubulin/FtsZ, C-terminal; Tubulin, C-terminal;
K3XHR3	serine carboxypeptidase-like 50 [Setaria italica]	50378	9.86	2.7	1	26							chlo	proteolysis; metabolic process; macromolecule metabolic process; protein metabolic process; primary metabolic process; organic substance metabolic process;		carboxypeptidase activity; peptidase activity; exopeptidase activity; catalytic activity; serine hydrolase activity; serine-type peptidase activity; peptidase activity, acting on L-amino acid peptides; hydrolase activity; serine-type carboxypeptidase activity; serine-type exopeptidase activity;	K09645
K3XHS2	L-Ala-D/L-amino acid epimerase [Setaria italica]	50474	5.27	2.2	1	33							chlo			catalytic activity;				IPR013341; IPR013342;	Mandelate racemase/muconate lactonizing enzyme, N-terminal domain; Mandelate racemase/muconate lactonizing enzyme, C-terminal;
K3XHT1	IAA-amino acid hydrolase ILR1-like 1 [Setaria italica]	51513	5.49	5.4	1	32	0.718	0.737	1.27	1.191	1.696	0.00646	extr	metabolic process;		hydrolase activity; catalytic activity;	K14664			IPR011650;	Peptidase M20, dimerisation domain;
K3XHT3	zinc finger CCCH domain-containing protein 11 [Setaria italica]	63087	5.89	9.4	2	62	0.878	0.873	1.084	1.095	1.304	0.000796	chlo			metal ion binding; cation binding; binding; ion binding;				IPR000571;	Zinc finger, CCCH-type;
K3XHU5	S-adenosylmethionine synthase	55694	5.98	28.7	10	822	0.996	1.016	0.993	0.996	0.986	0.373	cyto	cofactor biosynthetic process; nucleoside metabolic process; purine nucleoside metabolic process; organic acid biosynthetic process; cellular modified amino acid biosynthetic process; single-organism process; nucleoside biosynthetic process; purine ribonucleoside biosynthetic process; phenylpropanoid biosynthetic process; biosynthetic process; cellular metabolic process; sulfur compound biosynthe…	membrane; extracellular region part; external encapsulating structure; cell periphery; cell junction; membrane-bounded vesicle; cytoplasm; vesicle; intracellular part; cell; cell-cell junction; symplast; organelle part; non-membrane-bounded organelle; membrane-enclosed lumen; extracellular vesicular exosome; intracellular organelle lumen; plasmodesma; intracellular; cell part; extracellular membr…	ATP binding; nucleoside phosphate binding; nucleoside binding; ion binding; copper ion binding; nucleotide binding; methionine adenosyltransferase activity; organic cyclic compound binding; heterocyclic compound binding; ribonucleoside binding; transition metal ion binding; catalytic activity; ribonucleotide binding; binding; purine ribonucleoside binding; transferase activity, transferring alkyl…				IPR022636; IPR022628; IPR022629; IPR022630;	S-adenosylmethionine synthetase, C-terminal; S-adenosylmethionine synthetase, N-terminal; S-adenosylmethionine synthetase superfamily; S-adenosylmethionine synthetase, central domain;
K3XHU6	SAP30-binding protein [Setaria italica]	54169	4.92	2.7	1	28							nucl	regulation of cellular process; regulation of gene expression; regulation of transcription, DNA-dependent; regulation of cellular biosynthetic process; regulation of primary metabolic process; regulation of macromolecule metabolic process; regulation of nucleobase-containing compound metabolic process; regulation of macromolecule biosynthetic process; regulation of cellular metabolic process; reg…
K3XHW4	COP9 signalosome complex subunit 2 [Setaria italica]	61973	5.89	10.5	3	62	0.954	0.936	1.017	1.085	1.082	0.0947	nucl	protein modification by small protein removal; protein deneddylation; cellular protein metabolic process; protein modification by small protein conjugation or removal; primary metabolic process; cellular metabolic process; organic substance metabolic process; metabolic process; cullin deneddylation; cellular macromolecule metabolic process; cellular protein modification process; protein metabolic…	cell part; intracellular; cytoplasm; intracellular part; cytosol; cell; cytoplasmic part;	protein binding; binding;	K12176			IPR000717; IPR011991; IPR011990; IPR013143;	Proteasome component (PCI) domain; Tetratricopeptide-like helical domain; PCI/PINT associated module; Winged helix-turn-helix DNA-binding domain;
K3XHY4	protein SUPPRESSOR OF K(+) TRANSPORT GROWTH DEFECT 1 [Setaria italica]	56926	7.64	3.4	2	27	0.81	0.814	1.123	1.09	1.36	0.00317	nucl	cellular component organization; single-multicellular organism process; trichome branching; cellular developmental process; cellular component morphogenesis; single-organism process; trichome differentiation; cell development; establishment of localization; cell morphogenesis involved in differentiation; anatomical structure morphogenesis; epidermal cell differentiation; cell differentiation; epi…	intracellular organelle; late endosome; cell junction; cytoplasm; intracellular part; cell-cell junction; cell; symplast; intracellular membrane-bounded organelle; organelle; nucleus; plasmodesma; intracellular; cell part; endosome; membrane-bounded organelle; multivesicular body; cytoplasmic part;	ATP binding; nucleoside phosphate binding; nucleoside binding; ion binding; hydrolase activity, acting on acid anhydrides; hydrolase activity; nucleotide binding; nucleoside-triphosphatase activity; organic cyclic compound binding; heterocyclic compound binding; ribonucleoside binding; pyrophosphatase activity; catalytic activity; ribonucleotide binding; binding; purine ribonucleoside binding; an…	K12196	VPS4; vacuolar protein-sorting-associated protein 4	sita04144 Endocytosis;	IPR003959; IPR003593; IPR015415; IPR007330; IPR027417;	AAA+ ATPase domain; Vps4 oligomerisation, C-terminal; MIT; ATPase, AAA-type, core; P-loop containing nucleoside triphosphate hydrolase;
K3XI02	Uncharacterized protein	53404	5.52	14.8	5	172	1.082	1.017	0.943	1.01	0.897	0.258	cyto							IPR011676;	Domain of unknown function DUF1618;
K3XI07	UDP-glucuronic acid decarboxylase 2-like [Setaria italica]	51976	8.87	6.7	3	61							chlo	metabolic process; cellular metabolic process; cellular process;		cofactor binding; catalytic activity; binding; coenzyme binding;				IPR001509; IPR016040;	NAD-dependent epimerase/dehydratase, N-terminal domain; NAD(P)-binding domain;
K3XI10	shikimate O-hydroxycinnamoyltransferase-like [Setaria italica]	50205	6.72	11	3	89	0.822	0.85	1.113	1.15	1.341	0.00611	E.R.			transferase activity, transferring acyl groups; transferase activity, transferring acyl groups other than amino-acyl groups; catalytic activity; transferase activity;				IPR023213;	Chloramphenicol acetyltransferase-like domain;
K3XI14	AP-1 complex subunit mu-2 [Setaria italica]	55126	6.18	5.8	1	30	0.79						cyto	intracellular transport; vesicle-mediated transport; single-organism cellular process; single-organism process; organic substance transport; protein transport; cellular localization; establishment of localization; transport; establishment of protein localization; cellular macromolecule localization; establishment of localization in cell; intracellular protein transport; cellular protein localizat…	membrane; AP-type membrane coat adaptor complex; coated membrane; cytoplasm; macromolecular complex; intracellular part; cytosol; cell; intracellular; cell part; membrane part; clathrin adaptor complex; clathrin coat; membrane coat; protein complex; cytoplasmic part;	protein binding; binding;	K12393			IPR008968; IPR022775; IPR011012;	Longin-like domain; AP complex, mu/sigma subunit; Clathrin adaptor, mu subunit, C-terminal;
K3XI16	transaldolase [Setaria italica]	52788	6.08	23.8	9	380	0.949	0.962	1.008	1.091	1.08	0.155	chlo	monosaccharide catabolic process; NADP metabolic process; pyridine nucleotide metabolic process; organic acid biosynthetic process; nucleotide metabolic process; phenylpropanoid biosynthetic process; biosynthetic process; pyridine-containing compound metabolic process; cellular metabolic process; phosphate-containing compound metabolic process; glucose metabolic process; metabolic process; nucleo…	intracellular organelle; chloroplast part; intracellular organelle part; cytoplasm; plastid part; intracellular part; plastid stroma; cell; organelle part; mitochondrion; chloroplast; intracellular membrane-bounded organelle; organelle; intracellular; cell part; membrane-bounded organelle; plastid; cytoplasmic part; chloroplast stroma;	sedoheptulose-7-phosphate:D-glyceraldehyde-3-phosphate glyceronetransferase activity; catalytic activity; transferase activity; transferase activity, transferring aldehyde or ketonic groups;	K00616	E2.2.1.2; transaldolase [EC:2.2.1.2]	sita01230 Biosynthesis of amino acids; sita01100 Metabolic pathways; sita00030 Pentose phosphate pathway; sita01110 Biosynthesis of secondary metabolites; sita01200 Carbon metabolism;	IPR013785;	Aldolase-type TIM barrel;
K3XI22	mannan endo-1,4-beta-mannosidase 1 [Setaria italica]	49835	9.34	2.8	1	40							extr	developmental process; single-multicellular organism process; metabolic process; seed germination; single-organism process; post-embryonic development; seedling development; multicellular organismal development; carbohydrate metabolic process; primary metabolic process; multicellular organismal process; organic substance metabolic process;	cell; cell periphery; cell part;	hydrolase activity, hydrolyzing O-glycosyl compounds; hydrolase activity; catalytic activity; hydrolase activity, acting on glycosyl bonds;				IPR017853; IPR001547; IPR013781;	Glycoside hydrolase, superfamily; Glycoside hydrolase, catalytic domain; Glycoside hydrolase, family 5;
K3XI28	protein DJ-1 homolog A-like [Setaria italica]	51583	5.91	1.2	1	26							chlo							IPR002818;	ThiJ/PfpI;
K3XI38	Phosphatidate cytidylyltransferase	54449	9.49	4.7	2	45	1.037	0.99	0.97	1.003	0.977	0.446	nucl	glycerolipid metabolic process; phospholipid biosynthetic process; biosynthetic process; cellular lipid metabolic process; primary metabolic process; organic substance biosynthetic process; cellular metabolic process; cellular biosynthetic process; phosphate-containing compound metabolic process; organic substance metabolic process; lipid biosynthetic process; glycerolipid biosynthetic process; o…	organelle; intracellular membrane-bounded organelle; intracellular organelle; membrane; endoplasmic reticulum; membrane part; cell part; intracellular; cytoplasm; intrinsic to membrane; intracellular part; membrane-bounded organelle; cell; integral to membrane; cytoplasmic part;	cytidylyltransferase activity; phosphatidate cytidylyltransferase activity; nucleotidyltransferase activity; catalytic activity; transferase activity; transferase activity, transferring phosphorus-containing groups;	K00981	E2.7.7.41; phosphatidate cytidylyltransferase [EC:2.7.7.41]	sita01100 Metabolic pathways; sita00564 Glycerophospholipid metabolism; sita04070 Phosphatidylinositol signaling system;
K3XI54	metacaspase-5-like [Setaria italica]	52367	5.65	10.4	4	106	1.159	1.092	0.93	0.862	0.771	0.0406	nucl	regulation of cellular process; regulation of cell death; regulation of programmed cell death; positive regulation of cellular process; protein processing; primary metabolic process; positive regulation of biological process; positive regulation of cell death; organic substance metabolic process; protein autoprocessing; metabolic process; regulation of biological process; gene expression; proteol…	intracellular organelle; membrane; cell periphery; cell junction; cytoplasm; intracellular part; cell-cell junction; cell; symplast; plasma membrane; chloroplast; intracellular membrane-bounded organelle; organelle; plasmodesma; cell part; intracellular; membrane-bounded organelle; plastid; cytoplasmic part;	endopeptidase activity; peptidase activity, acting on L-amino acid peptides; cysteine-type peptidase activity; hydrolase activity; peptidase activity; cysteine-type endopeptidase activity; catalytic activity;				IPR011600;	Peptidase C14, caspase domain;
K3XI58	probable V-type proton ATPase subunit d [Setaria italica]	53206	5.44	6.4	3	60	1.008	0.919	1.168	0.965	1.077	0.451	chlo	ion transmembrane transport; single-organism cellular process; energy coupled proton transmembrane transport, against electrochemical gradient; single-organism process; hydrogen transport; proton transport; establishment of localization; transport; transmembrane transport; cation transport; ion transport; ATP hydrolysis coupled proton transport; localization; monovalent inorganic cation transport…	intracellular organelle; proton-transporting V-type ATPase, V0 domain; membrane; cell periphery; cell junction; cytoplasm; macromolecular complex; intracellular part; proton-transporting V-type ATPase complex; cell; cell-cell junction; symplast; plasma membrane; intracellular membrane-bounded organelle; organelle; plasmodesma; cell part; intracellular; membrane part; proton-transporting two-secto…	ion transmembrane transporter activity; substrate-specific transporter activity; monovalent inorganic cation transmembrane transporter activity; inorganic cation transmembrane transporter activity; hydrogen ion transmembrane transporter activity; cation transmembrane transporter activity; substrate-specific transmembrane transporter activity; transporter activity; transmembrane transporter activi…	K02146	ATPeV0D; V-type H+-transporting ATPase subunit d	sita01100 Metabolic pathways; sita00190 Oxidative phosphorylation; sita04145 Phagosome;
K3XI68	5'-nucleotidase SurE [Setaria italica]	49013	4.93	5	2	45	1.147	1.139	0.817	0.914	0.769	0.0294	chlo			hydrolase activity; catalytic activity;	K03787	surE; 5'-nucleotidase [EC:3.1.3.5]	sita01100 Metabolic pathways; sita01110 Biosynthesis of secondary metabolites; sita00760 Nicotinate and nicotinamide metabolism; sita00230 Purine metabolism; sita00240 Pyrimidine metabolism;
K3XI69	probable sodium/metabolite cotransporter BASS2, chloroplastic [Setaria italica]	48268	9.06	10	4	185	0.986	1.105	0.959	0.944	0.912	0.258	plas	ion transmembrane transport; metal ion transport; single-organism cellular process; single-organism process; organic substance transport; carboxylic acid transport; organic acid transport; plasma membrane pyruvate transport; sodium ion transport; establishment of localization; transport; anion transport; transmembrane transport; organic anion transport; cation transport; monocarboxylic acid trans…	intracellular organelle; membrane; chloroplast part; chloroplast thylakoid; intracellular organelle part; cytoplasm; plastid part; intracellular part; cell; organelle part; chloroplast; intracellular membrane-bounded organelle; organelle; cell part; intracellular; thylakoid; membrane-bounded organelle; plastid thylakoid; plastid; cytoplasmic part; organelle subcompartment;	organic acid transmembrane transporter activity; solute:cation symporter activity; active transmembrane transporter activity; secondary active transmembrane transporter activity; ion transmembrane transporter activity; symporter activity; solute:sodium symporter activity; lipid transporter activity; substrate-specific transporter activity; monovalent inorganic cation transmembrane transporter act…	K03453
K3XI94	3'-N-debenzoyl-2'-deoxytaxol N-benzoyltransferase-like [Setaria italica]	52654	5.55	14.6	5	171	0.978	0.968	1.039	1	1.064	0.147	cyto			transferase activity, transferring acyl groups; transferase activity, transferring acyl groups other than amino-acyl groups; catalytic activity; transferase activity;				IPR023213;	Chloramphenicol acetyltransferase-like domain;
K3XI98	NPL4-like protein [Setaria italica]	49555	5.27	5.3	2	44	0.995	1.082	0.938	0.942	0.908	0.152	cyto		cell part; intracellular; cytoplasm; intracellular part; cytosol; cell; cytoplasmic part;		K14015	NPLOC4; nuclear protein localization protein 4 homolog	sita04141 Protein processing in endoplasmic reticulum;	IPR007717;	Nuclear pore localisation protein NPL4;
K3XIB0	magnesium-protoporphyrin IX monomethyl ester [oxidative] cyclase, chloroplastic [Setaria italica]	54836	8.77	15	5	154	1.004	1.03	0.953	0.994	0.974	0.215	chlo	cofactor biosynthetic process; regulation of cellular process; pigment biosynthetic process; cellular component organization; cellular aromatic compound metabolic process; chlorophyll metabolic process; single-organism process; biosynthetic process; organonitrogen compound biosynthetic process; cellular metabolic process; organic substance metabolic process; porphyrin-containing compound metaboli…	intracellular organelle; chloroplast part; plastid envelope; organelle envelope; chloroplast thylakoid; intracellular organelle part; cytoplasm; plastid part; intracellular part; cell; chloroplast envelope; organelle part; chloroplast; intracellular membrane-bounded organelle; organelle; cell part; intracellular; envelope; thylakoid; membrane-bounded organelle; plastid thylakoid; plastid; cytopla…	oxidoreductase activity, acting on paired donors, with incorporation or reduction of molecular oxygen, NAD(P)H as one donor, and incorporation of one atom of oxygen; catalytic activity; binding; ion binding; cation binding; metal ion binding; oxidoreductase activity, acting on paired donors, with incorporation or reduction of molecular oxygen; monooxygenase activity; magnesium-protoporphyrin IX m…	K04035	E1.14.13.81; magnesium-protoporphyrin IX monomethyl ester (oxidative) cyclase [EC:1.14.13.81]	sita01100 Metabolic pathways; sita01110 Biosynthesis of secondary metabolites; sita00860 Porphyrin and chlorophyll metabolism;	IPR009078; IPR003251;	Rubrerythrin; Ferritin-like superfamily;
K3XIC0	Isocitrate dehydrogenase [NADP]	54170	6.39	32.8	10	421	0.968	0.913	1.083	1.044	1.16	0.0676	cysk	NADP metabolic process; pyridine nucleotide metabolic process; cellular aromatic compound metabolic process; nicotinamide nucleotide metabolic process; response to abiotic stimulus; nucleotide metabolic process; response to stimulus; response to other organism; cellular metabolic process; pyridine-containing compound metabolic process; phosphate-containing compound metabolic process; response to …	intracellular organelle; membrane; apoplast; chloroplast part; cell junction; cell periphery; cytoplasm; intracellular organelle part; plastid part; intracellular part; plastid stroma; cell; cell-cell junction; symplast; extracellular region; organelle part; plasma membrane; chloroplast; intracellular membrane-bounded organelle; organelle; plasmodesma; intracellular; cell part; membrane-bounded o…	magnesium ion binding; nucleoside phosphate binding; ion binding; isocitrate dehydrogenase activity; nucleotide binding; copper ion binding; cofactor binding; oxidoreductase activity; oxidoreductase activity, acting on CH-OH group of donors; heterocyclic compound binding; organic cyclic compound binding; oxidoreductase activity, acting on the CH-OH group of donors, NAD or NADP as acceptor; transi…	K00031	IDH1; isocitrate dehydrogenase [EC:1.1.1.42]	sita01230 Biosynthesis of amino acids; sita01200 Carbon metabolism; sita01100 Metabolic pathways; sita04146 Peroxisome; sita01110 Biosynthesis of secondary metabolites; sita00480 Glutathione metabolism; sita01210 2-Oxocarboxylic acid metabolism; sita00020 Citrate cycle (TCA cycle);	IPR024084;	Isopropylmalate dehydrogenase-like domain;
K3XID1	dihydrolipoyl dehydrogenase, mitochondrial-like isoform X2 [Setaria italica]	52638	6.16	14.7	5	227	1.118	1.063	0.931	0.922	0.898	0.0277	cyto	regulation of cellular process; homeostatic process; regulation of biological quality; metabolic process; regulation of biological process; oxidation-reduction process; single-organism metabolic process; cell redox homeostasis; single-organism cellular process; single-organism process; cellular homeostasis; cellular process; biological regulation;		dihydrolipoyl dehydrogenase activity; oxidoreductase activity, acting on NAD(P)H; nucleoside phosphate binding; flavin adenine dinucleotide binding; ion binding; nucleotide binding; cofactor binding; oxidoreductase activity, acting on a sulfur group of donors, NAD(P) as acceptor; oxidoreductase activity; heterocyclic compound binding; organic cyclic compound binding; catalytic activity; binding; …				IPR016156; IPR001327; IPR004099; IPR023753;	FAD/NAD-linked reductase, dimerisation domain; Pyridine nucleotide-disulphide oxidoreductase, FAD/NAD(P)-binding domain; Pyridine nucleotide-disulphide oxidoreductase, NAD-binding domain; Pyridine nucleotide-disulphide oxidoreductase, dimerisation domain;
K3XID4	calreticulin-3-like [Setaria italica]	57413	6.1	6.4	4	57	1.052	1.002	0.988	0.963	0.953	0.207	cyto	protein folding; metabolic process; cellular protein metabolic process; cellular macromolecule metabolic process; macromolecule metabolic process; protein metabolic process; primary metabolic process; cellular process; cellular metabolic process; organic substance metabolic process;	organelle; intracellular membrane-bounded organelle; intracellular organelle; endoplasmic reticulum; cell part; intracellular; cytoplasm; intracellular part; membrane-bounded organelle; cell; cytoplasmic part;	cation binding; metal ion binding; protein binding; calcium ion binding; unfolded protein binding; binding; ion binding;	K08057	CALR; calreticulin	sita04145 Phagosome; sita04141 Protein processing in endoplasmic reticulum;	IPR009033; IPR008985; IPR013320;	Concanavalin A-like lectin/glucanases superfamily; Calreticulin/calnexin, P domain; Concanavalin A-like lectin/glucanase, subgroup;
K3XID9	CBS domain-containing protein CBSX6 [Setaria italica]	47497	7.63	3.7	1	65	0.981	0.912	1.012	1.077	1.111	0.175	plas			organic cyclic compound binding; heterocyclic compound binding; nucleoside phosphate binding; binding; adenyl nucleotide binding; nucleotide binding; small molecule binding; purine nucleotide binding;				IPR000644;	CBS domain;
K3XIE6	probable membrane-associated 30 kDa protein, chloroplastic [Setaria italica]	54906	9.88	8.8	3	91	0.741	0.75	1.247	1.183	1.645	0.0047	chlo	plastid organization; cellular component organization; organelle organization; membrane organization; single-organism cellular process; single-organism membrane organization; vesicle organization; single-organism process; plastid membrane organization; cellular process; thylakoid membrane organization; cellular component organization or biogenesis;	plastid chromosome; chloroplast part; chloroplast thylakoid; cytoplasm; intracellular part; cell; chloroplast envelope; organelle part; non-membrane-bounded organelle; cell part; intracellular; chromosome; membrane-bounded organelle; plastid; plastid nucleoid; intracellular organelle; intracellular non-membrane-bounded organelle; plastid envelope; intracellular organelle part; organelle envelope;…		K03969
K3XIH0	protein trichome birefringence-like 19 [Setaria italica]	50806	9.01	4.9	2	55	1.12	1.065	0.913	0.922	0.845	0.0244	vacu							IPR025846;	PMR5 N-terminal domain;
K3XIH1	triose phosphate/phosphate translocator, chloroplastic-like [Setaria italica]	49016	9.92	3	1	111	0.893	0.964	1.086	1.036	1.145	0.0927	chlo	transport; localization; establishment of localization;	intracellular organelle; membrane; chloroplast part; plastid envelope; chloroplast thylakoid; organelle envelope; intracellular organelle part; cytoplasm; plastid part; intrinsic to membrane; intracellular part; cell; integral to membrane; organelle part; chloroplast envelope; chloroplast; organelle; intracellular membrane-bounded organelle; intracellular; cell part; membrane part; envelope; thyl…	substrate-specific transporter activity; triose-phosphate transmembrane transporter activity; transporter activity; transmembrane transporter activity; substrate-specific transmembrane transporter activity;	K15283			IPR004853;	Triose-phosphate transporter domain;
K3XIH5	4-diphosphocytidyl-2-C-methyl-D-erythritol kinase, chloroplastic [Setaria italica]	49121	6.04	11.1	3	160	0.957	1.055	0.981	0.998	1.028	0.772	chlo	isoprenoid metabolic process; biosynthetic process; cellular lipid metabolic process; primary metabolic process; organic substance biosynthetic process; cellular metabolic process; cellular biosynthetic process; lipid biosynthetic process; organic substance metabolic process; isoprenoid biosynthetic process; metabolic process; single-organism metabolic process; terpenoid metabolic process; terpen…		ATP binding; nucleoside phosphate binding; phosphotransferase activity, alcohol group as acceptor; 4-(cytidine 5'-diphospho)-2-C-methyl-D-erythritol kinase activity; nucleoside binding; ion binding; nucleotide binding; organic cyclic compound binding; heterocyclic compound binding; ribonucleoside binding; kinase activity; catalytic activity; ribonucleotide binding; binding; purine ribonucleoside …	K00919	ispE; 4-diphosphocytidyl-2-C-methyl-D-erythritol kinase [EC:2.7.1.148]	sita01100 Metabolic pathways; sita01110 Biosynthesis of secondary metabolites; sita00900 Terpenoid backbone biosynthesis;	IPR020568; IPR006204; IPR014721; IPR013750;	GHMP kinase, C-terminal domain; Ribosomal protein S5 domain 2-type fold; GHMP kinase N-terminal domain; Ribosomal protein S5 domain 2-type fold, subgroup;
K3XIJ1	Cysteine synthase	47775	6.78	15.2	5	231	0.812	0.915	1.049	1.165	1.279	0.0882	chlo	reproduction; sulfur amino acid biosynthetic process; pollen tube development; organic acid biosynthetic process; reproductive process; biosynthetic process; organonitrogen compound biosynthetic process; cellular metabolic process; sulfur compound biosynthetic process; sulfur amino acid metabolic process; organic substance metabolic process; metabolic process; cellular amino acid metabolic proces…	intracellular organelle; chloroplast part; cytoplasm; intracellular organelle part; plastid part; intracellular part; plastid stroma; cell; organelle part; chloroplast; organelle; intracellular membrane-bounded organelle; cell part; intracellular; membrane-bounded organelle; plastid; cytoplasmic part; chloroplast stroma;	ATP binding; nucleoside phosphate binding; cysteine synthase activity; nucleoside binding; ion binding; lyase activity; nucleotide binding; zinc ion binding; carbon-oxygen lyase activity; organic cyclic compound binding; heterocyclic compound binding; ribonucleoside binding; transition metal ion binding; catalytic activity; ribonucleotide binding; binding; purine ribonucleoside binding; cation bi…	K01738	cysK; cysteine synthase A [EC:2.5.1.47]	sita01230 Biosynthesis of amino acids; sita01100 Metabolic pathways; sita00920 Sulfur metabolism; sita01200 Carbon metabolism; sita00270 Cysteine and methionine metabolism;	IPR001926;	Tryptophan synthase beta subunit-like PLP-dependent enzyme;
K3XIK1	protein-lysine N-methyltransferase mettl10 [Setaria italica]	47495	4.67	5.5	2	96	1.005	1.011	0.967	0.999	0.979	0.264	chlo			transferase activity, transferring one-carbon groups; methyltransferase activity; catalytic activity; transferase activity;				IPR025714;	Methyltransferase domain;
K3XIK3	probable indole-3-pyruvate monooxygenase YUCCA10 [Setaria italica]	47992	8.89	6.8	2	83	0.985	0.974	1.053	0.978	1.04	0.442	plas	metabolic process; oxidation-reduction process; single-organism metabolic process;
K3XIK8	10-deacetylbaccatin III 10-O-acetyltransferase [Zea mays]	45674	5.38	5	1	43	1.098	1.069	0.88	0.938	0.847	0.0328	cyto			transferase activity, transferring acyl groups; transferase activity, transferring acyl groups other than amino-acyl groups; catalytic activity; transferase activity;				IPR023213;	Chloramphenicol acetyltransferase-like domain;
K3XIL4	developmentally-regulated G-protein 2 [Zea mays]	53000	8.94	11.3	3	60	1.003	0.922	1.04	1.024	1.067	0.234	cyto			nucleoside phosphate binding; nucleoside binding; ion binding; nucleotide binding; organic cyclic compound binding; heterocyclic compound binding; ribonucleoside binding; GDP binding; phosphatidic acid binding; ribonucleotide binding; binding; phospholipid binding; purine ribonucleoside binding; lipid binding; anion binding; purine ribonucleotide binding; purine nucleoside binding; guanyl ribonuc…	K06944			IPR012676; IPR005225; IPR006073; IPR004095; IPR027417;	GTP binding domain; TGS; Small GTP-binding protein domain; TGS-like; P-loop containing nucleoside triphosphate hydrolase;
K3XIN4	probable indole-3-pyruvate monooxygenase YUCCA10 [Setaria italica]	45915	8.5	2.5	1	40							cyto	metabolic process; oxidation-reduction process; single-organism metabolic process;
K3XIN5	stearoyl-[acyl-carrier-protein] 9-desaturase 2, chloroplastic [Setaria italica]	50979	6.4	3.3	1	58							chlo	oxidation-reduction process; small molecule metabolic process; cellular lipid metabolic process; fatty acid metabolic process; primary metabolic process; cellular metabolic process; organic substance metabolic process; metabolic process; single-organism metabolic process; carboxylic acid metabolic process; monocarboxylic acid metabolic process; organic acid metabolic process; cellular process; ox…		catalytic activity; binding; oxidoreductase activity, acting on paired donors, with oxidation of a pair of donors resulting in the reduction of molecular oxygen to two molecules of water; ion binding; cation binding; metal ion binding; oxidoreductase activity, acting on paired donors, with incorporation or reduction of molecular oxygen; acyl-[acyl-carrier-protein] desaturase activity; oxidoreduct…	K03921	DESA1; acyl-[acyl-carrier-protein] desaturase [EC:1.14.19.2]	sita01040 Biosynthesis of unsaturated fatty acids; sita00061 Fatty acid biosynthesis; sita01212 Fatty acid metabolism;	IPR012348; IPR009078;	Ribonucleotide reductase-related; Ferritin-like superfamily;
K3XIN8	aspartate aminotransferase [Setaria italica]	49652	5.28	16.2	5	150	0.982	0.952	1.068	1.024	1.11	0.0973	cyto	hormone biosynthetic process; regulation of cellular process; regulation of biological quality; negative regulation of hormone biosynthetic process; regulation of sulfur amino acid metabolic process; response to abiotic stimulus; biosynthetic process; negative regulation of olefin metabolic process; negative regulation of biological process; negative regulation of cellular metabolic process; nega…	cell part; intracellular; cytoplasm; intracellular part; cytosol; cell; cytoplasmic part;	transferase activity, transferring nitrogenous groups; catalytic activity; binding; ion binding; methionine-oxo-acid transaminase activity; anion binding; transaminase activity; transferase activity; cofactor binding; pyridoxal phosphate binding;				IPR015424; IPR004839; IPR015421; IPR015422;	Aminotransferase, class I/classII; Pyridoxal phosphate-dependent transferase, major region, subdomain 2; Pyridoxal phosphate-dependent transferase; Pyridoxal phosphate-dependent transferase, major region, subdomain 1;
K3XIQ0	UDP-D-apiose/UDP-D-xylose synthase [Setaria italica]	49242	5.78	15.3	5	157	1.061	0.979	1.042	1.041	1.01	0.652	cyto	nucleotide-sugar biosynthetic process; nucleotide biosynthetic process; cellular aromatic compound metabolic process; nucleotide metabolic process; biosynthetic process; cellular metabolic process; phosphate-containing compound metabolic process; organic substance metabolic process; metabolic process; carbohydrate derivative biosynthetic process; heterocycle metabolic process; aromatic compound b…	apoplast; cell part; intracellular; cytoplasm; intracellular part; cytosol; cell; extracellular region; cytoplasmic part;	organic cyclic compound binding; heterocyclic compound binding; nucleoside phosphate binding; NAD binding; catalytic activity; binding; carbon-carbon lyase activity; carboxy-lyase activity; UDP-glucuronate decarboxylase activity; lyase activity; nucleotide binding; cofactor binding; small molecule binding; coenzyme binding;				IPR001509; IPR016040;	NAD-dependent epimerase/dehydratase, N-terminal domain; NAD(P)-binding domain;
K3XIQ2	sedoheptulose-1,7-bisphosphatase, chloroplastic [Setaria italica]	48284	5.94	26.5	10	401	0.873	0.884	1.111	1.095	1.311	0.00186	chlo	sucrose biosynthetic process; starch metabolic process; carbohydrate biosynthetic process; polysaccharide biosynthetic process; glucan metabolic process; biosynthetic process; disaccharide metabolic process; response to stimulus; response to other organism; cellular metabolic process; cellular polysaccharide metabolic process; response to biotic stimulus; organic substance metabolic process; meta…	intracellular organelle; apoplast; chloroplast part; plastid envelope; organelle envelope; intracellular organelle part; cytoplasm; plastid part; intracellular part; plastid stroma; cell; extracellular region; organelle part; chloroplast envelope; chloroplast; organelle; intracellular membrane-bounded organelle; intracellular; cell part; envelope; thylakoid; membrane-bounded organelle; plastid; c…	carbohydrate phosphatase activity; phosphoric ester hydrolase activity; catalytic activity; phosphatase activity; hydrolase activity, acting on ester bonds; hydrolase activity; sugar-phosphatase activity; fructose 1,6-bisphosphate 1-phosphatase activity;	K01100	E3.1.3.37; sedoheptulose-bisphosphatase [EC:3.1.3.37]	sita00710 Carbon fixation in photosynthetic organisms; sita01100 Metabolic pathways; sita01200 Carbon metabolism;
K3XIQ3	Uncharacterized protein	48884	5.65	14.2	5	113	1.049	1.028	0.972	0.974	0.948	0.025	cyto							IPR011676;	Domain of unknown function DUF1618;
K3XIQ6	very-long-chain enoyl-CoA reductase [Setaria italica]	49463	9.74	11	3	45	1.033	1.039	1.008	1.008	0.938	0.0113	chlo	wax biosynthetic process; membrane lipid metabolic process; wax metabolic process; nitrogen compound metabolic process; cellular lipid metabolic process; biosynthetic process; primary metabolic process; cellular metabolic process; organic substance metabolic process; metabolic process; single-organism metabolic process; sphingolipid metabolic process; cellular process; organonitrogen compound met…	membrane; cell periphery; membrane part; cell part; intracellular; cytoplasm; intrinsic to membrane; intracellular part; cell; integral to membrane; plasma membrane;	fatty acid elongase activity; oxidoreductase activity, acting on the CH-CH group of donors; transferase activity, transferring acyl groups; oxidoreductase activity, acting on the CH-CH group of donors, NAD or NADP as acceptor; catalytic activity; trans-2-enoyl-CoA reductase (NADPH) activity; transferase activity, transferring acyl groups other than amino-acyl groups; transferase activity; fatty a…	K10258	TER; very-long-chain enoyl-CoA reductase [EC:1.3.1.93]	sita01040 Biosynthesis of unsaturated fatty acids; sita01100 Metabolic pathways; sita01110 Biosynthesis of secondary metabolites; sita01212 Fatty acid metabolism; sita00062 Fatty acid elongation;	IPR001104;	3-oxo-5-alpha-steroid 4-dehydrogenase, C-terminal;
K3XIQ7	protein trichome birefringence-like 38 [Setaria italica]	47540	9.03	2.6	1	30							chlo							IPR025846;	PMR5 N-terminal domain;
K3XIQ8	monothiol glutaredoxin-S4, mitochondrial [Setaria italica]	48026	10.81	4.1	2	54	1.127	1.078	0.917	0.901	0.828	0.0173	nucl	regulation of cellular process; homeostatic process; regulation of biological quality; regulation of biological process; cell redox homeostasis; single-organism cellular process; cellular homeostasis; single-organism process; cellular process; biological regulation;		electron carrier activity; protein disulfide oxidoreductase activity; oxidoreductase activity, acting on a sulfur group of donors; disulfide oxidoreductase activity; catalytic activity; oxidoreductase activity;				IPR002109; IPR012336;	Glutaredoxin; Thioredoxin-like fold;
K3XIR2	pentatricopeptide repeat-containing protein At1g61870, mitochondrial [Setaria italica]	50135	9	2	1	45							mito
K3XIR9	GDSL esterase/lipase At1g09390-like [Setaria italica]	46280	7.46	2.6	1	27							chlo	metabolic process; primary metabolic process; single-organism metabolic process; lipid metabolic process; organic substance metabolic process;	intracellular organelle; chloroplast part; cytoplasm; intracellular organelle part; plastid part; intracellular part; plastid stroma; cell; organelle part; chloroplast; organelle; intracellular membrane-bounded organelle; cell part; intracellular; membrane-bounded organelle; plastid; cytoplasmic part; chloroplast stroma;	hydrolase activity; catalytic activity; hydrolase activity, acting on ester bonds;				IPR013831; IPR001087;	SGNH hydrolase-type esterase domain; Lipase, GDSL;
K3XIT0	probable fructose-bisphosphate aldolase 3, chloroplastic [Setaria italica]	47185	8.93	30.2	10	263	0.94	0.93	1.019	1.09	1.174	0.0794	chlo	monosaccharide catabolic process; single-organism carbohydrate catabolic process; response to stress; glycolysis; response to stimulus; primary metabolic process; carbohydrate metabolic process; cellular metabolic process; response to metal ion; carbohydrate catabolic process; organic substance metabolic process; glucose metabolic process; single-organism carbohydrate metabolic process; organic s…	intracellular organelle; chloroplast part; chloroplast thylakoid; intracellular organelle part; cytoplasm; plastid part; intracellular part; plastid stroma; cell; mitochondrion; organelle part; chloroplast; intracellular membrane-bounded organelle; organelle; cell part; intracellular; thylakoid; membrane-bounded organelle; plastid thylakoid; plastid; cytoplasmic part; organelle subcompartment; ch…	lyase activity; fructose-bisphosphate aldolase activity; aldehyde-lyase activity; catalytic activity; carbon-carbon lyase activity;	K01623	ALDO; fructose-bisphosphate aldolase, class I [EC:4.1.2.13]	sita00710 Carbon fixation in photosynthetic organisms; sita01230 Biosynthesis of amino acids; sita00030 Pentose phosphate pathway; sita00010 Glycolysis / Gluconeogenesis; sita01200 Carbon metabolism; sita01100 Metabolic pathways; sita01110 Biosynthesis of secondary metabolites; sita00051 Fructose and mannose metabolism;	IPR013785;	Aldolase-type TIM barrel;
K3XIU6	tau-tubulin kinase 1 [Setaria italica]	51068	5.35	2.3	1	31							nucl	regulation of cellular process; organelle localization; cellular component biogenesis; cellular component organization; regulation of biological quality; chloroplast relocation; cell redox homeostasis; plastid localization; single-organism process; actin filament organization; actin filament bundle assembly; establishment of localization; homeostatic process; actin cytoskeleton organization; esta…	intracellular organelle; intracellular non-membrane-bounded organelle; cytoskeletal part; intracellular organelle part; macromolecular complex; intracellular part; cell; actin cytoskeleton; organelle part; non-membrane-bounded organelle; organelle; cytoskeleton; cell part; intracellular; actin filament; protein complex;	electron carrier activity; protein disulfide oxidoreductase activity; oxidoreductase activity, acting on a sulfur group of donors; disulfide oxidoreductase activity; catalytic activity; oxidoreductase activity;				IPR002109; IPR012336;	Glutaredoxin; Thioredoxin-like fold;
K3XIU9	3-hydroxyisobutyryl-CoA hydrolase-like protein 5 [Setaria italica]	49137	5.18	2.6	1	48	0.904	0.855	1.087	1.121	1.261	0.0172	cyto	response to karrikin; response to stimulus; response to abiotic stimulus;			K05605	HIBCH; 3-hydroxyisobutyryl-CoA hydrolase [EC:3.1.2.4]	sita01100 Metabolic pathways; sita00640 Propanoate metabolism; sita00410 beta-Alanine metabolism; sita01200 Carbon metabolism; sita00280 Valine, leucine and isoleucine degradation;
K3XIW2	lysophospholipid acyltransferase LPEAT1-like, partial [Setaria italica]	45383	8.54	2.4	1	31							cyto	metabolic process;		transferase activity, transferring acyl groups; catalytic activity; transferase activity;				IPR002123;	Phospholipid/glycerol acyltransferase;
K3XIW8	probable bifunctional methylthioribulose-1-phosphate dehydratase/enolase-phosphatase E1 isoform X3 [Ananas comosus]	47084	9.64	3.4	1	37							chlo	sulfur amino acid biosynthetic process; organic acid biosynthetic process; L-methionine salvage from methylthioadenosine; aspartate family amino acid metabolic process; biosynthetic process; organonitrogen compound biosynthetic process; cellular metabolic process; sulfur compound biosynthetic process; sulfur amino acid metabolic process; organic substance metabolic process; methionine biosyntheti…		magnesium ion binding; catalytic activity; phosphoric ester hydrolase activity; phosphatase activity; binding; hydrolase activity, acting on ester bonds; ion binding; metal ion binding; cation binding; hydrolase activity; acireductone synthase activity;				IPR023214;	HAD-like domain;
K3XIX0	haloalkane dehalogenase 2 [Setaria italica]	48274	5.94	6.1	1	30	1.085						chlo		organelle; intracellular membrane-bounded organelle; intracellular organelle; cell part; intracellular; cytoplasm; intracellular part; membrane-bounded organelle; cell; plastid; cytoplasmic part; chloroplast;					IPR000073;	Alpha/beta hydrolase fold-1;
K3XIX3	hydroxyproline O-arabinosyltransferase 3-like [Aegilops tauschii subsp. tauschii]	47138	7.71	3.9	1	26							chlo		organelle; intracellular membrane-bounded organelle; intracellular organelle; cell part; intracellular; trans-Golgi network; cytoplasm; endosome; intracellular part; cell; membrane-bounded organelle; cytoplasmic part;
K3XJ00	actin-7 [Setaria italica]	46455	5.23	29	9	694	1.251	1.083	0.849	0.857	0.733	0.0648	cysk		intracellular organelle; chloroplast part; intracellular non-membrane-bounded organelle; plastid envelope; organelle envelope; intracellular organelle part; cytoplasm; plastid part; intracellular part; plastid stroma; cell; organelle part; chloroplast envelope; mitochondrion; chloroplast; non-membrane-bounded organelle; organelle; cytoskeleton; intracellular membrane-bounded organelle; intracellu…	ATP binding; nucleoside phosphate binding; nucleoside binding; ion binding; nucleotide binding; organic cyclic compound binding; heterocyclic compound binding; ribonucleoside binding; ribonucleotide binding; binding; purine ribonucleoside binding; anion binding; purine ribonucleotide binding; adenyl ribonucleotide binding; purine nucleoside binding; adenyl nucleotide binding; purine nucleotide bi…	K10355
K3XJ06	RNA-binding protein FUS-like [Setaria italica]	46719	6.08	18.9	6	476	0.875	0.845	1.125	1.096	1.282	0.00686	nucl				K13199			IPR019084; IPR006861;	Hyaluronan/mRNA-binding protein; Stm1, N-terminal;
K3XJ14	protein TRIGALACTOSYLDIACYLGLYCEROL 2, chloroplastic [Setaria italica]	45219	9.01	3.5	1	57	1.073	1.087	0.922	0.935	0.864	0.00395	chlo	intracellular transport; lipid transport; single-organism cellular process; single-organism process; lipid localization; organic substance transport; cellular localization; establishment of localization; transport; intracellular lipid transport; establishment of localization in cell; macromolecule localization; localization; cellular process; single-organism transport;	intracellular organelle; chloroplast part; plastid envelope; organelle envelope; intracellular organelle part; cytoplasm; plastid part; intracellular part; cell; organelle part; chloroplast envelope; chloroplast; intracellular membrane-bounded organelle; organelle; intracellular; cell part; envelope; membrane-bounded organelle; plastid; cytoplasmic part;	binding; phospholipid binding; ion binding; lipid transporter activity; lipid binding; substrate-specific transporter activity; anion binding; transporter activity;				IPR003399;	Mammalian cell entry-related;
K3XJ26	1-aminocyclopropane-1-carboxylate oxidase homolog 4-like [Setaria italica]	43214	6.06	6.2	1	25							chlo	metabolic process; oxidation-reduction process; single-organism metabolic process;		oxidoreductase activity, acting on paired donors, with incorporation or reduction of molecular oxygen; oxidoreductase activity, acting on paired donors, with incorporation or reduction of molecular oxygen, 2-oxoglutarate as one donor, and incorporation of one atom each of oxygen into both donors; catalytic activity; dioxygenase activity; oxidoreductase activity;				IPR027443; IPR005123; IPR026992;	Isopenicillin N synthase-like; Non-haem dioxygenase N-terminal domain; Oxoglutarate/iron-dependent dioxygenase;
K3XJ29	DNA-damage-repair/toleration protein DRT102 [Setaria italica]	43897	5.28	11.8	3	178	0.948	0.903	1.049	1.058	1.181	0.0307	cyto	cellular response to stress; cellular aromatic compound metabolic process; response to abiotic stimulus; DNA metabolic process; single-organism process; response to stimulus; cellular metabolic process; organic substance metabolic process; metabolic process; heterocycle metabolic process; nucleobase-containing compound metabolic process; response to temperature stimulus; response to radiation; ce…	organelle; intracellular membrane-bounded organelle; intracellular organelle; nucleus; cell part; intracellular; cytoplasm; intracellular part; cytosol; membrane-bounded organelle; cell; cytoplasmic part;	isomerase activity; catalytic activity;				IPR013096; IPR011051; IPR014710;	RmlC-like jelly roll fold; RmlC-like cupin domain; Cupin 2, conserved barrel;
K3XJ34	plasminogen activator inhibitor 1 RNA-binding protein-like [Setaria italica]	46817	6.56	20.2	5	145	0.94	0.936	1.064	1.034	1.122	0.0181	nucl							IPR019084; IPR006861;	Hyaluronan/mRNA-binding protein; Stm1, N-terminal;
K3XJ65	uncharacterized abhydrolase domain-containing protein DDB_G0269086 [Zea mays]	43535	10.41	7.1	2	124	1.055	1.142	0.879	0.944	0.833	0.075	chlo		intracellular organelle; chloroplast part; cytoplasm; intracellular organelle part; plastid part; intracellular part; plastid stroma; cell; organelle part; chloroplast; organelle; intracellular membrane-bounded organelle; cell part; intracellular; membrane-bounded organelle; plastid; cytoplasmic part; chloroplast stroma;
K3XJ67	vesicle-associated protein 1-1-like [Setaria italica]	47457	6	3.6	1	44							golg			structural molecule activity;				IPR008962; IPR025254;	PapD-like; Domain of unknown function DUF4201;
K3XJ75	protein disulfide isomerase-like 2-2 [Setaria italica]	49403	6.08	24.9	9	268	0.75	0.784	1.203	1.206	1.577	0.00152	chlo	regulation of cellular process; homeostatic process; regulation of biological quality; regulation of biological process; cell redox homeostasis; single-organism cellular process; cellular homeostasis; single-organism process; cellular process; biological regulation;	organelle; intracellular membrane-bounded organelle; intracellular organelle; endoplasmic reticulum; cell part; intracellular; cytoplasm; intracellular part; membrane-bounded organelle; cell; cytoplasmic part;	isomerase activity; catalytic activity;	K09584	PDIA6; protein disulfide-isomerase A6 [EC:5.3.4.1]	sita04141 Protein processing in endoplasmic reticulum;	IPR005788; IPR013766; IPR012336; IPR011679;	Thioredoxin domain; Disulphide isomerase; Thioredoxin-like fold; Endoplasmic reticulum, protein ERp29, C-terminal;
K3XJ77	isocitrate dehydrogenase [NAD] catalytic subunit 5, mitochondrial-like [Setaria italica]	44911	6.72	6.8	2	169	0.93	1.11	0.948	1.027	0.993	0.772	cyto	tricarboxylic acid metabolic process; oxidation-reduction process; small molecule metabolic process; tricarboxylic acid cycle; isocitrate metabolic process; primary metabolic process; cellular respiration; cellular metabolic process; organic substance metabolic process; metabolic process; generation of precursor metabolites and energy; single-organism metabolic process; aerobic respiration; energ…	organelle; intracellular membrane-bounded organelle; intracellular organelle; cell part; intracellular; cytoplasm; intracellular part; membrane-bounded organelle; cell; plastid; cytoplasmic part; chloroplast;	nucleoside phosphate binding; oxidoreductase activity, acting on CH-OH group of donors; organic cyclic compound binding; heterocyclic compound binding; oxidoreductase activity, acting on the CH-OH group of donors, NAD or NADP as acceptor; ribonucleotide binding; catalytic activity; binding; purine ribonucleoside binding; cation binding; isocitrate dehydrogenase (NAD+) activity; anion binding; ade…	K00030	IDH3; isocitrate dehydrogenase (NAD+) [EC:1.1.1.41]	sita01230 Biosynthesis of amino acids; sita01100 Metabolic pathways; sita01110 Biosynthesis of secondary metabolites; sita01210 2-Oxocarboxylic acid metabolism; sita01200 Carbon metabolism; sita00020 Citrate cycle (TCA cycle);	IPR024084;	Isopropylmalate dehydrogenase-like domain;
K3XJ79	reticulon-4-interacting protein 1, mitochondrial-like [Setaria italica]	42242	9.2	4.7	2	25	1.155	1.024	0.926	0.915	0.849	0.124	mito	metabolic process; oxidation-reduction process; single-organism metabolic process;		transition metal ion binding; catalytic activity; binding; ion binding; metal ion binding; cation binding; zinc ion binding; oxidoreductase activity;				IPR011032; IPR016040; IPR013154;	GroES (chaperonin 10)-like; NAD(P)-binding domain; Alcohol dehydrogenase GroES-like;
K3XJ85	peroxidase 5-like [Setaria italica]	43047	6.45	7.2	3	60	1.297						chlo	response to oxidative stress; metabolic process; response to stimulus; response to stress; oxidation-reduction process; single-organism metabolic process;		organic cyclic compound binding; heterocyclic compound binding; heme binding; catalytic activity; binding; ion binding; antioxidant activity; cation binding; metal ion binding; peroxidase activity; tetrapyrrole binding; oxidoreductase activity; oxidoreductase activity, acting on peroxide as acceptor;	K00430	E1.11.1.7; peroxidase [EC:1.11.1.7]	sita01100 Metabolic pathways; sita01110 Biosynthesis of secondary metabolites; sita00360 Phenylalanine metabolism; sita00940 Phenylpropanoid biosynthesis;	IPR002016;	Haem peroxidase, plant/fungal/bacterial;
K3XJ88	pto-interacting protein 1-like isoform X1 [Setaria italica]	44270	8.13	18	4	180	1.135	1.035	0.912	0.913	0.896	0.0747	cyto	phosphorylation; cellular protein metabolic process; primary metabolic process; cellular metabolic process; phosphate-containing compound metabolic process; organic substance metabolic process; metabolic process; protein phosphorylation; phosphorus metabolic process; cellular macromolecule metabolic process; cellular protein modification process; protein metabolic process; macromolecule metabolic…		ATP binding; nucleoside phosphate binding; phosphotransferase activity, alcohol group as acceptor; nucleoside binding; ion binding; nucleotide binding; protein kinase activity; organic cyclic compound binding; heterocyclic compound binding; ribonucleoside binding; kinase activity; catalytic activity; ribonucleotide binding; binding; purine ribonucleoside binding; purine ribonucleotide binding; an…				IPR000719; IPR001245; IPR011009;	Protein kinase domain; Protein kinase-like domain; Serine-threonine/tyrosine-protein kinase catalytic domain;
K3XJ94	mitochondrial import inner membrane translocase subunit TIM50 [Setaria italica]	44534	8.74	2.2	1	23							mito	establishment of protein localization; transport; organic substance transport; localization; macromolecule localization; protein localization; protein transport; establishment of localization;	membrane; intracellular organelle; mitochondrial part; organelle membrane; cytoplasm; intracellular organelle part; organelle envelope; macromolecular complex; intracellular part; mitochondrial inner membrane presequence translocase complex; mitochondrial membrane part; cell; organelle part; mitochondrion; organelle; mitochondrial envelope; intracellular membrane-bounded organelle; intracellular;…	protein binding; binding;	K17496			IPR004274; IPR023214;	NLI interacting factor; HAD-like domain;
K3XJ95	GDSL esterase/lipase At5g45670 [Setaria italica]	39865	4.84	2.8	1	36							extr	metabolic process; primary metabolic process; single-organism metabolic process; lipid metabolic process; organic substance metabolic process;		hydrolase activity; catalytic activity; hydrolase activity, acting on ester bonds;				IPR013831; IPR001087;	SGNH hydrolase-type esterase domain; Lipase, GDSL;
K3XJA0	protein SGT1 homolog [Setaria italica]	49314	5.03	36.3	11	341	1.028	1.081	0.959	0.961	0.913	0.0705	cyto	single organism signaling; negative regulation of developmental process; negative regulation of multicellular organismal process; single-organism process; regulation of defense response; cellular metabolic process; response to biotic stimulus; metabolic process; signal transduction; cell communication; regulation of innate immune response; response to heat; response to endogenous stimulus; jasmon…	cell part; intracellular; cytoplasm; intracellular part; cytosol; cell; cytoplasmic part;	protein binding; binding;	K12795	SUGT1; suppressor of G2 allele of SKP1	sita04626 Plant-pathogen interaction;	IPR007052; IPR011990; IPR007699; IPR013026; IPR008978;	HSP20-like chaperone; CS domain; SGS; Tetratricopeptide-like helical domain; Tetratricopeptide repeat-containing domain;
K3XJA4	S-formylglutathione hydrolase [Setaria italica]	44469	8.18	7.5	2	50	0.836	0.897	1.016	1.19	1.263	0.124	chlo	single-organism catabolic process; small molecule metabolic process; cellular aldehyde metabolic process; small molecule catabolic process; cellular metabolic process; organic substance metabolic process; organic substance catabolic process; metabolic process; aldehyde catabolic process; single-organism metabolic process; cellular catabolic process; formaldehyde catabolic process; catabolic proce…		hydrolase activity; thiolester hydrolase activity; catalytic activity; S-formylglutathione hydrolase activity; hydrolase activity, acting on ester bonds;	K01070	frmB; S-formylglutathione hydrolase [EC:3.1.2.12]	sita01200 Carbon metabolism;
K3XJA5	ribokinase [Setaria italica]	40467	5.61	16.1	4	94	0.848	0.932	1.043	1.127	1.189	0.0816	chlo	single-organism carbohydrate metabolic process; metabolic process; monosaccharide metabolic process; primary metabolic process; carbohydrate metabolic process; D-ribose metabolic process; pentose metabolic process; organic substance metabolic process;	intracellular organelle; chloroplast part; cytoplasm; intracellular organelle part; plastid part; intracellular part; plastid stroma; cell; organelle part; chloroplast; organelle; intracellular membrane-bounded organelle; cell part; intracellular; membrane-bounded organelle; plastid; cytoplasmic part; chloroplast stroma;	carbohydrate kinase activity; kinase activity; phosphotransferase activity, alcohol group as acceptor; catalytic activity; ribokinase activity; transferase activity; transferase activity, transferring phosphorus-containing groups;	K00852	rbsK; ribokinase [EC:2.7.1.15]	sita00030 Pentose phosphate pathway;	IPR011611;	Carbohydrate kinase PfkB;
K3XJA8	methionyl-tRNA formyltransferase [Setaria italica]	44213	5.68	5.3	2	39	1.077	1.029	0.921	0.952	0.894	0.0552	chlo	RNA processing; ncRNA processing; cellular aromatic compound metabolic process; cellular protein metabolic process; organic cyclic compound metabolic process; nitrogen compound metabolic process; conversion of methionyl-tRNA to N-formyl-methionyl-tRNA; biosynthetic process; primary metabolic process; cellular metabolic process; RNA modification; charged-tRNA amino acid modification; organic subst…		transferase activity, transferring one-carbon groups; hydroxymethyl-, formyl- and related transferase activity; catalytic activity; transferase activity; methionyl-tRNA formyltransferase activity;	K00604	MTFMT; methionyl-tRNA formyltransferase [EC:2.1.2.9]	sita00670 One carbon pool by folate; sita00970 Aminoacyl-tRNA biosynthesis;	IPR005793; IPR011034; IPR002376;	Formyl transferase, C-terminal; Formyl transferase, C-terminal-like; Formyl transferase, N-terminal;
K3XJB0	probable sugar phosphate/phosphate translocator At2g25520 [Setaria italica]	43546	9.11	4.2	1	128	1.065	1.014	0.992	0.956	0.953	0.171	cyto		intrinsic to membrane; membrane; integral to membrane; membrane part;					IPR004853;	Triose-phosphate transporter domain;
K3XJB5	peroxidase 1-like [Setaria italica]	40119	6.11	13.9	4	92	0.938	0.803	1.131	1.099	1.304	0.0719	chlo	response to oxidative stress; metabolic process; response to stimulus; response to stress; oxidation-reduction process; single-organism metabolic process;		organic cyclic compound binding; heterocyclic compound binding; heme binding; catalytic activity; binding; ion binding; antioxidant activity; cation binding; metal ion binding; peroxidase activity; tetrapyrrole binding; oxidoreductase activity; oxidoreductase activity, acting on peroxide as acceptor;				IPR002016;	Haem peroxidase, plant/fungal/bacterial;
K3XJB9	ras-related protein RIC1 [Setaria italica]	43379	9.45	20.3	6	186	0.566	0.589	1.413	1.312	2.449	0.00432	nucl	reproduction; regulation of cellular process; single organism signaling; cellular component organization; pollen tube development; reproductive process; cellular developmental process; cellular component morphogenesis; single-organism process; response to stimulus; cell development; protein transport; cell morphogenesis involved in differentiation; establishment of localization; anatomical struct…	membrane; cell; cell part; cell periphery; plasma membrane;	nucleoside phosphate binding; nucleoside binding; ion binding; nucleotide binding; organic cyclic compound binding; heterocyclic compound binding; ribonucleoside binding; ribonucleotide binding; binding; purine ribonucleoside binding; anion binding; purine ribonucleotide binding; purine nucleoside binding; guanyl ribonucleotide binding; guanyl nucleotide binding; GTP binding; purine nucleotide bi…	K07874			IPR005225; IPR027417;	Small GTP-binding protein domain; P-loop containing nucleoside triphosphate hydrolase;
K3XJD4	cationic peroxidase SPC4-like [Setaria italica]	41786	6.11	5.6	1	36							chlo	response to oxidative stress; metabolic process; response to stimulus; response to stress; oxidation-reduction process; single-organism metabolic process;	membrane; plasmodesma; external encapsulating structure; cell junction; cell part; cell periphery; plant-type cell wall; cell wall; cell-cell junction; cell; symplast;	organic cyclic compound binding; heterocyclic compound binding; heme binding; catalytic activity; binding; ion binding; antioxidant activity; cation binding; metal ion binding; peroxidase activity; tetrapyrrole binding; oxidoreductase activity; oxidoreductase activity, acting on peroxide as acceptor;	K00430	E1.11.1.7; peroxidase [EC:1.11.1.7]	sita01100 Metabolic pathways; sita01110 Biosynthesis of secondary metabolites; sita00360 Phenylalanine metabolism; sita00940 Phenylpropanoid biosynthesis;	IPR002016;	Haem peroxidase, plant/fungal/bacterial;
K3XJE4	2-alkenal reductase (NADP(+)-dependent)-like [Setaria italica]	43021	6.17	15.7	5	108	1.018	1.06	0.938	1.017	0.97	0.303	cyto	metabolic process; oxidation-reduction process; single-organism metabolic process;		transition metal ion binding; catalytic activity; binding; ion binding; metal ion binding; cation binding; zinc ion binding; oxidoreductase activity;				IPR011032; IPR016040; IPR013149;	Alcohol dehydrogenase, C-terminal; GroES (chaperonin 10)-like; NAD(P)-binding domain;
K3XJE9	farnesyl pyrophosphate synthase-like [Setaria italica]	47976	5.02	13.8	4	96	0.943	0.84	1.095	1.061	1.167	0.0752	cyto	isoprenoid biosynthetic process; metabolic process; isoprenoid metabolic process; single-organism metabolic process; biosynthetic process; cellular lipid metabolic process; primary metabolic process; cellular metabolic process; organic substance biosynthetic process; cellular process; cellular biosynthetic process; lipid metabolic process; organic substance metabolic process; lipid biosynthetic p…		transferase activity; catalytic activity;	K00787	FDPS; farnesyl diphosphate synthase [EC:2.5.1.1 2.5.1.10]	sita01100 Metabolic pathways; sita01110 Biosynthesis of secondary metabolites; sita00900 Terpenoid backbone biosynthesis;	IPR008949;	Terpenoid synthase;
K3XJF1	mitogen-activated protein kinase kinase 1-like [Setaria italica]	46095	5.49	7.3	2	78	0.941	1.045	1.006	0.979	0.989	0.993	cyto	phosphorylation; cellular protein metabolic process; primary metabolic process; cellular metabolic process; phosphate-containing compound metabolic process; organic substance metabolic process; metabolic process; protein phosphorylation; phosphorus metabolic process; cellular macromolecule metabolic process; cellular protein modification process; protein metabolic process; macromolecule metabolic…		ATP binding; nucleoside phosphate binding; phosphotransferase activity, alcohol group as acceptor; nucleoside binding; ion binding; nucleotide binding; protein kinase activity; organic cyclic compound binding; heterocyclic compound binding; ribonucleoside binding; kinase activity; catalytic activity; ribonucleotide binding; binding; purine ribonucleoside binding; purine ribonucleotide binding; an…	K04368	MAP2K1; mitogen-activated protein kinase kinase 1 [EC:2.7.12.2]	sita04626 Plant-pathogen interaction;	IPR000719; IPR002290; IPR011009;	Protein kinase domain; Protein kinase-like domain; Serine/threonine/dual specificity protein kinase, catalytic domain;
K3XJF2	UPF0301 protein Cpar_0662-like [Setaria italica]	43499	5.92	3.7	1	63							chlo
K3XJG1	DUF2358 family protein [Medicago truncatula]	42657	9.7	11.3	4	64	1.141	1.14	0.874	0.888	0.752	0.000731	chlo		organelle; intracellular membrane-bounded organelle; intracellular organelle; cell part; intracellular; cytoplasm; intracellular part; membrane-bounded organelle; cell; plastid; cytoplasmic part; chloroplast;
K3XJG4	ubiquitin-like domain-containing CTD phosphatase [Setaria italica]	48164	6.05	3.1	1	34							cyto		organelle; intracellular membrane-bounded organelle; intracellular organelle; nucleus; cell part; intracellular; intracellular part; membrane-bounded organelle; cell;	catalytic activity; phosphoric ester hydrolase activity; phosphatase activity; binding; hydrolase activity, acting on ester bonds; protein binding; hydrolase activity; phosphoprotein phosphatase activity;	K17618			IPR000626; IPR004274; IPR011943; IPR023214;	NLI interacting factor; HAD-like domain; HAD-superfamily hydrolase, subfamily IIID; Ubiquitin-like;
K3XJG5	syntaxin-32 [Setaria italica]	42107	9.18	4.3	1	25	1.052						nucl	intracellular transport; vesicle-mediated transport; single-organism cellular process; single-organism process; organic substance transport; protein transport; cellular localization; establishment of localization; establishment of protein localization; transport; cellular macromolecule localization; establishment of localization in cell; intracellular protein transport; protein localization; macr…	membrane;	SNAP receptor activity; protein binding; binding;				IPR000727; IPR010989; IPR006011;	t-SNARE; Syntaxin, N-terminal domain; Target SNARE coiled-coil domain;
K3XJH1	transmembrane protein 33 homolog [Oryza sativa Japonica Group]	42163	9.94	3.4	1	66							mito		intrinsic to membrane; membrane; integral to membrane; membrane part;
K3XJH9	peroxidase 2-like [Setaria italica]	43760	5.96	4.9	1	23							extr	response to oxidative stress; metabolic process; response to stimulus; response to stress; oxidation-reduction process; single-organism metabolic process;		organic cyclic compound binding; heterocyclic compound binding; heme binding; catalytic activity; binding; ion binding; antioxidant activity; cation binding; metal ion binding; peroxidase activity; tetrapyrrole binding; oxidoreductase activity; oxidoreductase activity, acting on peroxide as acceptor;				IPR002016;	Haem peroxidase, plant/fungal/bacterial;
K3XJJ1	peroxidase A2-like [Setaria italica]	40150	9	4.3	1	50							chlo	response to oxidative stress; metabolic process; response to stimulus; response to stress; oxidation-reduction process; single-organism metabolic process;		organic cyclic compound binding; heterocyclic compound binding; heme binding; catalytic activity; binding; ion binding; antioxidant activity; cation binding; metal ion binding; peroxidase activity; tetrapyrrole binding; oxidoreductase activity; oxidoreductase activity, acting on peroxide as acceptor;				IPR002016;	Haem peroxidase, plant/fungal/bacterial;
K3XJK4	plant/T19L5-60 protein [Medicago truncatula]	40331	4.88	1.5	1	54	1.123	1.01	0.892	0.963	0.88	0.173	cyto
K3XJK5	protein RETICULATA-RELATED 3, chloroplastic-like [Setaria italica]	38067	9.07	8.1	2	67	0.687	0.786	1.19	1.022	1.494	0.0631	chlo	reproduction; single-multicellular organism process; reproductive process; response to abiotic stimulus; seed development; response to oxygen-containing compound; single-organism process; phyllome development; post-embryonic development; photoperiodism; response to stimulus; response to oxidative stress; response to radiation; multicellular organismal development; embryo development; reproductive…	intracellular organelle; chloroplast part; plastid envelope; organelle envelope; intracellular organelle part; cytoplasm; plastid part; intracellular part; cell; organelle part; chloroplast envelope; chloroplast; intracellular membrane-bounded organelle; organelle; intracellular; cell part; envelope; membrane-bounded organelle; plastid; cytoplasmic part;
K3XJK8	probable 3-hydroxyisobutyrate dehydrogenase-like 1, mitochondrial [Setaria italica]	37247	7.71	3.8	1	26							chlo	monosaccharide catabolic process; NADP metabolic process; pyridine nucleotide metabolic process; cellular aromatic compound metabolic process; nicotinamide nucleotide metabolic process; nucleotide metabolic process; cellular metabolic process; pyridine-containing compound metabolic process; phosphate-containing compound metabolic process; organic substance metabolic process; glucose metabolic pro…	cell part; intracellular; cytoplasm; intracellular part; cytosol; cell; cytoplasmic part;	organic cyclic compound binding; heterocyclic compound binding; oxidoreductase activity, acting on CH-OH group of donors; oxidoreductase activity, acting on the CH-OH group of donors, NAD or NADP as acceptor; phosphogluconate dehydrogenase (decarboxylating) activity; nucleoside phosphate binding; NAD binding; catalytic activity; binding; nucleotide binding; cofactor binding; small molecule bindin…				IPR006115; IPR008927; IPR013328; IPR016040;	6-phosphogluconate dehydrogenase, NADP-binding; Dehydrogenase, multihelical; NAD(P)-binding domain; 6-phosphogluconate dehydrogenase, C-terminal-like;
K3XJL1	probable aldo-keto reductase 1 [Setaria italica]	42732	6.76	11.3	4	115	0.879	1.016	1.035	1.039	1.066	0.322	cyto							IPR023210;	NADP-dependent oxidoreductase domain;
K3XJL5	fructose-1,6-bisphosphatase, cytosolic [Setaria italica]	43497	5.36	24.5	8	341	1.094	1.142	0.908	0.892	0.793	0.0132	chlo	sucrose biosynthetic process; starch metabolic process; carbohydrate biosynthetic process; response to hexose stimulus; cellular carbohydrate catabolic process; glucan metabolic process; response to oxygen-containing compound; biosynthetic process; disaccharide metabolic process; response to stimulus; cellular metabolic process; phosphate-containing compound metabolic process; cellular polysaccha…	organelle; intracellular membrane-bounded organelle; intracellular organelle; nucleus; cell part; intracellular; cytoplasm; intracellular part; cytosol; membrane-bounded organelle; cell; cytoplasmic part;	carbohydrate phosphatase activity; phosphoric ester hydrolase activity; catalytic activity; phosphatase activity; hydrolase activity, acting on ester bonds; hydrolase activity; sugar-phosphatase activity; fructose 1,6-bisphosphate 1-phosphatase activity;	K03841	FBP; fructose-1,6-bisphosphatase I [EC:3.1.3.11]	sita00710 Carbon fixation in photosynthetic organisms; sita01100 Metabolic pathways; sita00030 Pentose phosphate pathway; sita00010 Glycolysis / Gluconeogenesis; sita01110 Biosynthesis of secondary metabolites; sita01200 Carbon metabolism; sita00051 Fructose and mannose metabolism;
K3XJM7	graves disease carrier protein homolog [Setaria italica]	41441	9.76	2.3	1	26							chlo	transport; transmembrane transport; single-organism cellular process; single-organism process; localization; cellular process; establishment of localization; single-organism transport;	organelle; intracellular membrane-bounded organelle; intracellular organelle; membrane; cell part; intracellular; membrane part; cytoplasm; intrinsic to membrane; intracellular part; cell; membrane-bounded organelle; integral to membrane; mitochondrion; cytoplasmic part;	adenosine 3',5'-bisphosphate transmembrane transporter activity; purine nucleotide transmembrane transporter activity; carbohydrate derivative transporter activity; ion transmembrane transporter activity; substrate-specific transporter activity; adenine nucleotide transmembrane transporter activity; coenzyme A transmembrane transporter activity; coenzyme transporter activity; cofactor transporter…	K15084			IPR023395;	Mitochondrial carrier domain;
K3XJN3	protein RETICULATA-RELATED 3, chloroplastic-like [Setaria italica]	37769	9.27	2.9	1	26	0.907						chlo
K3XJN7	Malate dehydrogenase	41129	7.67	9.4	4	162	1.101	1.127	0.891	0.927	0.834	0.0115	mito	dicarboxylic acid metabolic process; oxidation-reduction process; small molecule metabolic process; tricarboxylic acid cycle; primary metabolic process; carbohydrate metabolic process; cellular respiration; cellular metabolic process; organic substance metabolic process; metabolic process; generation of precursor metabolites and energy; cellular carbohydrate metabolic process; aerobic respiration…		oxidoreductase activity, acting on CH-OH group of donors; oxidoreductase activity, acting on the CH-OH group of donors, NAD or NADP as acceptor; malate dehydrogenase activity; catalytic activity; L-malate dehydrogenase activity; oxidoreductase activity;	K00026	MDH2; malate dehydrogenase [EC:1.1.1.37]	sita00710 Carbon fixation in photosynthetic organisms; sita01100 Metabolic pathways; sita00620 Pyruvate metabolism; sita01110 Biosynthesis of secondary metabolites; sita00630 Glyoxylate and dicarboxylate metabolism; sita01200 Carbon metabolism; sita00020 Citrate cycle (TCA cycle); sita00270 Cysteine and methionine metabolism;	IPR022383; IPR016040; IPR001236; IPR015955;	Lactate dehydrogenase/glycoside hydrolase, family 4, C-terminal; NAD(P)-binding domain; Lactate/malate dehydrogenase, N-terminal; Lactate/malate dehydrogenase, C-terminal;
K3XJP0	dnaJ homolog subfamily B member 4 [Setaria italica]	44902	9.14	5.9	2	34	0.881	0.9	1.115	1.06	1.229	0.0211	cysk	protein folding; metabolic process; cellular protein metabolic process; cellular macromolecule metabolic process; macromolecule metabolic process; protein metabolic process; primary metabolic process; cellular process; cellular metabolic process; organic substance metabolic process;		protein binding; unfolded protein binding; binding;	K09510			IPR008971; IPR002939; IPR001623;	Chaperone DnaJ, C-terminal; HSP40/DnaJ peptide-binding; DnaJ domain;
K3XJQ4	expansin-A2 [Setaria italica]	37241	8.92	2.1	1	24							nucl	developmental process; cellular component organization; single-organism cellular process; plant-type cell wall organization; single-organism process; cell wall organization; syncytium formation; cell wall organization or biogenesis; anatomical structure morphogenesis; plant-type cell wall organization or biogenesis; single-organism developmental process; external encapsulating structure organizat…	membrane; external encapsulating structure; cell part; cell periphery; cell wall; cell; extracellular region;					IPR009009; IPR014733; IPR007112; IPR007117;	Expansin, cellulose-binding-like domain; Barwin-like endoglucanase; RlpA-like double-psi beta-barrel domain; Expansin/pollen allergen, DPBB domain;
K3XJQ5	Lipopolysaccharide core biosynthesis mannosyltransferase lpsB [Morus notabilis]	43492	9.44	2.7	1	34							cyto	biosynthetic process; metabolic process;	organelle; intracellular membrane-bounded organelle; intracellular organelle; cell part; intracellular; trans-Golgi network; cytoplasm; endosome; intracellular part; cell; membrane-bounded organelle; cytoplasmic part;					IPR001296;	Glycosyl transferase, family 1;
K3XJR0	1,4-dihydroxy-2-naphthoyl-CoA synthase, peroxisomal [Setaria italica]	40747	8.67	9.8	3	59	0.957	1.024	0.98	1.025	1.012	0.794	nucl	ketone biosynthetic process; menaquinone metabolic process; quinone biosynthetic process; single-organism biosynthetic process; quinone metabolic process; small molecule metabolic process; biosynthetic process; organic substance biosynthetic process; cellular metabolic process; cellular biosynthetic process; organic substance metabolic process; menaquinone biosynthetic process; metabolic process;…		lyase activity; 1,4-dihydroxy-2-naphthoyl-CoA synthase activity; catalytic activity; oxo-acid-lyase activity; carbon-carbon lyase activity;	K01661	menB; naphthoate synthase [EC:4.1.3.36]	sita01100 Metabolic pathways; sita00130 Ubiquinone and other terpenoid-quinone biosynthesis; sita01110 Biosynthesis of secondary metabolites;	IPR014748;	Crontonase, C-terminal;
K3XJR1	peroxidase 72-like [Setaria italica]	40145	8.39	20.8	5	201	0.72	0.774	1.207	1.174	1.655	0.00505	extr	reproduction; single-multicellular organism process; mucilage extrusion from seed coat; cellular aromatic compound metabolic process; reproductive process; cell wall macromolecule metabolic process; seed development; single-organism process; phenylpropanoid biosynthetic process; biosynthetic process; post-embryonic development; response to stimulus; cellular metabolic process; organic substance m…	external encapsulating structure; cell part; cell periphery; plant-type cell wall; cell wall; cell; extracellular region;	organic cyclic compound binding; heterocyclic compound binding; heme binding; catalytic activity; binding; ion binding; antioxidant activity; cation binding; metal ion binding; peroxidase activity; tetrapyrrole binding; oxidoreductase activity; oxidoreductase activity, acting on peroxide as acceptor;	K00430	E1.11.1.7; peroxidase [EC:1.11.1.7]	sita01100 Metabolic pathways; sita01110 Biosynthesis of secondary metabolites; sita00360 Phenylalanine metabolism; sita00940 Phenylpropanoid biosynthesis;	IPR002016;	Haem peroxidase, plant/fungal/bacterial;
K3XJR3	exonuclease 3'-5' domain-containing protein 1 [Oryza sativa Japonica Group]	42904	5.22	2.4	1	30							cyto	metabolic process; cellular aromatic compound metabolic process; heterocycle metabolic process; nucleobase-containing compound metabolic process; organic cyclic compound metabolic process; nitrogen compound metabolic process; cellular nitrogen compound metabolic process; primary metabolic process; cellular process; cellular metabolic process; organic substance metabolic process;		organic cyclic compound binding; heterocyclic compound binding; RNA binding; catalytic activity; binding; hydrolase activity, acting on ester bonds; nuclease activity; nucleic acid binding; exonuclease activity; 3'-5' exonuclease activity; hydrolase activity;				IPR004087; IPR004088; IPR012337; IPR002562;	3'-5' exonuclease domain; K Homology domain; Ribonuclease H-like domain; K Homology domain, type 1;
K3XJR7	Carbonic anhydrase	42291	9.32	16.1	6	115	0.992	0.99	1.197	1.103	0.963	0.0774	chlo	carbon utilization; single-organism process;		transition metal ion binding; catalytic activity; binding; ion binding; metal ion binding; cation binding; lyase activity; hydro-lyase activity; carbonate dehydratase activity; zinc ion binding; carbon-oxygen lyase activity;	K01673	cynT; carbonic anhydrase [EC:4.2.1.1]	sita00910 Nitrogen metabolism;
K3XJR9	NAD(P)-binding Rossmann-fold superfamily protein [Arabidopsis thaliana]	40914	8.87	3.9	1	45	0.894	1.142	0.965	0.974	0.953	0.734	chlo		intracellular organelle; chloroplast part; cytoplasm; intracellular organelle part; plastid part; intracellular part; plastid stroma; cell; organelle part; chloroplast; organelle; intracellular membrane-bounded organelle; cell part; intracellular; membrane-bounded organelle; plastid; cytoplasmic part; chloroplast stroma;					IPR016040;	NAD(P)-binding domain;
K3XJT3	peroxidase 72-like [Setaria italica]	39874	8.3	14.1	2	84	0.869		1.319	1.38	2.3		chlo	response to oxidative stress; metabolic process; response to stimulus; response to stress; oxidation-reduction process; single-organism metabolic process;	extracellular region;	organic cyclic compound binding; heterocyclic compound binding; heme binding; catalytic activity; binding; ion binding; antioxidant activity; cation binding; metal ion binding; peroxidase activity; tetrapyrrole binding; oxidoreductase activity; oxidoreductase activity, acting on peroxide as acceptor;	K00430	E1.11.1.7; peroxidase [EC:1.11.1.7]	sita01100 Metabolic pathways; sita01110 Biosynthesis of secondary metabolites; sita00360 Phenylalanine metabolism; sita00940 Phenylpropanoid biosynthesis;	IPR002016;	Haem peroxidase, plant/fungal/bacterial;
K3XJU1	guanine nucleotide-binding protein subunit beta-like protein A [Setaria italica]	39850	6.35	10.2	2	37							nucl	single organism signaling; cellular component biogenesis; ribonucleoprotein complex biogenesis; posttranscriptional regulation of gene expression; single-organism process; cellular response to abscisic acid stimulus; signal transduction; cell communication; root development; response to endogenous stimulus; response to cadmium ion; response to inorganic substance; cellular response to chemical st…	ribosome; intracellular organelle; intracellular non-membrane-bounded organelle; cytoplasm; intracellular organelle part; macromolecular complex; nuclear lumen; intracellular part; nucleolus; cytosol; cell; organelle part; chloroplast; non-membrane-bounded organelle; organelle; intracellular membrane-bounded organelle; membrane-enclosed lumen; nucleus; intracellular organelle lumen; cell part; in…	protein binding; binding;	K14753			IPR017986; IPR015943;	WD40/YVTN repeat-like-containing domain; WD40-repeat-containing domain;
K3XJU7	putative methyltransferase DDB_G0268948 [Setaria italica]	40091	9.19	7.2	1	32							chlo	response to cadmium ion; metabolic process; response to chemical stimulus; response to inorganic substance; response to stimulus; response to metal ion;	organelle; intracellular membrane-bounded organelle; intracellular organelle; cell part; intracellular; cytoplasm; intracellular part; membrane-bounded organelle; cell; mitochondrion; cytoplasmic part;	transferase activity, transferring one-carbon groups; methyltransferase activity; catalytic activity; transferase activity;				IPR013216;	Methyltransferase type 11;
K3XJV0	ABSCISIC ACID-INSENSITIVE 5-like protein 2 [Setaria italica]	40358	8.61	10.2	2	243	1.161	1.111	0.875	0.879	0.772	0.00925	nucl	regulation of cellular process; regulation of gene expression; regulation of transcription, DNA-dependent; regulation of cellular biosynthetic process; regulation of primary metabolic process; regulation of macromolecule metabolic process; regulation of nucleobase-containing compound metabolic process; regulation of macromolecule biosynthetic process; regulation of cellular metabolic process; reg…		organic cyclic compound binding; heterocyclic compound binding; DNA binding; binding; nucleic acid binding transcription factor activity; nucleic acid binding; sequence-specific DNA binding; sequence-specific DNA binding transcription factor activity;	K14432	ABF; ABA responsive element binding factor	sita04075 Plant hormone signal transduction;	IPR004827;	Basic-leucine zipper domain;
K3XJV1	oxygen-evolving enhancer protein 1, chloroplastic [Setaria italica]	41069	5.74	47.7	14	1200	0.952	0.943	1.049	1.034	1.105	0.00855	chlo	cellular component biogenesis; regulation of cellular process; regulation of generation of precursor metabolites and energy; cellular component organization; regulation of macromolecule metabolic process; response to abiotic stimulus; regulation of protein modification process; negative regulation of cellular process; negative regulation of biological process; negative regulation of cellular meta…	membrane; outer membrane; chloroplast part; external encapsulating structure; extrinsic to membrane; cell periphery; plastid thylakoid lumen; chloroplast thylakoid; cytoplasm; thylakoid membrane; oxygen evolving complex; intrinsic to membrane; macromolecular complex; intracellular part; cell; organelle part; cell outer membrane; cell envelope; external encapsulating structure part; intracellular;…	RNA binding; ion binding; single-stranded RNA binding; oxidoreductase activity; heterocyclic compound binding; organic cyclic compound binding; poly-pyrimidine tract binding; oxygen evolving activity; catalytic activity; binding; nucleic acid binding; cation binding; metal ion binding; calcium ion binding; poly(U) RNA binding;	K02716	psbO; photosystem II oxygen-evolving enhancer protein 1	sita01100 Metabolic pathways; sita00195 Photosynthesis;	IPR011250;	Outer membrane protein/outer membrane enzyme PagP , beta-barrel;
K3XJV6	cysteine proteinase inhibitor 12 [Setaria italica]	42334	8.62	22.4	7	251	0.93	0.936	1.016	1.017	1.034	0.00132	cyto			enzyme regulator activity; peptidase inhibitor activity; peptidase regulator activity; endopeptidase regulator activity; enzyme inhibitor activity; endopeptidase inhibitor activity; cysteine-type endopeptidase inhibitor activity;				IPR000010; IPR020381;	Proteinase inhibitor I25, cystatin; Proteinase inhibitor I25, cystatin, conserved region;
K3XJV9	glucan endo-1,3-beta-glucosidase, acidic isoform-like [Setaria italica]	36478	4.56	2.4	1	36							chlo	metabolic process; carbohydrate metabolic process; primary metabolic process; organic substance metabolic process;		hydrolase activity, hydrolyzing O-glycosyl compounds; hydrolase activity; catalytic activity; hydrolase activity, acting on glycosyl bonds;				IPR017853; IPR013781;	Glycoside hydrolase, superfamily; Glycoside hydrolase, catalytic domain;
K3XJX0	S-adenosyl-L-methionine-dependent methyltransferase [Medicago truncatula]	39918	9.11	3.3	1	28							chlo	metabolic process;	organelle; intracellular membrane-bounded organelle; intracellular organelle; cell part; intracellular; cytoplasm; intracellular part; membrane-bounded organelle; cell; plastid; cytoplasmic part; chloroplast;	transferase activity, transferring one-carbon groups; methyltransferase activity; catalytic activity; transferase activity;				IPR013216;	Methyltransferase type 11;
K3XJX9	clavaminate synthase-like protein At3g21360 [Setaria italica]	40779	5.7	7	2	37	0.951	0.981	0.987	1.05	1.058	0.271	chlo	metabolic process; oxidation-reduction process; single-organism metabolic process;	organelle; intracellular membrane-bounded organelle; intracellular organelle; nucleus; cell part; intracellular; intracellular part; membrane-bounded organelle; cell;	catalytic activity; oxidoreductase activity;
K3XJY1	nucleolin [Setaria italica]	46117	4.99	7.6	2	34	1.148	1.112	0.889	0.881	0.787	0.00562	nucl
K3XJZ1	proteasome subunit beta type-7-A-like [Setaria italica]	41891	9.45	7.3	2	108	1.035	1.054	0.935	0.982	0.921	0.077	chlo	proteolysis involved in cellular protein catabolic process; cellular macromolecule catabolic process; cellular protein catabolic process; cellular protein metabolic process; primary metabolic process; cellular metabolic process; organic substance metabolic process; organic substance catabolic process; metabolic process; protein catabolic process; macromolecule catabolic process; cellular macromol…	organelle; intracellular membrane-bounded organelle; intracellular organelle; nucleus; proteasome complex; cell part; intracellular; cytoplasm; proteasome core complex; macromolecular complex; intracellular part; protein complex; membrane-bounded organelle; cell;	endopeptidase activity; threonine-type endopeptidase activity; peptidase activity; threonine-type peptidase activity; catalytic activity; peptidase activity, acting on L-amino acid peptides; hydrolase activity;	K02739	PSMB7; 20S proteasome subunit beta 2 [EC:3.4.25.1]	sita03050 Proteasome;
K3XK16	protein DEK-like [Setaria italica]	45607	5.08	6.8	1	65	0.767						nucl			organic cyclic compound binding; heterocyclic compound binding; DNA binding; binding; nucleic acid binding;	K17046			IPR009057; IPR014876;	DEK, C-terminal; Homeodomain-like;
K3XK17	fructokinase-1 [Setaria italica]	38922	5.05	13.3	3	185	0.789	0.736	1.245	1.245	1.634	0.003	cyto	single-organism carbohydrate metabolic process; metabolic process; monosaccharide metabolic process; primary metabolic process; carbohydrate metabolic process; D-ribose metabolic process; pentose metabolic process; organic substance metabolic process;	membrane; plasmodesma; cell periphery; cell part; intracellular; cell junction; cytoplasm; intracellular part; cell; cell-cell junction; cytosol; symplast; plasma membrane; cytoplasmic part;	carbohydrate kinase activity; kinase activity; phosphotransferase activity, alcohol group as acceptor; catalytic activity; ribokinase activity; transferase activity; transferase activity, transferring phosphorus-containing groups;	K00847	E2.7.1.4; fructokinase [EC:2.7.1.4]	sita01100 Metabolic pathways; sita00051 Fructose and mannose metabolism; sita00520 Amino sugar and nucleotide sugar metabolism; sita00500 Starch and sucrose metabolism;	IPR011611;	Carbohydrate kinase PfkB;
K3XK19	pentatricopeptide repeat-containing protein At4g38150 [Setaria italica]	40469	8.65	3.4	1	22							chlo
K3XK21	protein SEH1 [Setaria italica]	38609	4.76	3.1	1	56							nucl		organelle; intracellular organelle; intracellular membrane-bounded organelle; nucleus; nuclear envelope; cell part; intracellular; envelope; organelle envelope; intracellular organelle part; endomembrane system; intracellular part; cell; membrane-bounded organelle; organelle part; nuclear part;	protein binding; binding;	K14299	SEH1; nucleoporin SEH1	sita03013 RNA transport;	IPR017986; IPR015943;	WD40/YVTN repeat-like-containing domain; WD40-repeat-containing domain;
K3XK25	peroxidase 2-like [Setaria italica]	38837	9.27	2.8	1	32							chlo	response to oxidative stress; metabolic process; response to stimulus; response to stress; oxidation-reduction process; single-organism metabolic process;	extracellular region;	organic cyclic compound binding; heterocyclic compound binding; heme binding; catalytic activity; binding; ion binding; antioxidant activity; cation binding; metal ion binding; peroxidase activity; tetrapyrrole binding; oxidoreductase activity; oxidoreductase activity, acting on peroxide as acceptor;				IPR002016;	Haem peroxidase, plant/fungal/bacterial;
K3XK29	peroxidase P7-like [Setaria italica]	35077	8.87	2.8	1	28							chlo	response to oxidative stress; metabolic process; response to stimulus; response to stress; oxidation-reduction process; single-organism metabolic process;	extracellular region;	organic cyclic compound binding; heterocyclic compound binding; heme binding; catalytic activity; binding; ion binding; antioxidant activity; cation binding; metal ion binding; peroxidase activity; tetrapyrrole binding; oxidoreductase activity; oxidoreductase activity, acting on peroxide as acceptor;				IPR002016;	Haem peroxidase, plant/fungal/bacterial;
K3XK35	short-chain dehydrogenase TIC 32, chloroplastic-like [Setaria italica]	40531	9.22	2.8	1	31							cyto	metabolic process;		catalytic activity; oxidoreductase activity;				IPR016040;	NAD(P)-binding domain;
K3XK39	methylsterol monooxygenase 1-1-like [Setaria italica]	40419	8.59	2.8	1	36							chlo	organic acid biosynthetic process; single-organism biosynthetic process; oxidation-reduction process; small molecule metabolic process; biosynthetic process; cellular lipid metabolic process; fatty acid metabolic process; primary metabolic process; cellular metabolic process; organic substance biosynthetic process; fatty acid biosynthetic process; cellular biosynthetic process; organic substance …	intrinsic to membrane; membrane; integral to membrane; membrane part;	iron ion binding; transition metal ion binding; catalytic activity; binding; ion binding; metal ion binding; cation binding; oxidoreductase activity;				IPR006694;	Fatty acid hydroxylase;
K3XK44	protein FLUORESCENT IN BLUE LIGHT, chloroplastic-like [Setaria italica]	40000	8.8	8.8	2	39	0.927	0.908	1.046	1.007	1.124	0.0374	chlo			protein binding; binding;				IPR011990; IPR013026;	Tetratricopeptide-like helical domain; Tetratricopeptide repeat-containing domain;
K3XK55	Sulfotransferase	41468	6.43	1.9	1	24							cyto			sulfotransferase activity; transferase activity, transferring sulfur-containing groups; catalytic activity; transferase activity;				IPR000863; IPR027417;	Sulfotransferase domain; P-loop containing nucleoside triphosphate hydrolase;
K3XK58	prostaglandin E synthase 2 [Setaria italica]	39975	8.66	11.9	3	62	0.92	0.933	1.048	1.102	1.183	0.0332	chlo	regulation of cellular process; homeostatic process; regulation of biological quality; regulation of biological process; cell redox homeostasis; single-organism cellular process; cellular homeostasis; single-organism process; cellular process; biological regulation;	organelle; intracellular membrane-bounded organelle; intracellular organelle; cell part; intracellular; cytoplasm; intracellular part; membrane-bounded organelle; cell; mitochondrion; cytoplasmic part;	electron carrier activity; protein disulfide oxidoreductase activity; oxidoreductase activity, acting on a sulfur group of donors; disulfide oxidoreductase activity; protein binding; catalytic activity; binding; oxidoreductase activity;	K05309	PTGES2; microsomal prostaglandin-E synthase 2 [EC:5.3.99.3]	sita01100 Metabolic pathways; sita00590 Arachidonic acid metabolism;	IPR002109; IPR010987; IPR004046; IPR012336; IPR004045;	Glutaredoxin; Glutathione S-transferase, N-terminal; Thioredoxin-like fold; Glutathione S-transferase, C-terminal-like; Glutathione S-transferase, C-terminal;
K3XK70	protein FATTY ACID EXPORT 3, chloroplastic [Setaria italica]	38540	9.61	2.8	1	46	1.074	1.024	0.994	0.919	0.916	0.177	chlo		intracellular organelle; membrane; organelle membrane; chloroplast part; plastid envelope; organelle envelope; intracellular organelle part; cytoplasm; plastid part; intracellular part; cell; organelle part; chloroplast envelope; mitochondrion; chloroplast membrane; chloroplast; intracellular membrane-bounded organelle; organelle; intracellular; cell part; envelope; organelle inner membrane; chlo…
K3XK73	hydroxyphenylpyruvate reductase-like [Setaria italica]	37165	6.01	12.9	3	85	0.899	1.058	0.968	1.035	0.994	0.815	cyto	metabolic process; oxidation-reduction process; single-organism metabolic process;		organic cyclic compound binding; heterocyclic compound binding; oxidoreductase activity, acting on CH-OH group of donors; oxidoreductase activity, acting on the CH-OH group of donors, NAD or NADP as acceptor; nucleoside phosphate binding; NAD binding; catalytic activity; binding; nucleotide binding; cofactor binding; small molecule binding; coenzyme binding; oxidoreductase activity;	K15919	HPR2; hydroxypyruvate reductase 2	sita01100 Metabolic pathways; sita01110 Biosynthesis of secondary metabolites; sita00630 Glyoxylate and dicarboxylate metabolism; sita00260 Glycine, serine and threonine metabolism;	IPR006139; IPR006140; IPR016040;	D-isomer specific 2-hydroxyacid dehydrogenase, catalytic domain; NAD(P)-binding domain; D-isomer specific 2-hydroxyacid dehydrogenase, NAD-binding domain;
K3XK83	glucan endo-1,3-beta-glucosidase GV-like [Setaria italica]	35847	6.31	3.5	1	58	1.136	1.026	0.752	0.93	0.865	0.149	cyto	metabolic process; carbohydrate metabolic process; primary metabolic process; organic substance metabolic process;		hydrolase activity, hydrolyzing O-glycosyl compounds; hydrolase activity; catalytic activity; hydrolase activity, acting on glycosyl bonds;				IPR017853; IPR013781;	Glycoside hydrolase, superfamily; Glycoside hydrolase, catalytic domain;
K3XK84	GTP-binding protein At2g22870 [Setaria italica]	40466	9.65	6.3	1	44							mito	cellular component biogenesis; cellular component organization; cell septum assembly; cytokinesis; cellular component assembly; single-organism cellular process; single-organism process; cell cycle process; cell division; cytokinetic process; cellular process; barrier septum assembly; cell cycle; cellular component organization or biogenesis;		nucleoside phosphate binding; nucleoside binding; ion binding; nucleotide binding; organic cyclic compound binding; heterocyclic compound binding; ribonucleoside binding; ribonucleotide binding; binding; purine ribonucleoside binding; anion binding; purine ribonucleotide binding; purine nucleoside binding; guanyl ribonucleotide binding; guanyl nucleotide binding; GTP binding; purine nucleotide bi…	K03978			IPR006073; IPR027417;	GTP binding domain; P-loop containing nucleoside triphosphate hydrolase;
K3XK89	Cytidine deaminase	33512	5.11	3.2	1	29							cyto	nucleoside metabolic process; pyrimidine nucleoside catabolic process; cellular aromatic compound metabolic process; cellular metabolic process; organic substance metabolic process; cellular nitrogen compound catabolic process; ribonucleoside catabolic process; metabolic process; heterocycle metabolic process; pyrimidine nucleoside metabolic process; nucleobase-containing compound metabolic proce…		hydrolase activity, acting on carbon-nitrogen (but not peptide) bonds, in cyclic amidines; cytidine deaminase activity; transition metal ion binding; catalytic activity; binding; ion binding; cation binding; deaminase activity; metal ion binding; hydrolase activity; zinc ion binding; hydrolase activity, acting on carbon-nitrogen (but not peptide) bonds;	K01489	cdd; cytidine deaminase [EC:3.5.4.5]	sita01100 Metabolic pathways; sita00240 Pyrimidine metabolism;	IPR002125; IPR016193; IPR013171;	Cytidine/deoxycytidylate deaminase, zinc-binding domain; Cytidine deaminase-like; CMP/dCMP deaminase, zinc-binding;
K3XK90	chorismate mutase 3, chloroplastic-like [Setaria italica]	39428	7.77	8.9	2	68	0.748	0.659	1.173	1.121	1.635	0.0132	mito	dicarboxylic acid metabolic process; organic acid biosynthetic process; cellular aromatic compound metabolic process; tryptophan biosynthetic process; biosynthetic process; response to stimulus; indole-containing compound biosynthetic process; organonitrogen compound biosynthetic process; response to other organism; cellular metabolic process; response to biotic stimulus; cellular biogenic amine …		chorismate mutase activity; isomerase activity; catalytic activity; intramolecular transferase activity;	K01850	E5.4.99.5; chorismate mutase [EC:5.4.99.5]	sita01230 Biosynthesis of amino acids; sita01100 Metabolic pathways; sita00400 Phenylalanine, tyrosine and tryptophan biosynthesis; sita01110 Biosynthesis of secondary metabolites;	IPR020822;	Chorismate mutase, type II;
K3XKA7	NADH-cytochrome b5 reductase-like protein [Setaria italica]	39988	8.75	14.1	2	49	0.526	0.681	1.343	1.343	2.231	0.0108	chlo	metabolic process; response to osmotic stress; response to stress; oxidation-reduction process; single-organism metabolic process; response to abiotic stimulus; response to stimulus; response to salt stress;	organelle; intracellular membrane-bounded organelle; intracellular organelle; external encapsulating structure; intracellular; cell part; cell periphery; cytoplasm; intracellular part; plant-type cell wall; cell wall; membrane-bounded organelle; Golgi apparatus; cell; cytoplasmic part;	transition metal ion binding; catalytic activity; binding; ion binding; metal ion binding; cation binding; copper ion binding; oxidoreductase activity;	K00326	E1.6.2.2; cytochrome-b5 reductase [EC:1.6.2.2]	sita01110 Biosynthesis of secondary metabolites; sita00520 Amino sugar and nucleotide sugar metabolism;	IPR001433; IPR017927; IPR008333; IPR017938; IPR001709;	Flavoprotein pyridine nucleotide cytochrome reductase; Oxidoreductase, FAD-binding domain; Oxidoreductase FAD/NAD(P)-binding; Ferredoxin reductase-type FAD-binding domain; Riboflavin synthase-like beta-barrel;
K3XKB2	isoflavone reductase homolog IRL-like [Setaria italica]	36869	5.31	5.1	2	49							cyto	response to chemical stimulus; response to stress; response to oxidative stress; response to cadmium ion; response to inorganic substance; response to stimulus; response to metal ion;	membrane; cell; cell part; cell periphery; plasma membrane;					IPR016040; IPR008030;	NAD(P)-binding domain; NmrA-like domain;
K3XKB6	transcription factor Pur-alpha 1 isoform X2 [Setaria italica]	36787	5.72	2.6	1	32							cyto	response to cadmium ion; response to chemical stimulus; response to inorganic substance; response to stimulus; response to metal ion;	intracellular part; cell; cell part; intracellular; cytoplasm;
K3XKB8	aldo-keto reductase family 4 member C10-like [Setaria italica]	39948	6.26	11.6	3	50	0.84	0.824	1.17	1.129	1.395	0.00477	chlo	metabolic process; oxidation-reduction process; single-organism metabolic process;		catalytic activity; oxidoreductase activity;				IPR023210;	NADP-dependent oxidoreductase domain;
K3XKC4	isoflavone reductase homolog IRL-like [Setaria italica]	37263	5.63	14.2	3	191							chlo							IPR016040; IPR008030;	NAD(P)-binding domain; NmrA-like domain;
K3XKD1	26S proteasome non-ATPase regulatory subunit 14 homolog [Setaria italica]	38783	6.26	8.1	2	86	0.842	0.865	1.162	1.093	1.326	0.0172	nucl			protein binding; binding;	K03030	PSMD14; 26S proteasome regulatory subunit N11	sita03050 Proteasome;	IPR000555; IPR024969;	Rpn11/EIF3F C-terminal domain; JAB1/MPN/MOV34 metalloenzyme domain;
K3XKD5	Uricase	38542	8.33	4.2	1	23							cyto	cellular aromatic compound metabolic process; purine-containing compound catabolic process; cellular metabolic process; urate metabolic process; organic substance metabolic process; cellular nitrogen compound catabolic process; metabolic process; heterocycle metabolic process; nucleobase-containing compound metabolic process; cellular catabolic process; organic cyclic compound catabolic process; …	organelle; intracellular membrane-bounded organelle; intracellular organelle; cell part; intracellular; peroxisome; microbody; cytoplasm; intracellular part; cell; membrane-bounded organelle; cytoplasmic part;	oxidoreductase activity, acting on other nitrogenous compounds as donors, oxygen as acceptor; catalytic activity; urate oxidase activity; oxidoreductase activity; oxidoreductase activity, acting on other nitrogenous compounds as donors;	K00365	uaZ; urate oxidase [EC:1.7.3.3]	sita01100 Metabolic pathways; sita00232 Caffeine metabolism; sita00230 Purine metabolism;
K3XKD9	protein transport protein SEC13 homolog B-like [Setaria italica]	36873	5.85	3.6	1	43							chlo			protein binding; binding;	K14004	SEC13; protein transport protein SEC13	sita03013 RNA transport; sita04141 Protein processing in endoplasmic reticulum;	IPR017986; IPR015943;	WD40/YVTN repeat-like-containing domain; WD40-repeat-containing domain;
K3XKE6	aldo-keto reductase family 4 member C9-like [Setaria italica]	39215	6.6	3.3	1	25							chlo	metabolic process; oxidation-reduction process; single-organism metabolic process;		catalytic activity; oxidoreductase activity;				IPR023210;	NADP-dependent oxidoreductase domain;
K3XKE8	Serine/threonine-protein phosphatase	37837	5.08	7.3	2	87	0.915	0.965	1.064	1.036	1.172	0.0616	cyto			hydrolase activity; phosphoprotein phosphatase activity; phosphoric ester hydrolase activity; catalytic activity; phosphatase activity; hydrolase activity, acting on ester bonds;	K15498			IPR004843; IPR006186;	Serine/threonine-specific protein phosphatase/bis(5-nucleosyl)-tetraphosphatase; Calcineurin-like phosphoesterase domain, apaH type;
K3XKF1	60S ribosomal protein L5-1 [Setaria italica]	41427	9.12	26.7	7	366	0.951	0.935	1.078	1.061	1.159	0.00841	mito	cellular protein metabolic process; biosynthetic process; primary metabolic process; cellular metabolic process; organic substance biosynthetic process; cellular biosynthetic process; organic substance metabolic process; metabolic process; cellular macromolecule biosynthetic process; cellular macromolecule metabolic process; gene expression; macromolecule metabolic process; protein metabolic proc…	ribosome; organelle; intracellular organelle; intracellular non-membrane-bounded organelle; cell part; intracellular; cytoplasm; macromolecular complex; intracellular part; cell; ribonucleoprotein complex; cytoplasmic part; non-membrane-bounded organelle;	organic cyclic compound binding; heterocyclic compound binding; RNA binding; 5S rRNA binding; binding; nucleic acid binding; structural molecule activity; structural constituent of ribosome; rRNA binding;	K02932	RP-L5e; large subunit ribosomal protein L5e	sita03010 Ribosome;	IPR025607;	Ribosomal protein L5 eukaryotic/L18 archaeal, C-terminal;
K3XKF3	mitochondrial dicarboxylate/tricarboxylate transporter DTC-like [Setaria italica]	37842	9.59	9.6	3	57							cyto	transport; transmembrane transport; single-organism cellular process; single-organism process; localization; cellular process; establishment of localization; single-organism transport;	membrane; chloroplast part; external encapsulating structure; organelle membrane; cell periphery; cell junction; cytoplasm; intrinsic to membrane; intracellular part; cell-cell junction; cell; symplast; chloroplast envelope; organelle part; plasmodesma; membrane part; cell part; intracellular; membrane-bounded organelle; plastid; intracellular organelle; plastid envelope; intracellular organelle …	dicarboxylic acid transmembrane transporter activity; organic acid transmembrane transporter activity; tricarboxylic acid transmembrane transporter activity; ion transmembrane transporter activity; substrate-specific transporter activity; organic anion transmembrane transporter activity; anion transmembrane transporter activity; carboxylic acid transmembrane transporter activity; substrate-specif…	K15104			IPR023395;	Mitochondrial carrier domain;
K3XKF9	E3 ubiquitin-protein ligase MIEL1 [Setaria italica]	41184	6.3	2.6	1	29							nucl			cation binding; metal ion binding; protein binding; zinc ion binding; transition metal ion binding; binding; ion binding;	K10144	RCHY1; RING finger and CHY zinc finger domain-containing protein 1 [EC:6.3.2.19]	sita04120 Ubiquitin mediated proteolysis;	IPR017921; IPR008913; IPR001841; IPR004039; IPR013083;	Rubredoxin-type fold; Zinc finger, RING-type; Zinc finger, CTCHY-type; Zinc finger, RING/FYVE/PHD-type; Zinc finger, CHY-type;
K3XKG0	psbP domain-containing protein 5, chloroplastic isoform X1 [Setaria italica]	37333	9.2	7.3	2	41	1.073	1.076	0.925	0.94	0.871	0.00289	chlo	metabolic process; cellular metabolic process; cellular process; photosynthesis;	membrane; chloroplast thylakoid membrane; extrinsic to membrane; chloroplast part; cytoplasm; chloroplast thylakoid; oxygen evolving complex; thylakoid membrane; macromolecular complex; intracellular part; cell; organelle part; membrane part; intracellular; cell part; plastid thylakoid membrane; membrane-bounded organelle; plastid; intracellular organelle; photosystem II; intracellular organelle …	cation binding; metal ion binding; calcium ion binding; binding; ion binding;				IPR016123;	Mog1/PsbP, alpha/beta/alpha sandwich;
K3XKH4	histidine biosynthesis bifunctional protein hisIE [Zea mays]	37332	7.66	4	1	44	1.034	1.052	1.069	0.856	0.926	0.53	chlo	cellular aromatic compound metabolic process; organic acid biosynthetic process; imidazole-containing compound metabolic process; biosynthetic process; histidine biosynthetic process; organonitrogen compound biosynthetic process; cellular metabolic process; organic substance metabolic process; metabolic process; cellular amino acid metabolic process; heterocycle metabolic process; aromatic compou…	intracellular organelle; chloroplast part; cytoplasm; intracellular organelle part; plastid part; intracellular part; plastid stroma; cell; organelle part; chloroplast; organelle; intracellular membrane-bounded organelle; cell part; intracellular; membrane-bounded organelle; plastid; cytoplasmic part; chloroplast stroma;	hydrolase activity, acting on carbon-nitrogen (but not peptide) bonds, in cyclic amidines; pyrophosphatase activity; catalytic activity; phosphoribosyl-AMP cyclohydrolase activity; phosphoribosyl-ATP diphosphatase activity; hydrolase activity, acting on acid anhydrides; hydrolase activity; cyclohydrolase activity; hydrolase activity, acting on acid anhydrides, in phosphorus-containing anhydrides;…	K11755			IPR002496;	Phosphoribosyl-AMP cyclohydrolase domain;
K3XKH5	probable 3-hydroxybutyryl-CoA dehydrogenase [Setaria italica]	36164	8.69	7	2	56	1.019	1.075	0.953	0.963	0.918	0.0887	cyto	oxidation-reduction process; small molecule metabolic process; cellular lipid metabolic process; fatty acid metabolic process; primary metabolic process; cellular metabolic process; organic substance metabolic process; metabolic process; single-organism metabolic process; carboxylic acid metabolic process; monocarboxylic acid metabolic process; organic acid metabolic process; cellular process; ox…	organelle; intracellular membrane-bounded organelle; intracellular organelle; cell part; intracellular; peroxisome; microbody; cytoplasm; intracellular part; cell; membrane-bounded organelle; cytoplasmic part;	nucleoside phosphate binding; ion binding; NAD+ binding; nucleotide binding; cofactor binding; oxidoreductase activity; oxidoreductase activity, acting on CH-OH group of donors; heterocyclic compound binding; organic cyclic compound binding; oxidoreductase activity, acting on the CH-OH group of donors, NAD or NADP as acceptor; catalytic activity; NAD binding; binding; anion binding; 3-hydroxyacyl…	K00074	paaH; 3-hydroxybutyryl-CoA dehydrogenase [EC:1.1.1.157]	sita01100 Metabolic pathways; sita00650 Butanoate metabolism; sita00360 Phenylalanine metabolism;	IPR008927; IPR013328; IPR016040; IPR006176; IPR006108;	3-hydroxyacyl-CoA dehydrogenase, C-terminal; Dehydrogenase, multihelical; NAD(P)-binding domain; 6-phosphogluconate dehydrogenase, C-terminal-like; 3-hydroxyacyl-CoA dehydrogenase, NAD binding;
K3XKI6	2-C-methyl-D-erythritol 4-phosphate cytidylyltransferase, chloroplastic [Setaria italica]	37411	8.2	8.4	2	87	1.054	1.096	0.959	0.895	0.865	0.0608	chlo	isoprenoid biosynthetic process; metabolic process; isoprenoid metabolic process; single-organism metabolic process; biosynthetic process; cellular lipid metabolic process; primary metabolic process; cellular metabolic process; organic substance biosynthetic process; cellular process; cellular biosynthetic process; lipid metabolic process; organic substance metabolic process; lipid biosynthetic p…		catalytic activity;				IPR001228;	2-C-methyl-D-erythritol 4-phosphate cytidylyltransferase;
K3XKL7	protein YIPF1 homolog [Setaria italica]	34452	5.91	5.5	1	58							cyto		organelle; intracellular membrane-bounded organelle; intracellular organelle; membrane; cell part; intracellular; cytoplasm; intracellular part; cytosol; cell; Golgi apparatus; membrane-bounded organelle; cytoplasmic part;					IPR006977;	Yip1 domain;
K3XKM1	persulfide dioxygenase ETHE1 homolog, mitochondrial [Setaria italica]	36072	8.57	3.4	1	50	1.1	1.016	1.046	0.946	0.998	0.443	mito			hydrolase activity; catalytic activity;	K17725	ETHE1; sulfur dioxygenase [EC:1.13.11.18]	sita00920 Sulfur metabolism;	IPR001279;	Beta-lactamase-like;
K3XKM4	ATP-dependent Clp protease proteolytic subunit	35786	9.3	13.1	3	96	1.065	1.089	0.966	0.964	0.854	0.0114	chlo	regulation of gene expression; response to stress; regulation of macromolecule metabolic process; response to reactive oxygen species; response to oxygen-containing compound; response to stimulus; primary metabolic process; organic substance metabolic process; metabolic process; regulation of biological process; response to chemical stimulus; response to oxidative stress; regulation of metabolic …	intracellular organelle; chloroplast part; plastid envelope; organelle envelope; intracellular organelle part; cytoplasm; plastid part; intracellular part; plastid stroma; cell; organelle part; chloroplast envelope; chloroplast; intracellular membrane-bounded organelle; organelle; intracellular; cell part; envelope; membrane-bounded organelle; plastid; cytoplasmic part; chloroplast stroma;	serine-type endopeptidase activity; endopeptidase activity; peptidase activity; catalytic activity; serine hydrolase activity; serine-type peptidase activity; peptidase activity, acting on L-amino acid peptides; hydrolase activity;	K01358
K3XKN2	NECAP-like protein CG9132 [Nicotiana tabacum]	37527	4.98	4.5	1	56							nucl	transport; endocytosis; localization; establishment of localization; vesicle-mediated transport;	membrane;					IPR011993;	Pleckstrin homology-like domain;
K3XKP3	secretory carrier-associated membrane protein 2 [Setaria italica]	36165	8.33	4.2	1	46	1.113						plas	establishment of protein localization; transport; organic substance transport; localization; macromolecule localization; protein localization; protein transport; establishment of localization;	membrane; intracellular organelle; cytoplasm; intrinsic to membrane; intracellular part; cell; integral to membrane; intracellular membrane-bounded organelle; organelle; intracellular; cell part; membrane part; trans-Golgi network; endosome; membrane-bounded organelle; cytoplasmic part;
K3XKQ2	thioredoxin Y, chloroplastic-like [Setaria italica]	35623	9.48	4.2	1	70	0.847	0.947	1.133	1.043	1.216	0.105	chlo	regulation of cellular process; regulation of biological quality; cell redox homeostasis; small molecule metabolic process; single-organism cellular process; single-organism process; cellular homeostasis; ether metabolic process; organic substance metabolic process; homeostatic process; metabolic process; regulation of biological process; single-organism metabolic process; glycerol ether metaboli…		protein disulfide oxidoreductase activity; oxidoreductase activity, acting on a sulfur group of donors; disulfide oxidoreductase activity; catalytic activity; oxidoreductase activity;				IPR013766; IPR012336;	Thioredoxin domain; Thioredoxin-like fold;
K3XKQ9	hsp20/alpha crystallin family protein [Zea mays]	36802	8.79	2.8	1	24							cyto							IPR002068; IPR008978;	Alpha crystallin/Hsp20 domain; HSP20-like chaperone;
K3XKR2	syntaxin-22-like [Setaria italica]	34808	6.1	2.8	1	25							cyto	cellular component organization; intracellular transport; single-multicellular organism process; establishment of protein localization to organelle; stomatal movement; response to abiotic stimulus; tropism; response to gravity; single-organism process; protein targeting to vacuole; response to stimulus; protein transport; establishment of localization; protein targeting; response to external stim…	intracellular organelle; membrane; organelle membrane; cytoplasmic vesicle; membrane-bounded vesicle; cytoplasmic membrane-bounded vesicle; vesicle; cytoplasm; intracellular organelle part; plant-type vacuole membrane; intracellular part; cell; Golgi-associated vesicle; coated vesicle; organelle part; intracellular membrane-bounded organelle; organelle; trans-Golgi network transport vesicle; clat…	SNAP receptor activity; protein binding; binding;	K08488	STX7; syntaxin 7	sita04145 Phagosome; sita04130 SNARE interactions in vesicular transport;	IPR000727; IPR010989; IPR006011;	t-SNARE; Syntaxin, N-terminal domain; Target SNARE coiled-coil domain;
K3XKR3	protein usf [Setaria italica]	34596	7.09	9.5	2	92	0.754	0.704	1.212	1.227	1.724	0.00282	chlo	response to chemical stimulus; response to inorganic substance; response to stimulus; response to zinc ion; response to metal ion;	organelle; intracellular membrane-bounded organelle; intracellular organelle; cell part; intracellular; cytoplasm; intracellular part; membrane-bounded organelle; cytosol; cell; plastid; cytoplasmic part; chloroplast;	hydrolase activity; catalytic activity;	K01061	E3.1.1.45; carboxymethylenebutenolidase [EC:3.1.1.45]	sita01100 Metabolic pathways; sita01110 Biosynthesis of secondary metabolites;	IPR002925;	Dienelactone hydrolase;
K3XKR4	Pyrroline-5-carboxylate reductase	32857	8.77	3.2	1	37							chlo	L-proline biosynthetic process; organic acid biosynthetic process; biosynthetic process; organonitrogen compound biosynthetic process; cellular metabolic process; glutamine family amino acid biosynthetic process; organic substance metabolic process; metabolic process; cellular amino acid metabolic process; heterocycle metabolic process; alpha-amino acid biosynthetic process; proline metabolic pro…		oxidoreductase activity, acting on the CH-NH group of donors; oxidoreductase activity, acting on the CH-NH group of donors, NAD or NADP as acceptor; catalytic activity; pyrroline-5-carboxylate reductase activity; oxidoreductase activity;	K00286	E1.5.1.2; pyrroline-5-carboxylate reductase [EC:1.5.1.2]	sita00330 Arginine and proline metabolism; sita01230 Biosynthesis of amino acids; sita01100 Metabolic pathways; sita01110 Biosynthesis of secondary metabolites;	IPR008927; IPR016040;	NAD(P)-binding domain; 6-phosphogluconate dehydrogenase, C-terminal-like;
K3XKS8	NADH--cytochrome b5 reductase 1 [Setaria italica]	36591	8.78	3.9	1	43	1.191	1.12	0.903	0.868	0.746	0.0208	chlo	metabolic process; oxidation-reduction process; single-organism metabolic process;		catalytic activity; oxidoreductase activity;	K00326	E1.6.2.2; cytochrome-b5 reductase [EC:1.6.2.2]	sita01110 Biosynthesis of secondary metabolites; sita00520 Amino sugar and nucleotide sugar metabolism;	IPR001433; IPR017927; IPR008333; IPR017938; IPR001709;	Flavoprotein pyridine nucleotide cytochrome reductase; Oxidoreductase, FAD-binding domain; Oxidoreductase FAD/NAD(P)-binding; Ferredoxin reductase-type FAD-binding domain; Riboflavin synthase-like beta-barrel;
K3XKT2	protein NLP2-like [Oryza brachyantha]	35062	8.26	2.5	1	34							chlo							IPR003035;	RWP-RK domain;
K3XKT6	fasciclin-like arabinogalactan protein 11 [Setaria italica]	21661	4.96	8.9	2	40	1.068	1.073	0.915	0.959	0.879	0.0264	cyto	cellular component biogenesis; cell wall organization or biogenesis; cell wall biogenesis; plant-type cell wall organization or biogenesis; single-organism cellular process; single-organism process; cellular process; secondary cell wall biogenesis; plant-type cell wall biogenesis; cellular component organization or biogenesis;						IPR000782;	FAS1 domain;
K3XKT8	Reticulon-like protein	35565	8.78	2.9	1	24							plas		membrane; plasmodesma; cell part; cell periphery; membrane part; cell junction; intrinsic to membrane; cell; cell-cell junction; integral to membrane; symplast; plasma membrane;
K3XKU0	ribonuclease 2-like [Setaria italica]	35675	6.92	6.8	2	64	0.8	0.725	1.245	1.171	1.592	0.0137	chlo	regulation of cellular process; cellular aromatic compound metabolic process; negative regulation of biological process; negative regulation of cellular metabolic process; negative regulation of cellular process; cellular metabolic process; organic substance metabolic process; cellular nitrogen compound catabolic process; metabolic process; rRNA catabolic process; heterocycle metabolic process; n…	organelle; intracellular membrane-bounded organelle; intracellular organelle; endoplasmic reticulum; ER body; cell part; intracellular; cytoplasm; vacuole; intracellular part; membrane-bounded organelle; cell; cytoplasmic part;	RNA binding; endoribonuclease activity; hydrolase activity; endonuclease activity, active with either ribo- or deoxyribonucleic acids and producing 3'-phosphomonoesters; heterocyclic compound binding; organic cyclic compound binding; catalytic activity; ribonuclease T2 activity; binding; endoribonuclease activity, producing 3'-phosphomonoesters; nucleic acid binding; nuclease activity; hydrolase …	K01166
K3XKU2	tropinone reductase homolog At5g06060-like [Setaria italica]	31144	6.84	7.9	2	58	1.163	1.075	0.903	0.873	0.797	0.0382	chlo	metabolic process;		catalytic activity; oxidoreductase activity;				IPR016040;	NAD(P)-binding domain;
K3XKU7	cytochrome c1-2, heme protein, mitochondrial-like [Setaria italica]	33053	5.67	28.4	5	189	0.827						chlo		membrane; organelle membrane; cell periphery; cytoplasm; macromolecular complex; intracellular part; mitochondrial membrane part; cell; organelle part; mitochondrial envelope; membrane part; mitochondrial respiratory chain complex III; cell part; intracellular; organelle inner membrane; membrane-bounded organelle; mitochondrial inner membrane; intracellular organelle; mitochondrial part; intracel…	organic cyclic compound binding; heterocyclic compound binding; electron carrier activity; heme binding; iron ion binding; transition metal ion binding; binding; ion binding; cation binding; metal ion binding; tetrapyrrole binding;	K00413	CYC1; ubiquinol-cytochrome c reductase cytochrome c1 subunit	sita01100 Metabolic pathways; sita00190 Oxidative phosphorylation;	IPR021157; IPR009056;	Cytochrome c-like domain; Cytochrome c1, transmembrane anchor, C-terminal;
K3XKV3	esterase [Zea mays]	34323	5.38	7.3	1	63							cyto
K3XKW0	mitochondrial glycoprotein [Zea mays]	35159	4.45	19.1	4	138	1.058	1.035	0.994	0.925	0.909	0.139	chlo		mitochondrial matrix; intracellular organelle; mitochondrial part; cytoplasm; intracellular organelle part; intracellular part; cell; mitochondrion; organelle part; membrane-enclosed lumen; organelle; intracellular membrane-bounded organelle; intracellular organelle lumen; cell part; intracellular; membrane-bounded organelle; cytoplasmic part; organelle lumen;		K15414
K3XKY0	mitochondrial glycoprotein [Zea mays]	32603	4.62	4.1	1	47							chlo		mitochondrial matrix; intracellular organelle; mitochondrial part; cytoplasm; intracellular organelle part; intracellular part; cell; mitochondrion; organelle part; membrane-enclosed lumen; organelle; intracellular membrane-bounded organelle; intracellular organelle lumen; cell part; intracellular; membrane-bounded organelle; cytoplasmic part; organelle lumen;		K15414
K3XKY4	retinitis pigmentosa 1-like 1 protein [Setaria italica]	32185	4.74	19.9	5	141	1.088	1.057	0.921	0.919	0.844	0.0102	cyto
K3XL00	probable cytokinin riboside 5'-monophosphate phosphoribohydrolase LOGL1 [Setaria italica]	31399	6.25	3	1	36	1.157	1.216	0.824	0.845	0.706	0.00782	cyto		cell part; intracellular; cytoplasm; intracellular part; cytosol; cell; cytoplasmic part;		K06966
K3XL01	photosystem II 22 kDa protein, chloroplastic [Setaria italica]	31598	9.07	23	5	699	1.164	1.151	0.86	0.834	0.721	0.00218	chlo	plastid organization; cellular component organization; response to light stimulus; response to abiotic stimulus; single-organism cellular process; single-organism membrane organization; single-organism process; plastid membrane organization; energy quenching; response to stimulus; thylakoid membrane organization; nonphotochemical quenching; organelle organization; membrane organization; response …	intracellular organelle; chloroplast part; chloroplast thylakoid; intracellular organelle part; cytoplasm; plastid part; intracellular part; cell; organelle part; chloroplast; intracellular membrane-bounded organelle; organelle; cell part; intracellular; thylakoid; membrane-bounded organelle; plastid thylakoid; plastid; cytoplasmic part; organelle subcompartment;		K03542	psbS; photosystem II 22kDa protein	sita01100 Metabolic pathways; sita00195 Photosynthesis;	IPR023329;	Chlorophyll a/b binding protein domain;
K3XL05	bidirectional sugar transporter SWEET1a [Setaria italica]	31747	9.48	5.7	1	36							chlo		membrane; intracellular organelle; intrinsic to plasma membrane; endoplasmic reticulum; cell periphery; cytoplasm; intrinsic to membrane; intracellular part; integral to plasma membrane; cell; integral to membrane; plasma membrane; intracellular membrane-bounded organelle; organelle; plasma membrane part; membrane part; intracellular; cell part; membrane-bounded organelle; cytoplasmic part;	carbohydrate transmembrane transporter activity; sugar transmembrane transporter activity; carbohydrate transporter activity; substrate-specific transporter activity; transporter activity; transmembrane transporter activity; substrate-specific transmembrane transporter activity;	K15382
K3XL06	chlorophyll a-b binding protein of LHCII type 1-like [Setaria italica]	31173	5.29	22.6	5	405	0.41	0.442	1.529	1.47	3.529	0.000976	chlo	response to hexose stimulus; response to blue light; response to abiotic stimulus; cellular protein metabolic process; response to oxygen-containing compound; response to stimulus; cellular metabolic process; response to red light; organic substance metabolic process; metabolic process; generation of precursor metabolites and energy; protein-chromophore linkage; photosynthesis, light harvesting; …	membrane; chloroplast part; chloroplast thylakoid; cytoplasm; intrinsic to membrane; macromolecular complex; intracellular part; cell; organelle part; membrane part; cell part; intracellular; membrane-bounded organelle; plastid; intracellular organelle; apoplast; photosystem II; intracellular organelle part; plastid part; plastid stroma; integral to membrane; extracellular region; mitochondrion; …	organic cyclic compound binding; heterocyclic compound binding; chlorophyll binding; tetrapyrrole binding; binding;	K08912	LHCB1; light-harvesting complex II chlorophyll a/b binding protein 1	sita01100 Metabolic pathways; sita00196 Photosynthesis - antenna proteins;	IPR023329;	Chlorophyll a/b binding protein domain;
K3XL18	gamma carbonic anhydrase 1, mitochondrial [Setaria italica]	31802	5.85	20.9	5	157	1.001	0.967	1	0.993	1.035	0.546	cyto		membrane; intracellular organelle; mitochondrial part; organelle membrane; cytoplasm; intracellular organelle part; organelle envelope; macromolecular complex; respiratory chain complex I; intracellular part; mitochondrial respiratory chain complex I; mitochondrial membrane part; cell; organelle part; mitochondrion; mitochondrial respiratory chain; organelle; intracellular membrane-bounded organe…					IPR011004;	Trimeric LpxA-like;
K3XL19	gibberellin responsive1 isoform X1 [Zea mays]	36741	5.09	17.1	3	92	1.197	1.238	0.814	0.817	0.672	0.0026	nucl
K3XL28	USP family protein [Zea mays]	29961	4.99	26.5	4	183	0.777	0.791	1.22	1.214	1.465	0.000309	chlo	response to molecule of fungal origin; response to fungus; response to chemical stimulus; response to stress; response to organic substance; response to stimulus; response to other organism; multi-organism process; response to biotic stimulus;	membrane; intracellular organelle; cell periphery; cytoplasm; intracellular part; cytosol; cell; plasma membrane; intracellular membrane-bounded organelle; organelle; nucleus; intracellular; cell part; membrane-bounded organelle; cytoplasmic part;					IPR014729; IPR006016;	Rossmann-like alpha/beta/alpha sandwich fold; UspA;
K3XL31	pathogen-related protein isoform X2 [Setaria italica]	30786	5.26	3.5	1	27							cyto
K3XL43	NAD(P)-binding Rossmann-fold superfamily protein [Arabidopsis thaliana]	28926	6.43	3.5	1	30							chlo
K3XL44	rhodanese-like domain-containing protein 4A, chloroplastic [Setaria italica]	31947	8.87	5	1	64							chlo		intracellular organelle; membrane; chloroplast thylakoid membrane; chloroplast part; cytoplasm; intracellular organelle part; chloroplast thylakoid; thylakoid membrane; plastid part; intracellular part; cell; organelle part; chloroplast; photosynthetic membrane; intracellular membrane-bounded organelle; organelle; intracellular; cell part; thylakoid; plastid thylakoid membrane; membrane-bounded o…					IPR001763;	Rhodanese-like domain;
K3XL46	golgin subfamily A member 2-like [Nicotiana sylvestris]	35729	6.15	4.7	0	22							chlo		intracellular organelle; membrane; chloroplast thylakoid membrane; chloroplast part; cytoplasm; intracellular organelle part; chloroplast thylakoid; thylakoid membrane; plastid part; intracellular part; cell; organelle part; chloroplast; photosynthetic membrane; intracellular membrane-bounded organelle; organelle; intracellular; cell part; thylakoid; plastid thylakoid membrane; membrane-bounded o…
K3XL53	Reticulon-like protein	35216	8.16	7.8	2	64	0.998	0.954	1.067	1.012	1.093	0.213	plas		intrinsic to membrane; membrane; integral to membrane; membrane part;
K3XL57	Triosephosphate isomerase	31331	5.34	8.2	2	80	1.214	1.131	0.849	0.848	0.728	0.016	cyto	monosaccharide catabolic process; single-organism carbohydrate catabolic process; glycolysis; primary metabolic process; carbohydrate metabolic process; cellular metabolic process; carbohydrate catabolic process; organic substance metabolic process; glucose metabolic process; single-organism carbohydrate metabolic process; organic substance catabolic process; metabolic process; glucose catabolic …		isomerase activity; intramolecular oxidoreductase activity; triose-phosphate isomerase activity; catalytic activity; intramolecular oxidoreductase activity, interconverting aldoses and ketoses;	K01803	TPI; triosephosphate isomerase (TIM) [EC:5.3.1.1]	sita00710 Carbon fixation in photosynthetic organisms; sita01230 Biosynthesis of amino acids; sita01100 Metabolic pathways; sita00010 Glycolysis / Gluconeogenesis; sita01110 Biosynthesis of secondary metabolites; sita01200 Carbon metabolism; sita00562 Inositol phosphate metabolism; sita00051 Fructose and mannose metabolism;	IPR013785;	Aldolase-type TIM barrel;
K3XL64	14-3-3-like protein GF14-C [Setaria italica]	33839	4.79	42.2	10	704	0.692	0.663	1.294	1.21	1.955	0.00593	plas	response to cadmium ion; response to chemical stimulus; response to inorganic substance; response to stimulus; response to metal ion;	membrane; intracellular organelle; apoplast; chloroplast part; cell periphery; cell junction; intracellular organelle part; cytoplasm; plastid part; intracellular part; plastid stroma; cytosol; cell-cell junction; cell; symplast; extracellular region; organelle part; plasma membrane; chloroplast; intracellular membrane-bounded organelle; organelle; nucleus; plasmodesma; intracellular; cell part; …	protein domain specific binding; protein binding; binding;	K06630			IPR023410;	14-3-3 domain;
K3XL65	PHD finger protein ALFIN-LIKE 6 isoform X1 [Setaria italica]	34716	5.58	5.9	1	27							mito	regulation of cellular process; regulation of gene expression; regulation of transcription, DNA-dependent; regulation of cellular biosynthetic process; regulation of primary metabolic process; regulation of macromolecule metabolic process; regulation of nucleobase-containing compound metabolic process; regulation of macromolecule biosynthetic process; regulation of cellular metabolic process; reg…		histone binding; transition metal ion binding; binding; ion binding; metal ion binding; cation binding; protein binding; zinc ion binding;				IPR001965; IPR013083; IPR011011; IPR019787;	Zinc finger, PHD-type; Zinc finger, PHD-finger; Zinc finger, FYVE/PHD-type; Zinc finger, RING/FYVE/PHD-type;
K3XL73	frataxin, mitochondrial [Setaria italica]	29586	5.96	3.9	1	53	0.993	0.946	0.971	1.069	1.058	0.451	nucl	cellular component biogenesis; cellular component organization; response to stress; oxidation-reduction process; response to reactive oxygen species; response to oxygen-containing compound; biosynthetic process; response to stimulus; cellular respiration; cellular metabolic process; metallo-sulfur cluster assembly; metabolic process; response to chemical stimulus; generation of precursor metaboli…	organelle; intracellular membrane-bounded organelle; intracellular organelle; cell part; intracellular; cytoplasm; intracellular part; membrane-bounded organelle; cell; mitochondrion; cytoplasmic part;	oxidoreductase activity, oxidizing metal ions; iron ion binding; ferric iron binding; transition metal ion binding; oxidoreductase activity, oxidizing metal ions, oxygen as acceptor; catalytic activity; binding; ion binding; metal ion binding; cation binding; ferroxidase activity; oxidoreductase activity;
K3XL77	selT-like protein [Setaria italica]	29711	4.43	4.3	1	33							extr	regulation of cellular process; homeostatic process; regulation of biological quality; regulation of biological process; cell redox homeostasis; single-organism cellular process; cellular homeostasis; single-organism process; cellular process; biological regulation;	membrane; organelle; intracellular membrane-bounded organelle; intracellular organelle; endoplasmic reticulum; cell periphery; cell part; intracellular; cytoplasm; intracellular part; membrane-bounded organelle; cell; plasma membrane; cytoplasmic part;	selenium binding; binding;				IPR012336;	Thioredoxin-like fold;
K3XL78	Triosephosphate isomerase	31632	5.38	23.3	5	407	0.972	0.909	1.122	1.001	1.131	0.218	chlo	monosaccharide catabolic process; response to osmotic stress; single-organism carbohydrate catabolic process; response to stress; glycolysis; response to abiotic stimulus; response to salt stress; response to stimulus; primary metabolic process; carbohydrate metabolic process; cellular metabolic process; response to metal ion; carbohydrate catabolic process; organic substance metabolic process; g…	membrane; chloroplast part; external encapsulating structure; organelle membrane; cell junction; cell periphery; cytoplasm; intracellular part; cell-cell junction; cell; symplast; organelle part; plasmodesma; intracellular; cell part; membrane-bounded organelle; plastid; intracellular organelle; apoplast; intracellular organelle part; plastid part; cytosol; plastid stroma; extracellular region; m…	isomerase activity; triose-phosphate isomerase activity; transition metal ion binding; catalytic activity; binding; ion binding; metal ion binding; cation binding; copper ion binding; intramolecular oxidoreductase activity; intramolecular oxidoreductase activity, interconverting aldoses and ketoses;	K01803	TPI; triosephosphate isomerase (TIM) [EC:5.3.1.1]	sita00710 Carbon fixation in photosynthetic organisms; sita01230 Biosynthesis of amino acids; sita01100 Metabolic pathways; sita00010 Glycolysis / Gluconeogenesis; sita01110 Biosynthesis of secondary metabolites; sita01200 Carbon metabolism; sita00562 Inositol phosphate metabolism; sita00051 Fructose and mannose metabolism;	IPR013785;	Aldolase-type TIM barrel;
K3XL85	salt stress root protein RS1-like [Setaria italica]	36239	5.1	38.1	10	436	0.975	0.971	1.032	1.007	1.047	0.0668	extr	single-organism cellular process; cellular response to stimulus; single-organism process; response to stimulus; cellular process;	membrane; intrinsic to plasma membrane; plasma membrane part; membrane part; cell part; cell periphery; anchored to membrane; intrinsic to membrane; cell; anchored to plasma membrane; plasma membrane;
K3XL87	NAD(P)H dehydrogenase (quinone) FQR1-like [Setaria italica]	30447	7.85	23.8	4	202	0.622	0.589	1.386	1.252	2.07	0.00922	mito	regulation of cellular process; regulation of macromolecule metabolic process; regulation of nucleobase-containing compound metabolic process; negative regulation of cellular process; negative regulation of cellular metabolic process; negative regulation of biological process; negative regulation of RNA metabolic process; negative regulation of transcription, DNA-dependent; regulation of RNA bios…	membrane; cell; cell part; cell periphery; plasma membrane;	organic cyclic compound binding; heterocyclic compound binding; nucleoside phosphate binding; catalytic activity; ribonucleotide binding; binding; ion binding; anion binding; nucleotide binding; FMN binding; cofactor binding; oxidoreductase activity; small molecule binding; coenzyme binding;	K03809			IPR005025; IPR008254;	NADPH-dependent FMN reductase-like; Flavodoxin/nitric oxide synthase;
K3XLA2	Proteasome subunit alpha type	31819	5.75	33.7	7	202	0.973	0.984	1.033	1.017	1.078	0.0409	cyto	modification-dependent macromolecule catabolic process; proteolysis involved in cellular protein catabolic process; cellular macromolecule catabolic process; cellular protein catabolic process; response to stress; modification-dependent protein catabolic process; response to abiotic stimulus; cellular protein metabolic process; ubiquitin-dependent protein catabolic process; response to stimulus; …	membrane; intracellular organelle; apoplast; proteasome core complex, alpha-subunit complex; proteasome complex; organelle membrane; cytoplasm; intracellular organelle part; macromolecular complex; intracellular part; cytosol; cell; extracellular region; organelle part; intracellular membrane-bounded organelle; organelle; nucleus; intracellular; cell part; vacuolar part; vacuole; proteasome core …	endopeptidase activity; threonine-type endopeptidase activity; peptidase activity; threonine-type peptidase activity; catalytic activity; peptidase activity, acting on L-amino acid peptides; hydrolase activity;	K02727	PSMA3; 20S proteasome subunit alpha 7 [EC:3.4.25.1]	sita03050 Proteasome;	IPR000426;	Proteasome alpha-subunit, N-terminal domain;
K3XLA5	osmotin-like protein [Setaria italica]	28777	7.49	5.6	1	59	0.911	1.007	0.98	1.041	1.058	0.461	extr		plasmodesma; external encapsulating structure; cell junction; cell part; cell periphery; plant-type cell wall; cell wall; cell-cell junction; cell; symplast;
K3XLA6	CRAL-TRIO domain-containing protein YKL091C-like [Setaria italica]	33174	8.7	5.6	1	51							cyto							IPR001251; IPR011074;	CRAL-TRIO domain; CRAL/TRIO, N-terminal domain;
K3XLB5	ureidoglycolate hydrolase, putative [Medicago truncatula]	29869	7.77	3.2	2	42	1.166	1.253	0.753	0.864	0.674	0.0296	chlo		cell part; intracellular; cytoplasm; intracellular part; cytosol; cell; cytoplasmic part;	ureidoglycolate hydrolase activity; hydrolase activity; catalytic activity; hydrolase activity, acting on carbon-nitrogen (but not peptide) bonds; hydrolase activity, acting on carbon-nitrogen (but not peptide) bonds, in linear amidines;				IPR024060; IPR011051;	RmlC-like cupin domain; Ureidoglycolate hydrolase domain;
K3XLB6	import inner membrane translocase subunit [Arabidopsis thaliana]	32478	5.37	7.7	2	55	1.052	1.048	0.963	0.944	0.912	0.00997	chlo		organelle; intracellular membrane-bounded organelle; intracellular organelle; cell part; intracellular; cytoplasm; vacuole; intracellular part; membrane-bounded organelle; cell; mitochondrion; plastid; cytoplasmic part;
K3XLB7	proline synthase co-transcribed bacterial homolog protein-like [Aegilops tauschii subsp. tauschii]	30922	8.24	3.6	1	31							chlo							IPR001608;	Alanine racemase, N-terminal;
K3XLB9	RWD domain-containing protein 1 [Setaria italica]	31170	4.09	4.5	1	25							nucl			protein binding; binding;				IPR016135; IPR006575;	RWD domain; Ubiquitin-conjugating enzyme/RWD-like;
K3XLC0	plant cysteine oxidase 5-like isoform X1 [Setaria italica]	29890	6.31	6.5	1	26							cyto	metabolic process; oxidation-reduction process; single-organism metabolic process;		oxidoreductase activity, acting on single donors with incorporation of molecular oxygen, incorporation of two atoms of oxygen; oxidoreductase activity, acting on single donors with incorporation of molecular oxygen; cysteamine dioxygenase activity; catalytic activity; dioxygenase activity; oxidoreductase activity;	K10712	ADO; cysteamine dioxygenase [EC:1.13.11.19]	sita01100 Metabolic pathways; sita00430 Taurine and hypotaurine metabolism;	IPR011051; IPR014710;	RmlC-like jelly roll fold; RmlC-like cupin domain;
K3XLD2	golgin subfamily A member 2-like [Setaria italica]	30255	5	10.2	2	125	0.743	0.817	1.131	1.183	1.595	0.0141	nucl
K3XLF0	probable protein phosphatase 2C 1 isoform X2 [Setaria italica]	30151	4.65	14.5	3	75	1.084	1.026	0.966	0.971	0.907	0.097	cyto	cellular component organization; response to abiotic stimulus; cellular protein metabolic process; single-organism process; response to stimulus; cellular metabolic process; phosphate-containing compound metabolic process; organic substance metabolic process; metabolic process; response to radiation; macromolecule metabolic process; protein metabolic process; cellular process; cellular response t…	intracellular organelle; chloroplast part; cytoplasm; intracellular organelle part; plastid part; intracellular part; plastid stroma; cell; organelle part; chloroplast; organelle; intracellular membrane-bounded organelle; cell part; intracellular; membrane-bounded organelle; plastid; cytoplasmic part; chloroplast stroma;	catalytic activity;				IPR001932;	Protein phosphatase 2C (PP2C)-like domain;
K3XLF2	sec-independent protein translocase protein TATB, chloroplastic [Setaria italica]	27435	6.41	2.9	1	30							chlo	intracellular transport; cellular component organization; establishment of protein localization to organelle; protein import; single-organism process; protein transport; establishment of localization; protein targeting; protein targeting to membrane; establishment of localization in cell; protein targeting to chloroplast; intracellular protein transport; intracellular protein transmembrane transp…	membrane; chloroplast part; cell periphery; chloroplast thylakoid; cytoplasm; intrinsic to membrane; macromolecular complex; intracellular part; cell; chloroplast envelope; organelle part; intracellular; cell part; membrane part; membrane-bounded organelle; plastid; intracellular organelle; TAT protein transport complex; plastid envelope; organelle envelope; intracellular organelle part; plastid …	active transmembrane transporter activity; secondary active transmembrane transporter activity; P-P-bond-hydrolysis-driven transmembrane transporter activity; protein transporter activity; macromolecule transmembrane transporter activity; primary active transmembrane transporter activity; substrate-specific transporter activity; protein transmembrane transporter activity; proton motive force depe…
K3XLF3	Peptidyl-prolyl cis-trans isomerase	28575	7.63	12.8	3	105	1.089	1.045	0.964	0.919	0.887	0.0575	chlo	sulfur amino acid biosynthetic process; organic acid biosynthetic process; biosynthetic process; cellular metabolic process; sulfur amino acid metabolic process; sulfur compound biosynthetic process; response to biotic stimulus; protein folding; metabolic process; cellular amino acid metabolic process; alpha-amino acid biosynthetic process; response to oxidative stress; cysteine metabolic process…	membrane; chloroplast thylakoid membrane; chloroplast part; cytoplasm; chloroplast thylakoid; thylakoid membrane; macromolecular complex; intracellular part; cell; chloroplast envelope; organelle part; non-membrane-bounded organelle; intracellular; cell part; plastid thylakoid membrane; cytosolic part; membrane-bounded organelle; plastid; cytosolic ribosome; ribosome; intracellular organelle; apo…	peptidyl-prolyl cis-trans isomerase activity; isomerase activity; catalytic activity; cis-trans isomerase activity;				IPR002130;	Cyclophilin-type peptidyl-prolyl cis-trans isomerase domain;
K3XLF8	16.9 kDa class I heat shock protein 1-like [Setaria italica]	31505	9.12	17	4	175	0.239	0.328	1.383	1.34	4.791	0.0021	nucl				K13993	HSP20; HSP20 family protein	sita04141 Protein processing in endoplasmic reticulum;	IPR002068; IPR008978;	Alpha crystallin/Hsp20 domain; HSP20-like chaperone;
K3XLH4	probable glutathione S-transferase GSTU6 [Setaria italica]	27300	5.14	11.8	2	198	1.192	1.071	0.938	0.895	0.764	0.0788	chlo			protein binding; binding;				IPR010987; IPR012336; IPR004045;	Glutathione S-transferase, N-terminal; Thioredoxin-like fold; Glutathione S-transferase, C-terminal-like;
K3XLH9	GDSL esterase/lipase At5g45920-like [Setaria italica]	28254	4.78	11	2	87	0.816	0.793	1.136	1.151	1.428	0.00164	cyto	metabolic process; primary metabolic process; single-organism metabolic process; lipid metabolic process; organic substance metabolic process;		hydrolase activity; catalytic activity; hydrolase activity, acting on ester bonds;				IPR013831; IPR001087;	SGNH hydrolase-type esterase domain; Lipase, GDSL;
K3XLK8	V-type proton ATPase subunit E [Setaria italica]	31541	8.31	3.5	1	61	1.099	1.107	0.879	0.934	0.828	0.0194	cyto	ion transmembrane transport; single-organism cellular process; energy coupled proton transmembrane transport, against electrochemical gradient; single-organism process; hydrogen transport; proton transport; establishment of localization; transport; transmembrane transport; cation transport; ion transport; ATP hydrolysis coupled proton transport; localization; monovalent inorganic cation transport…	macromolecular complex; membrane; proton-transporting two-sector ATPase complex, catalytic domain; protein complex; membrane part; proton-transporting two-sector ATPase complex;	active transmembrane transporter activity; ATPase activity, coupled to transmembrane movement of ions; ion transmembrane transporter activity; primary active transmembrane transporter activity; ATPase activity, coupled to transmembrane movement of ions, rotational mechanism; hydrolase activity, acting on acid anhydrides; substrate-specific transporter activity; monovalent inorganic cation transme…	K02150	ATPeV1E; V-type H+-transporting ATPase subunit E	sita01100 Metabolic pathways; sita00190 Oxidative phosphorylation; sita04145 Phagosome;
K3XLM0	trigger factor-like [Phoenix dactylifera]	29264	8.97	3.9	1	45							chlo	cellular protein metabolic process; organic substance transport; primary metabolic process; cellular metabolic process; protein transport; establishment of localization; organic substance metabolic process; protein folding; transport; establishment of protein localization; metabolic process; cellular macromolecule metabolic process; protein metabolic process; macromolecule metabolic process; prot…						IPR008881;	Trigger factor, ribosome-binding, bacterial;
K3XLM1	50S ribosomal protein L13, chloroplastic [Setaria italica]	30278	10.4	14.4	3	71	0.738	0.685	1.294	1.187	1.751	0.0125	chlo	cellular protein metabolic process; biosynthetic process; primary metabolic process; cellular metabolic process; organic substance biosynthetic process; cellular biosynthetic process; organic substance metabolic process; metabolic process; cellular macromolecule biosynthetic process; cellular macromolecule metabolic process; gene expression; macromolecule metabolic process; protein metabolic proc…	ribosome; intracellular organelle; chloroplast part; intracellular non-membrane-bounded organelle; plastid envelope; organelle envelope; intracellular organelle part; cytoplasm; plastid part; macromolecular complex; intracellular part; plastid stroma; cell; organelle part; chloroplast envelope; chloroplast; non-membrane-bounded organelle; intracellular membrane-bounded organelle; organelle; intra…	structural constituent of ribosome; structural molecule activity;	K02871	RP-L13; large subunit ribosomal protein L13	sita03010 Ribosome;	IPR023564;	Ribosomal protein L13 domain;
K3XLM8	glutathione transferase GST 23-like [Setaria italica]	30003	4.97	6.1	1	38							chlo			protein binding; binding;				IPR010987; IPR004046; IPR012336; IPR004045;	Glutathione S-transferase, N-terminal; Thioredoxin-like fold; Glutathione S-transferase, C-terminal-like; Glutathione S-transferase, C-terminal;
K3XLM9	probable glutathione S-transferase [Setaria italica]	29366	5.34	6.1	1	74	1.129	0.975	0.963	0.947	0.913	0.337	cyto	response to cadmium ion; response to chemical stimulus; response to inorganic substance; response to stimulus; response to metal ion;		protein binding; binding;				IPR010987; IPR004046; IPR012336; IPR004045;	Glutathione S-transferase, N-terminal; Thioredoxin-like fold; Glutathione S-transferase, C-terminal-like; Glutathione S-transferase, C-terminal;
K3XLN1	succinate dehydrogenase subunit 5, mitochondrial [Setaria italica]	27977	7.56	10.1	2	58	0.919	0.912	1.048	1.025	1.136	0.00973	chlo		membrane; organelle membrane; cytoplasm; macromolecular complex; succinate dehydrogenase complex; intracellular part; mitochondrial membrane part; cell; organelle part; mitochondrial envelope; membrane part; fumarate reductase complex; intracellular; cell part; organelle inner membrane; membrane-bounded organelle; mitochondrial inner membrane; intracellular organelle; mitochondrial part; organell…
K3XLN6	photosynthetic NDH subunit of subcomplex B 5, chloroplastic [Setaria italica]	27815	5.16	8.8	1	54							chlo	response to oxidative stress; response to stimulus; response to stress;	intracellular organelle; membrane; chloroplast thylakoid membrane; chloroplast part; cytoplasm; intracellular organelle part; chloroplast thylakoid; thylakoid membrane; plastid part; intracellular part; cell; organelle part; chloroplast; photosynthetic membrane; intracellular membrane-bounded organelle; organelle; intracellular; cell part; thylakoid; plastid thylakoid membrane; membrane-bounded o…
K3XLP0	late embryogenesis abundant protein, group 3-like [Setaria italica]	28287	9.24	8	2	60	0.594	0.571	1.413	1.281	2.312	0.00759	nucl
K3XLP2	probable glutathione S-transferase [Setaria italica]	29337	6	5.3	1	47							chlo			protein binding; binding;	K00799	GST; glutathione S-transferase [EC:2.5.1.18]	sita00480 Glutathione metabolism;	IPR010987; IPR012336; IPR004045;	Glutathione S-transferase, N-terminal; Thioredoxin-like fold; Glutathione S-transferase, C-terminal-like;
K3XLP5	single-stranded DNA-binding protein, mitochondrial [Setaria italica]	26888	9.88	4	1	25							mito	DNA replication; cellular aromatic compound metabolic process; DNA metabolic process; organic cyclic compound metabolic process; nitrogen compound metabolic process; biosynthetic process; primary metabolic process; organic substance biosynthetic process; cellular metabolic process; cellular biosynthetic process; organic substance metabolic process; metabolic process; cellular macromolecule biosyn…		organic cyclic compound binding; heterocyclic compound binding; DNA binding; binding; nucleic acid binding; single-stranded DNA binding; structure-specific DNA binding;	K03111	ssb; single-strand DNA-binding protein	sita03430 Mismatch repair; sita03440 Homologous recombination; sita03030 DNA replication;	IPR012340;	Nucleic acid-binding, OB-fold;
K3XLQ2	30S ribosomal protein S20, chloroplastic [Setaria italica]	28658	10.91	6.3	2	114	0.605	0.705	1.335	1.269	2.026	0.00846	chlo	cellular protein metabolic process; biosynthetic process; primary metabolic process; cellular metabolic process; organic substance biosynthetic process; cellular biosynthetic process; organic substance metabolic process; metabolic process; cellular macromolecule biosynthetic process; cellular macromolecule metabolic process; gene expression; macromolecule metabolic process; protein metabolic proc…	membrane; ribosome; intracellular organelle; chloroplast part; intracellular non-membrane-bounded organelle; plastid envelope; organelle envelope; intracellular organelle part; cytoplasm; plastid part; macromolecular complex; intracellular part; plastid stroma; cell; organelle part; chloroplast envelope; chloroplast; non-membrane-bounded organelle; intracellular membrane-bounded organelle; organe…	organic cyclic compound binding; heterocyclic compound binding; RNA binding; binding; nucleic acid binding; structural molecule activity; structural constituent of ribosome;	K02968	RP-S20; small subunit ribosomal protein S20	sita03010 Ribosome;
K3XLR0	probable glutathione S-transferase GSTF1 [Setaria italica]	29021	6.8	3.6	1	26							chlo			protein binding; binding;				IPR010987; IPR004046; IPR012336; IPR004045;	Glutathione S-transferase, N-terminal; Thioredoxin-like fold; Glutathione S-transferase, C-terminal-like; Glutathione S-transferase, C-terminal;
K3XLR1	vacuolar protein sorting-associated protein 32 homolog 2-like [Setaria italica]	29765	4.83	19	3	136	1.064	1.057	0.944	0.939	0.867	0.0013	nucl	establishment of protein localization; transport; organic substance transport; localization; macromolecule localization; protein localization; protein transport; establishment of localization;	membrane; cell; cell part; cell periphery; plasma membrane;		K12194	CHMP4; charged multivesicular body protein 4	sita04144 Endocytosis;
K3XLR2	GTP-binding nuclear protein Ran-2-like [Setaria italica]	29854	6.66	13.6	3	82	0.965	1.061	0.998	0.982	0.989	0.683	cyto	single organism signaling; nucleoside metabolic process; purine nucleoside metabolic process; nucleotide metabolic process; single-organism process; nuclear transport; cellular metabolic process; phosphate-containing compound metabolic process; protein transport; establishment of localization; metabolic process; signal transduction; GTP catabolic process; nucleoside phosphate catabolic process; e…		nucleoside phosphate binding; nucleoside binding; ion binding; hydrolase activity, acting on acid anhydrides; hydrolase activity; nucleotide binding; nucleoside-triphosphatase activity; organic cyclic compound binding; heterocyclic compound binding; ribonucleoside binding; pyrophosphatase activity; catalytic activity; ribonucleotide binding; binding; GTPase activity; purine ribonucleoside binding…	K07936	RAN; GTP-binding nuclear protein Ran	sita03008 Ribosome biogenesis in eukaryotes; sita03013 RNA transport;	IPR005225; IPR027417;	Small GTP-binding protein domain; P-loop containing nucleoside triphosphate hydrolase;
K3XLR4	heme-binding-like protein At3g10130, chloroplastic [Setaria italica]	27778	5.87	5	1	27							cyto	red or far-red light signaling pathway; regulation of cellular process; single organism signaling; cellular response to stimulus; response to light stimulus; cellular response to abiotic stimulus; response to abiotic stimulus; single-organism cellular process; single-organism process; response to stimulus; signaling; cellular response to red or far red light; cellular response to light stimulus; …	membrane; organelle; intracellular membrane-bounded organelle; intracellular organelle; cell periphery; cell part; intracellular; cytoplasm; vacuole; intracellular part; cell; Golgi apparatus; membrane-bounded organelle; plasma membrane; cytoplasmic part;					IPR011256;	Regulatory factor, effector binding domain;
K3XLR5	vesicle transport v-SNARE 13-like [Setaria italica]	28204	9.51	10	2	54	1	1.121	0.892	0.987	0.889	0.256	golg	single-multicellular organism process; intracellular transport; establishment of protein localization to organelle; response to abiotic stimulus; tropism; response to gravity; single-organism process; protein targeting to vacuole; response to stimulus; protein transport; establishment of localization; protein targeting; response to external stimulus; establishment of localization in cell; establi…	intracellular organelle; membrane; late endosome; organelle membrane; cell periphery; intracellular organelle part; cytoplasm; intracellular part; cell; organelle part; plasma membrane; intracellular membrane-bounded organelle; organelle; intracellular; cell part; vacuolar part; trans-Golgi network; vacuole; vacuolar membrane; endosome; membrane-bounded organelle; cytoplasmic part; plant-type vac…	protein binding; binding;	K08493	VTI1; vesicle transport through interaction with t-SNAREs 1	sita04130 SNARE interactions in vesicular transport;	IPR007705; IPR000727; IPR010989;	Vesicle transport v-SNARE, N-terminal; t-SNARE; Target SNARE coiled-coil domain;
K3XLR6	eukaryotic translation initiation factor 4E-1 [Setaria italica]	29056	5.6	5.4	1	29							cyto	cellular protein metabolic process; biosynthetic process; response to stimulus; primary metabolic process; response to other organism; organic substance biosynthetic process; cellular metabolic process; multi-organism process; cellular biosynthetic process; response to biotic stimulus; organic substance metabolic process; metabolic process; cellular macromolecule biosynthetic process; translation…	intracellular organelle; intracellular non-membrane-bounded organelle; cytoplasm; intracellular organelle part; nuclear lumen; intracellular part; nucleolus; cell; organelle part; non-membrane-bounded organelle; organelle; intracellular membrane-bounded organelle; membrane-enclosed lumen; nucleus; intracellular organelle lumen; cell part; intracellular; membrane-bounded organelle; organelle lumen…	organic cyclic compound binding; heterocyclic compound binding; translation factor activity, nucleic acid binding; RNA binding; binding; nucleic acid binding; translation initiation factor activity;				IPR023398;	Translation Initiation factor eIF- 4e-like domain;
K3XLS0	heme-binding protein 2 [Setaria italica]	25264	5.28	34.8	7	285	0.896	0.982	1.054	1.072	1.109	0.106	chlo		membrane; intracellular organelle; organelle membrane; cytoplasm; intracellular organelle part; intracellular part; cell; organelle part; intracellular membrane-bounded organelle; organelle; cell part; intracellular; vacuolar part; vacuole; vacuolar membrane; membrane-bounded organelle; cytoplasmic part;					IPR011256;	Regulatory factor, effector binding domain;
K3XLT1	glutathione S-transferase 3 [Setaria italica]	28065	5.97	31.5	5	234	0.813	0.759	1.191	1.091	1.337	0.0247	chlo			protein binding; binding;	K00799	GST; glutathione S-transferase [EC:2.5.1.18]	sita00480 Glutathione metabolism;	IPR010987; IPR004046; IPR012336; IPR004045;	Glutathione S-transferase, N-terminal; Thioredoxin-like fold; Glutathione S-transferase, C-terminal-like; Glutathione S-transferase, C-terminal;
K3XLT5	25.3 kDa vesicle transport protein [Setaria italica]	30225	8.87	6.9	1	61							golg	transport; localization; vesicle-mediated transport; establishment of localization;	membrane; cell part; cell periphery; membrane part; intrinsic to membrane; cell; integral to membrane; plasma membrane;		K08517	SEC22; vesicle transport protein SEC22	sita04145 Phagosome; sita04130 SNARE interactions in vesicular transport;	IPR010908; IPR001388; IPR011012;	Longin-like domain; Longin domain; Synaptobrevin;
K3XLU0	25.3 kDa vesicle transport protein-like [Setaria italica]	30399	9.24	6.9	1	29							nucl	transport; localization; vesicle-mediated transport; establishment of localization;	intrinsic to membrane; membrane; integral to membrane; membrane part;		K08517	SEC22; vesicle transport protein SEC22	sita04145 Phagosome; sita04130 SNARE interactions in vesicular transport;	IPR010908; IPR001388; IPR011012;	Longin-like domain; Longin domain; Synaptobrevin;
K3XLU1	probable glutathione S-transferase GSTF1 [Setaria italica]	28517	7.06	3.2	1	23							chlo			protein binding; binding;	K00799	GST; glutathione S-transferase [EC:2.5.1.18]	sita00480 Glutathione metabolism;	IPR010987; IPR004046; IPR012336; IPR004045;	Glutathione S-transferase, N-terminal; Thioredoxin-like fold; Glutathione S-transferase, C-terminal-like; Glutathione S-transferase, C-terminal;
K3XLU2	germin-like protein 1-1 [Setaria italica]	25222	7.74	7.3	1	39							extr		extracellular region;	transition metal ion binding; binding; ion binding; metal ion binding; cation binding; nutrient reservoir activity; manganese ion binding;				IPR011051; IPR006045; IPR014710;	RmlC-like jelly roll fold; RmlC-like cupin domain; Cupin 1;
K3XLU5	40S ribosomal protein S15a-1 [Jatropha curcas]	27621	10.08	13.4	1	43							chlo	cellular protein metabolic process; biosynthetic process; primary metabolic process; cellular metabolic process; organic substance biosynthetic process; cellular biosynthetic process; organic substance metabolic process; metabolic process; cellular macromolecule biosynthetic process; cellular macromolecule metabolic process; gene expression; macromolecule metabolic process; protein metabolic proc…	ribosome; organelle; intracellular organelle; intracellular non-membrane-bounded organelle; cell part; intracellular; cytoplasm; macromolecular complex; intracellular part; cell; ribonucleoprotein complex; cytoplasmic part; non-membrane-bounded organelle;	structural constituent of ribosome; structural molecule activity;	K02957	RP-S15Ae; small subunit ribosomal protein S15Ae	sita03010 Ribosome;
K3XLU6	probable NADPH:quinone oxidoreductase 2 [Setaria italica]	25809	5.96	10.6	1	33	1.057	1.131	0.94	0.888	0.837	0.0577	nucl			catalytic activity; oxidoreductase activity;				IPR005025;	NADPH-dependent FMN reductase-like;
K3XLU7	myosin IC heavy chain [Setaria italica]	28640	7.59	5.5	1	35							cyto		membrane; intracellular organelle; intracellular non-membrane-bounded organelle; cell periphery; cytoskeletal part; intracellular organelle part; macromolecular complex; intracellular part; cell; actin cytoskeleton; organelle part; plasma membrane; non-membrane-bounded organelle; organelle; cytoskeleton; cell part; intracellular; myosin complex; protein complex;	motor activity; pyrophosphatase activity; catalytic activity; hydrolase activity, acting on acid anhydrides; hydrolase activity; hydrolase activity, acting on acid anhydrides, in phosphorus-containing anhydrides; nucleoside-triphosphatase activity;				IPR010926;	Myosin tail 2;
K3XLV1	Ribosomal protein	31996	9.89	9.7	1	60							nucl	cellular protein metabolic process; biosynthetic process; primary metabolic process; cellular metabolic process; organic substance biosynthetic process; cellular biosynthetic process; organic substance metabolic process; metabolic process; cellular macromolecule biosynthetic process; cellular macromolecule metabolic process; gene expression; macromolecule metabolic process; protein metabolic proc…	intracellular organelle; ribosome; intracellular non-membrane-bounded organelle; cytoplasm; intracellular organelle part; macromolecular complex; intracellular part; cell; organelle part; non-membrane-bounded organelle; organelle; large ribosomal subunit; ribosomal subunit; cell part; intracellular; ribonucleoprotein complex; cytoplasmic part;	organic cyclic compound binding; heterocyclic compound binding; RNA binding; binding; nucleic acid binding; structural molecule activity; structural constituent of ribosome;	K02865	RP-L10Ae; large subunit ribosomal protein L10Ae	sita03010 Ribosome;	IPR023674; IPR016095; IPR016094;	Ribosomal protein L1, 3-layer alpha/beta-sandwich; Ribosomal protein L1, 2-layer alpha/beta-sandwich; Ribosomal protein L1-like;
K3XLV5	ras-related protein Rab11C-like [Setaria italica]	27142	6.23	20.4	2	61	1.059						cyto	regulation of cellular process; single organism signaling; cellular response to stimulus; intracellular signal transduction; single-organism cellular process; single-organism process; organic substance transport; small GTPase mediated signal transduction; response to stimulus; signaling; protein transport; establishment of localization; establishment of protein localization; transport; signal tra…		nucleoside phosphate binding; nucleoside binding; ion binding; nucleotide binding; organic cyclic compound binding; heterocyclic compound binding; ribonucleoside binding; ribonucleotide binding; binding; purine ribonucleoside binding; anion binding; purine ribonucleotide binding; purine nucleoside binding; guanyl ribonucleotide binding; guanyl nucleotide binding; GTP binding; purine nucleotide bi…	K07976			IPR005225; IPR027417;	Small GTP-binding protein domain; P-loop containing nucleoside triphosphate hydrolase;
K3XLV7	protein FAM192A isoform X1 [Zea mays]	28286	4.88	3.7	1	24							nucl							IPR019331;	NEFA-interacting nuclear protein NIP30, N-terminal;
K3XLW1	calcyclin-binding protein-like [Setaria italica]	30546	8.28	5.1	1	23							cyto				K04507			IPR007052; IPR015120; IPR007699; IPR008978;	HSP20-like chaperone; CS domain; SGS; Siah interacting protein, N-terminal;
K3XLW7	probable 3-beta-hydroxysteroid-Delta(8),Delta(7)-isomerase [Setaria italica]	27110	8.76	5.1	1	55	1.107	1.098	0.928	0.892	0.829	0.00916	cyto	metabolic process; organic hydroxy compound metabolic process; single-organism metabolic process; alcohol metabolic process; small molecule metabolic process; steroid metabolic process; organic cyclic compound metabolic process; primary metabolic process; sterol metabolic process; organic substance metabolic process; lipid metabolic process;	membrane; organelle; intracellular membrane-bounded organelle; intracellular organelle; endoplasmic reticulum; membrane part; cell part; intracellular; cytoplasm; intrinsic to membrane; intracellular part; membrane-bounded organelle; cell; integral to membrane; cytoplasmic part;	cholestenol delta-isomerase activity; isomerase activity; intramolecular oxidoreductase activity; catalytic activity; intramolecular oxidoreductase activity, transposing C=C bonds;	K01824	EBP; cholestenol delta-isomerase [EC:5.3.3.5]	sita01100 Metabolic pathways; sita01110 Biosynthesis of secondary metabolites; sita00100 Steroid biosynthesis;
K3XLX1	Reticulon-like protein	25503	9.07	3.8	1	28							plas		intrinsic to membrane; membrane; integral to membrane; membrane part;
K3XLX4	cysteine sulfinate desulfinase/cysteine desulfurase and related enzymes [Zea mays]	27221	5.57	5.7	2	34	1.007	0.975	1.013	0.996	1.02	0.534	cyto
K3XLY4	glutathione S-transferase 1 [Setaria italica]	27629	5.57	17	3	144	0.776	0.826	1.051	1.051	1.299	0.00985	chlo			protein binding; binding;				IPR010987; IPR004046; IPR012336; IPR004045;	Glutathione S-transferase, N-terminal; Thioredoxin-like fold; Glutathione S-transferase, C-terminal-like; Glutathione S-transferase, C-terminal;
K3XLZ7	NAD(P)H-quinone oxidoreductase subunit N, chloroplastic [Setaria italica]	26360	9.46	26.7	3	109	1.105	1.106	0.874	0.917	0.805	0.0103	chlo	cellular component biogenesis; defense response to fungus, incompatible interaction; cellular component organization; cellular macromolecular complex assembly; response to fungus; protein complex subunit organization; response to stress; NADH dehydrogenase complex assembly; oxidation-reduction process; immune system process; response to stimulus; response to other organism; innate immune response…	intracellular organelle; membrane; chloroplast thylakoid membrane; chloroplast part; plastid envelope; organelle envelope; cytoplasm; intracellular organelle part; chloroplast thylakoid; thylakoid membrane; plastid part; intracellular part; cell; chloroplast envelope; organelle part; chloroplast; photosynthetic membrane; intracellular membrane-bounded organelle; organelle; intracellular; cell par…	oxidoreductase activity, acting on NAD(P)H; catalytic activity; oxidoreductase activity, acting on NAD(P)H, quinone or similar compound as acceptor; oxidoreductase activity;
K3XLZ9	DNA-directed RNA polymerases II and IV subunit 5A-like [Setaria italica]	28777	9.35	4.3	1	30							cyto	heterocycle biosynthetic process; cellular aromatic compound metabolic process; nucleobase-containing compound biosynthetic process; organic cyclic compound metabolic process; nitrogen compound metabolic process; RNA biosynthetic process; biosynthetic process; primary metabolic process; organic substance biosynthetic process; cellular metabolic process; cellular biosynthetic process; organic subs…	DNA-directed RNA polymerase II, core complex; intracellular organelle; DNA-directed RNA polymerase IV complex; DNA-directed RNA polymerase complex; nuclear DNA-directed RNA polymerase complex; intracellular organelle part; RNA polymerase complex; macromolecular complex; nuclear lumen; intracellular part; cell; organelle part; DNA-directed RNA polymerase II, holoenzyme; membrane-enclosed lumen; or…	organic cyclic compound binding; heterocyclic compound binding; DNA binding; nucleotidyltransferase activity; RNA polymerase activity; catalytic activity; binding; nucleic acid binding; DNA-directed RNA polymerase activity; transferase activity; transferase activity, transferring phosphorus-containing groups;	K03013	RPB5; DNA-directed RNA polymerases I, II, and III subunit RPABC1	sita01100 Metabolic pathways; sita00230 Purine metabolism; sita03020 RNA polymerase; sita00240 Pyrimidine metabolism;	IPR005571; IPR000783;	RNA polymerase, subunit H/Rpb5 C-terminal; RNA polymerase, Rpb5, N-terminal;
K3XM08	60S ribosomal protein L13	31282	10.78	13.5	3	69	0.844	0.789	1.181	1.141	1.429	0.0096	chlo	cellular protein metabolic process; biosynthetic process; primary metabolic process; cellular metabolic process; organic substance biosynthetic process; cellular biosynthetic process; organic substance metabolic process; metabolic process; cellular macromolecule biosynthetic process; cellular macromolecule metabolic process; gene expression; macromolecule metabolic process; protein metabolic proc…	membrane; external encapsulating structure; organelle membrane; cell periphery; cell junction; cytoplasm; macromolecular complex; intracellular part; cell-cell junction; cell; symplast; organelle part; non-membrane-bounded organelle; membrane-enclosed lumen; intracellular organelle lumen; plasmodesma; ribosomal subunit; intracellular; cell part; cytosolic part; membrane-bounded organelle; organel…	structural constituent of ribosome; structural molecule activity;	K02873	RP-L13e; large subunit ribosomal protein L13e	sita03010 Ribosome;
K3XM20	ras-related protein Rab7 [Setaria italica]	26947	5.41	12.6	2	30	1.219	1.146	0.848	0.833	0.714	0.0117	chlo	regulation of cellular process; single organism signaling; cellular response to stimulus; intracellular signal transduction; single-organism cellular process; single-organism process; organic substance transport; small GTPase mediated signal transduction; response to stimulus; signaling; protein transport; establishment of localization; establishment of protein localization; transport; signal tra…	membrane; intracellular organelle; organelle membrane; cytoplasm; intracellular organelle part; intracellular part; cell; organelle part; intracellular membrane-bounded organelle; organelle; nucleus; cell part; intracellular; vacuolar part; vacuole; vacuolar membrane; Golgi apparatus; membrane-bounded organelle; cytoplasmic part;	nucleoside phosphate binding; nucleoside binding; ion binding; nucleotide binding; organic cyclic compound binding; heterocyclic compound binding; ribonucleoside binding; ribonucleotide binding; binding; purine ribonucleoside binding; anion binding; purine ribonucleotide binding; purine nucleoside binding; guanyl ribonucleotide binding; guanyl nucleotide binding; GTP binding; purine nucleotide bi…	K07897	RAB7A; Ras-related protein Rab-7A	sita04144 Endocytosis; sita04145 Phagosome;	IPR005225; IPR027417;	Small GTP-binding protein domain; P-loop containing nucleoside triphosphate hydrolase;
K3XM26	universal stress protein A-like protein isoform X1 [Setaria italica]	25894	6.38	4.4	1	25							chlo	response to stress; response to stimulus;						IPR014729; IPR006016;	Rossmann-like alpha/beta/alpha sandwich fold; UspA;
K3XM29	ras-related protein Rab7 [Setaria italica]	27004	5.38	22.3	3	78	1.222						chlo	regulation of cellular process; single organism signaling; cellular response to stimulus; response to osmotic stress; response to stress; intracellular signal transduction; response to abiotic stimulus; single-organism cellular process; single-organism process; organic substance transport; small GTPase mediated signal transduction; response to salt stress; signaling; response to stimulus; protein…	membrane; intracellular organelle; organelle membrane; cytoplasm; intracellular organelle part; intracellular part; cell; organelle part; intracellular membrane-bounded organelle; organelle; nucleus; intracellular; cell part; vacuolar part; vacuole; vacuolar membrane; membrane-bounded organelle; Golgi apparatus; cytoplasmic part;	nucleoside phosphate binding; nucleoside binding; ion binding; nucleotide binding; organic cyclic compound binding; heterocyclic compound binding; ribonucleoside binding; ribonucleotide binding; binding; purine ribonucleoside binding; anion binding; purine ribonucleotide binding; purine nucleoside binding; guanyl ribonucleotide binding; guanyl nucleotide binding; GTP binding; purine nucleotide bi…	K07897	RAB7A; Ras-related protein Rab-7A	sita04144 Endocytosis; sita04145 Phagosome;	IPR005225; IPR027417;	Small GTP-binding protein domain; P-loop containing nucleoside triphosphate hydrolase;
K3XM35	probable mitochondrial import receptor subunit TOM20 [Setaria italica]	26328	5.21	25.4	3	111	1.124	1.007	0.934	0.954	0.891	0.177	nucl	intracellular transport; cellular component organization; establishment of protein localization to organelle; mitochondrial membrane organization; protein import; mitochondrial transport; single-organism process; protein transport; establishment of localization; protein targeting; protein import into mitochondrial outer membrane; establishment of localization in cell; establishment of protein loc…	membrane; outer membrane; organelle membrane; cytoplasm; macromolecular complex; intracellular part; mitochondrial membrane part; cell; organelle part; non-membrane-bounded organelle; mitochondrial envelope; membrane part; cell part; intracellular; organelle inner membrane; organelle outer membrane; cytosolic part; mitochondrial outer membrane translocase complex; membrane-bounded organelle; mito…	metal ion binding; cation binding; protein binding; binding; ion binding;				IPR011990;	Tetratricopeptide-like helical domain;
K3XM38	PITH domain-containing protein 1 [Setaria italica]	25071	4.93	7.4	1	43							nucl							IPR010400; IPR008979;	PITH domain; Galactose-binding domain-like;
K3XM46	translation machinery-associated protein 22 [Setaria italica]	27352	6.63	16.8	1	53							chlo	cellular protein metabolic process; biosynthetic process; primary metabolic process; organic substance biosynthetic process; cellular metabolic process; cellular biosynthetic process; organic substance metabolic process; metabolic process; cellular macromolecule biosynthetic process; translational initiation; cellular macromolecule metabolic process; gene expression; macromolecule metabolic proce…		organic cyclic compound binding; heterocyclic compound binding; RNA binding; translation factor activity, nucleic acid binding; binding; nucleic acid binding; translation initiation factor activity;				IPR001950;	Translation initiation factor SUI1;
K3XM51	NADH dehydrogenase 2 [Zea mays]	24555	9.48	4	1	31							chlo	metabolic process; oxidation-reduction process; single-organism metabolic process;	membrane; intracellular organelle; mitochondrial part; organelle membrane; cytoplasm; intracellular organelle part; organelle envelope; macromolecular complex; respiratory chain complex I; intracellular part; mitochondrial respiratory chain complex I; mitochondrial membrane part; cell; organelle part; mitochondrion; mitochondrial respiratory chain; organelle; intracellular membrane-bounded organe…	oxidoreductase activity, acting on NAD(P)H; ion binding; NADH dehydrogenase (quinone) activity; zinc ion binding; 4 iron, 4 sulfur cluster binding; cofactor binding; oxidoreductase activity, acting on NAD(P)H, quinone or similar compound as acceptor; NADH dehydrogenase (ubiquinone) activity; oxidoreductase activity; NADH dehydrogenase activity; transition metal ion binding; catalytic activity; bi…	K03940	NDUFS7; NADH dehydrogenase (ubiquinone) Fe-S protein 7 [EC:1.6.5.3 1.6.99.3]	sita01100 Metabolic pathways; sita00190 Oxidative phosphorylation;	IPR006137;	NADH:ubiquinone oxidoreductase-like, 20kDa subunit;
K3XM54	thylakoid lumenal 15 kDa protein 1, chloroplastic [Setaria italica]	23058	5.26	18.6	3	71	0.815	0.789	1.229	1.218	1.483	0.00112	chlo		intracellular organelle; membrane; chloroplast thylakoid membrane; chloroplast part; cytoplasm; intracellular organelle part; chloroplast thylakoid; thylakoid membrane; plastid part; thylakoid lumen; intracellular part; cell; organelle part; chloroplast; photosynthetic membrane; intracellular membrane-bounded organelle; organelle; intracellular; cell part; thylakoid; plastid thylakoid membrane; m…
K3XM55	40S ribosomal protein S5-like [Setaria italica]	25907	9.78	11.6	2	229	0.772	0.824	1.212	1.143	1.507	0.0127	cyto	cellular protein metabolic process; biosynthetic process; primary metabolic process; cellular metabolic process; organic substance biosynthetic process; cellular biosynthetic process; organic substance metabolic process; metabolic process; cellular macromolecule biosynthetic process; cellular macromolecule metabolic process; gene expression; macromolecule metabolic process; protein metabolic proc…	membrane; external encapsulating structure; organelle membrane; cell periphery; cell junction; small ribosomal subunit; cytoplasm; macromolecular complex; intracellular part; cell; cell-cell junction; symplast; organelle part; non-membrane-bounded organelle; plasmodesma; intracellular; cell part; ribosomal subunit; cytosolic part; membrane-bounded organelle; plastid; cytosolic ribosome; ribosome;…	organic cyclic compound binding; heterocyclic compound binding; RNA binding; binding; nucleic acid binding; structural molecule activity; structural constituent of ribosome;	K02989	RP-S5e; small subunit ribosomal protein S5e	sita03010 Ribosome;	IPR023798;	Ribosomal protein S7 domain;
K3XM69	probable calcium-binding protein CML16 [Setaria italica]	22601	4.49	6.6	1	46							chlo			cation binding; metal ion binding; calcium ion binding; binding; ion binding;	K13448	CML; calcium-binding protein CML	sita04626 Plant-pathogen interaction;	IPR011992; IPR002048;	EF-hand domain; EF-hand domain pair;
K3XM74	peroxiredoxin-2F, mitochondrial [Setaria italica]	24326	7.74	10.8	2	74	1.025	0.964	1.02	1.036	1.013	0.399	chlo	response to chemical stimulus; response to stress; response to oxidative stress; response to cadmium ion; response to inorganic substance; response to stimulus; response to metal ion;		catalytic activity; oxidoreductase activity;				IPR013740; IPR012336;	Redoxin; Thioredoxin-like fold;
K3XM75	ubiquitin-conjugating enzyme E2 27-like [Setaria italica]	23938	4.77	4.6	1	32							mito			ligase activity, forming carbon-nitrogen bonds; protein binding; acid-amino acid ligase activity; catalytic activity; binding; ligase activity;	K04649	HIP2; ubiquitin-conjugating enzyme (huntingtin interacting protein 2) [EC:6.3.2.19]	sita04120 Ubiquitin mediated proteolysis;	IPR016135; IPR000449; IPR015940; IPR000608; IPR009060;	Ubiquitin-associated/translation elongation factor EF1B, N-terminal, eukaryote; Ubiquitin-conjugating enzyme, E2; Ubiquitin-conjugating enzyme/RWD-like; Ubiquitin-associated domain/translation elongation factor EF-Ts, N-terminal; UBA-like;
K3XM76	probable NADPH:quinone oxidoreductase 1 [Setaria italica]	24170	6.14	13.8	2	52	0.914	1.126	0.865	0.981	0.846	0.506	chlo			catalytic activity; oxidoreductase activity;				IPR005025;	NADPH-dependent FMN reductase-like;
K3XM78	50S ribosomal protein L34 [Arabidopsis thaliana]	23065	8.62	6.7	1	32							chlo	cellular component biogenesis; nucleoside metabolic process; purine nucleoside metabolic process; nucleotide metabolic process; cellular metabolic process; phosphate-containing compound metabolic process; metabolic process; GTP catabolic process; nucleoside phosphate catabolic process; purine nucleotide catabolic process; guanosine-containing compound metabolic process; cellular component assembl…	organelle; intracellular membrane-bounded organelle; intracellular organelle; cell part; intracellular; cytoplasm; vacuole; macromolecular complex; intracellular part; cell; membrane-bounded organelle; protein complex; plastid; cytoplasmic part; chloroplast;	nucleoside phosphate binding; nucleoside binding; ion binding; hydrolase activity, acting on acid anhydrides; hydrolase activity; nucleotide binding; nucleoside-triphosphatase activity; organic cyclic compound binding; heterocyclic compound binding; ribonucleoside binding; pyrophosphatase activity; catalytic activity; ribonucleotide binding; binding; GTPase activity; purine ribonucleoside binding…				IPR018316;	Tubulin/FtsZ, 2-layer sandwich domain;
K3XM81	classical arabinogalactan protein 9 [Setaria italica]	23953	9.64	8.3	2	65	1.045	1.141	0.889	0.94	0.84	0.0815	chlo	response to radiation; response to stimulus; response to light stimulus; response to light intensity; response to abiotic stimulus;	intracellular organelle; membrane; chloroplast thylakoid membrane; chloroplast part; cytoplasm; intracellular organelle part; chloroplast thylakoid; thylakoid membrane; plastid part; intracellular part; cell; organelle part; chloroplast; photosynthetic membrane; intracellular membrane-bounded organelle; organelle; intracellular; cell part; thylakoid; plastid thylakoid membrane; membrane-bounded o…					IPR023329;	Chlorophyll a/b binding protein domain;
K3XM83	GTP-binding protein SAR1A-like [Setaria italica]	26169	6.32	12.4	2	132	0.903	0.897	1.087	1.102	1.213	0.00172	cyto	intracellular transport; vesicle-mediated transport; single-organism cellular process; single-organism process; organic substance transport; protein transport; cellular localization; establishment of localization; transport; establishment of protein localization; cellular macromolecule localization; establishment of localization in cell; intracellular protein transport; cellular protein localizat…	membrane; intracellular organelle; endoplasmic reticulum; extrinsic to membrane; cell periphery; cytoplasm; intracellular part; cytosol; cell; plasma membrane; chloroplast; intracellular membrane-bounded organelle; organelle; intracellular; cell part; membrane part; Golgi apparatus; membrane-bounded organelle; plastid; cytoplasmic part;	nucleoside phosphate binding; nucleoside binding; ion binding; nucleotide binding; organic cyclic compound binding; heterocyclic compound binding; ribonucleoside binding; ribonucleotide binding; binding; purine ribonucleoside binding; anion binding; purine ribonucleotide binding; purine nucleoside binding; guanyl ribonucleotide binding; guanyl nucleotide binding; GTP binding; purine nucleotide bi…	K07953	SAR1; GTP-binding protein SAR1 [EC:3.6.5.-]	sita04141 Protein processing in endoplasmic reticulum;	IPR005225; IPR027417;	Small GTP-binding protein domain; P-loop containing nucleoside triphosphate hydrolase;
K3XMA0	50S ribosomal protein L27, chloroplastic [Setaria italica]	24920	10.1	5.8	1	32							chlo	cellular protein metabolic process; biosynthetic process; primary metabolic process; cellular metabolic process; organic substance biosynthetic process; cellular biosynthetic process; organic substance metabolic process; metabolic process; cellular macromolecule biosynthetic process; cellular macromolecule metabolic process; gene expression; macromolecule metabolic process; protein metabolic proc…	ribosome; intracellular organelle; chloroplast part; intracellular non-membrane-bounded organelle; plastid envelope; organelle envelope; intracellular organelle part; cytoplasm; plastid part; macromolecular complex; intracellular part; plastid stroma; cell; organelle part; chloroplast envelope; chloroplast; non-membrane-bounded organelle; intracellular membrane-bounded organelle; organelle; intra…	structural constituent of ribosome; structural molecule activity;	K02899	RP-L27; large subunit ribosomal protein L27	sita03010 Ribosome;
K3XMA7	Uncharacterized protein	23281	9.53	10.1	1	34							chlo		intracellular organelle; membrane; chloroplast thylakoid membrane; chloroplast part; cytoplasm; intracellular organelle part; chloroplast thylakoid; thylakoid membrane; plastid part; intracellular part; plastid stroma; cell; organelle part; chloroplast; photosynthetic membrane; intracellular membrane-bounded organelle; organelle; intracellular; cell part; thylakoid; plastid thylakoid membrane; me…
K3XMB5	PLASMODESMATA CALLOSE-BINDING PROTEIN 3-like [Setaria italica]	19749	5.77	5.3	1	60							golg							IPR012946;	X8;
K3XMB8	protein gar2-like [Zea mays]	24376	4.42	7	2	33	0.997	1.011	0.941	1.048	0.995	0.876	nucl
K3XMC9	Golgi apparatus membrane protein-like protein ECHIDNA [Setaria italica]	23808	8.35	6	1	23							vacu	cellular component organization; cellular developmental process; single-organism process; cellular component morphogenesis; protein transport; establishment of localization; anatomical structure morphogenesis; establishment of localization in cell; protein secretion; macromolecule localization; protein localization; cellular process; secretion; single-organism transport; developmental process; ce…	organelle; intracellular membrane-bounded organelle; intracellular organelle; membrane; cell part; intracellular; membrane part; trans-Golgi network; intrinsic to membrane; intracellular part; cell; membrane-bounded organelle; integral to membrane;
K3XME6	ADP-ribosylation factor 2-like [Oryza brachyantha]	23518	6.43	12.7	2	130	0.458	0.415	1.484	1.498	3.436	0.000459	mito	regulation of cellular process; single organism signaling; cellular response to stimulus; intracellular signal transduction; single-organism cellular process; single-organism process; small GTPase mediated signal transduction; signaling; response to stimulus; response to metal ion; signal transduction; response to chemical stimulus; regulation of biological process; cell communication; response t…	organelle; intracellular membrane-bounded organelle; intracellular organelle; membrane; cell periphery; intracellular; cell part; cytoplasm; vacuole; intracellular part; membrane-bounded organelle; cell; cytoplasmic part; plasma membrane;	nucleoside phosphate binding; nucleoside binding; ion binding; nucleotide binding; organic cyclic compound binding; heterocyclic compound binding; ribonucleoside binding; ribonucleotide binding; binding; purine ribonucleoside binding; anion binding; purine ribonucleotide binding; purine nucleoside binding; guanyl ribonucleotide binding; guanyl nucleotide binding; GTP binding; purine nucleotide bi…	K07937	ARF1; ADP-ribosylation factor 1	sita04144 Endocytosis;	IPR005225; IPR027417;	Small GTP-binding protein domain; P-loop containing nucleoside triphosphate hydrolase;
K3XME7	malignant T-cell-amplified sequence 1 homolog [Setaria italica]	24123	6.91	7.2	1	46							cyto		cell part; intracellular; cytoplasm; intracellular part; cytosol; cell; cytoplasmic part;	organic cyclic compound binding; heterocyclic compound binding; RNA binding; binding; nucleic acid binding;	K07575			IPR015947; IPR002478; IPR004521;	Uncharacterised domain CHP00451; PUA domain; PUA-like domain;
[truncated: 3,555 more rows]
