# Supplementary material for: Comparative proteomic investigation of drought responses in foxtail millet
Source: BMC Plant Biol. 2018 Nov 29;18:315. doi: 10.1186/s12870-018-1533-9 (PMC6267058; doi:10.1186/s12870-018-1533-9)
Supplement: Supplementary file 4 — Table S3. List of 2474 quantified proteins were found in all four replicates in foxtail millet after drought treatment. (XLS 97 kb) [file 12870_2018_1533_MOESM4_ESM.xls]

Protein accession	Protein description	T/C Ratio	Regulated Type
K3ZUU3	Uncharacterized protein	0.962
K3YUX3	Uncharacterized protein	1.341
K3ZR07	Uncharacterized protein	0.923
K3Y875	Uncharacterized protein	1.03
K3YTN2	Glutamine synthetase	1.089
K3YRQ5	Uncharacterized protein	1.88	Up
K4AD56	Uncharacterized protein	0.683
K3ZVT3	Uncharacterized protein	0.927
K3XEG4	Uncharacterized protein	0.949
K4A9W0	Acetyltransferase component of pyruvate dehydrogenase complex	1.232
K3ZYN6	Uncharacterized protein	4.171	Up
K3XL78	Triosephosphate isomerase	1.131
K3YEI8	Uncharacterized protein (Fragment)	1.119
K3ZS26	Uncharacterized protein	1.421
K3Y6G4	Uncharacterized protein	0.84
K3Z396	Uncharacterized protein	1.009
K3ZI14	Probable bifunctional methylthioribulose-1-phosphate dehydratase/enolase-phosphatase E1	1.188
K3ZA28	Uncharacterized protein	1.161
K3ZIZ5	Uncharacterized protein	1.147
K3Y890	Uncharacterized protein	0.26	Down
K3XI16	Uncharacterized protein	1.08
K3XEM0	Phospholipase D	1.164
K3YPS7	Lipoxygenase	1.007
K3YW38	Uncharacterized protein	0.922
K3XXC0	Uncharacterized protein	1.247
K3YHF8	Uncharacterized protein	1.077
K3XIK3	Uncharacterized protein	1.04
K3Z7L8	Uncharacterized protein	1.306
K4A635	Uncharacterized protein	1.127
K3ZS44	Thioredoxin reductase	0.742
K3YK73	Uncharacterized protein	1.006
K3Y524	Uncharacterized protein	1.135
K3ZSV4	Xylose isomerase	1.275
K3YT86	Uncharacterized protein	0.663	Down
K3Y8K2	Uncharacterized protein	2.321	Up
K3Y624	Uncharacterized protein	1.104
K3ZS91	Uncharacterized protein	1.073
K3ZCJ8	Uncharacterized protein	1.252
K3ZJ50	Uncharacterized protein	2.928	Up
K3XRR4	Sulfotransferase	0.82
K3XM54	Uncharacterized protein	1.483
K4AA01	Glyceraldehyde-3-phosphate dehydrogenase	0.861
K3YIZ1	Uncharacterized protein	0.718
K3XRU1	Uncharacterized protein (Fragment)	0.911
K4A9N1	Uncharacterized protein	1.312
K3YSL6	Uncharacterized protein	0.797
K3YGN3	Uncharacterized protein	0.967
K3XPD9	Uncharacterized protein (Fragment)	1.382
K3ZU55	Uncharacterized protein	0.952
K3Z6K6	Uncharacterized protein	0.982
K3Z3A2	Uncharacterized protein	1.202
K3Y813	Uncharacterized protein	1.202
K3Y6D5	Uncharacterized protein	1.062
K3Z9M3	Uncharacterized protein	0.652	Down
K4A8B7	Uncharacterized protein	0.898
K3ZW60	40S ribosomal protein S3a	1.545	Up
K3XV90	Uncharacterized protein	1.166
K3XYT0	Uncharacterized protein	0.774
K3ZUV4	Uncharacterized protein	0.83
K3ZTD5	Uncharacterized protein	1.078
K3YHC0	Uncharacterized protein	1.389
K3ZIB9	Uncharacterized protein	0.995
K3YTH6	Uncharacterized protein	0.754
K4AEU5	Uncharacterized protein	0.775
K3XVR4	T-complex protein 1 subunit gamma	1.063
K3XUS5	Uncharacterized protein	0.886
K3YWW4	Uncharacterized protein	1.097
K3Y6E4	Uncharacterized protein	1.016
K3ZSE8	Uncharacterized protein	0.651	Down
K3XV57	Uncharacterized protein	0.924
K4A4W0	Uncharacterized protein	0.941
K3YKY0	Uncharacterized protein (Fragment)	1.57	Up
K3YG43	Uncharacterized protein	0.903
K3ZIK0	Uncharacterized protein	0.865
K3Z3H4	Elongation factor Ts	1.083
K3YPT8	Uncharacterized protein	1.093
K3YVG1	Eukaryotic translation initiation factor 3 subunit J	1.047
K3YGI3	Uncharacterized protein	1.759	Up
K4A810	Uncharacterized protein	0.568	Down
K3XW89	Uncharacterized protein	0.847
K3Z5K2	Uncharacterized protein	1.039
K3Z583	Uncharacterized protein	0.841
K3Z2L7	Uncharacterized protein (Fragment)	0.784
K3Y7X8	Uncharacterized protein	1.331
K4AMC3	Phosphoserine aminotransferase	1.33
K4AFR6	Uncharacterized protein	0.705
K3YSU7	Uncharacterized protein	0.899
K4ACB4	Uncharacterized protein	0.955
K3YR05	Uncharacterized protein	1.12
K3ZYA8	Uncharacterized protein	1.092
K3XGF3	Uncharacterized protein	0.804
K3XLR1	Uncharacterized protein	0.867
K3YGJ7	Uncharacterized protein	0.86
K3Z2E3	Uncharacterized protein	0.83
K3Y5P8	Uncharacterized protein	0.96
K3XGE1	Ubiquitin carboxyl-terminal hydrolase	0.881
K3Y4P5	Uncharacterized protein	1.019
K3ZJG8	Uncharacterized protein	0.894
K3ZJH6	Uncharacterized protein	0.791
K4A5Z1	Uncharacterized protein	0.88
K3ZRQ2	Uncharacterized protein	0.833
K3XHD5	Uncharacterized protein	0.417
K3Y4M4	Uncharacterized protein	0.684
K3XZH3	Uncharacterized protein	1.632	Up
K3XEW4	Uncharacterized protein	1.133
K3XGN4	Uncharacterized protein	2.219	Up
K3ZTB3	S-acyltransferase	0.766
K3XGL2	Eukaryotic translation initiation factor 3 subunit L	1.157
K3ZRU9	Uncharacterized protein	1.04
K3Y8D1	Uncharacterized protein	1.134
K3YKC7	Uncharacterized protein	1.358
K4AFH2	Uncharacterized protein	0.884
K3Z628	Uncharacterized protein	0.685
K3ZIX4	Methylthioribose-1-phosphate isomerase	1.185
K4ACY7	Uncharacterized protein	0.891
K4A918	Catalase	1.502	Up
K3XME8	Uncharacterized protein	0.791
K3Y8M9	Uncharacterized protein	0.853
K3XXR8	Uncharacterized protein	0.742
K3YHJ6	Uncharacterized protein	1.473
K3YJR7	Uncharacterized protein	1.345
K4AH40	Uncharacterized protein	1.277
K4A648	Uncharacterized protein	1.599	Up
K3YQ68	Uncharacterized protein	0.839
K3Z3E7	Uncharacterized protein	1.12
K3YPB4	Uncharacterized protein	0.858
K3ZA23	Uncharacterized protein	1.348
K3XZ93	Uncharacterized protein	0.998
K3ZKC1	Non-specific lipid-transfer protein	4.495	Up
K3ZXU6	Uncharacterized protein	1.117
K3XUV1	Uncharacterized protein	1.082
K4A6A7	Uncharacterized protein	0.741
K4A2Q0	Beta-amylase	2.122	Up
K3XFH7	Uncharacterized protein	1.16
K3ZHA3	Uncharacterized protein	0.777
K3Z2U0	Uncharacterized protein	0.82
K3YIH5	Uncharacterized protein	0.79
K3XFU6	Uncharacterized protein	0.876
K3XJ65	Uncharacterized protein	0.833
K4ALL1	Uncharacterized protein (Fragment)	0.831
K3XMW5	Histone H2B	2.64	Up
K3Z774	Uncharacterized protein	0.922
K3Z5Y7	Uncharacterized protein	0.664	Down
K3YGU0	Uncharacterized protein	1.134
K3ZX44	Uncharacterized protein	0.721
K3Z681	Uncharacterized protein	1.837	Up
K3Y5M0	Phenylalanine ammonia-lyase	1.022
K3Z3U2	Uncharacterized protein	0.958
K3XUT3	Uncharacterized protein	0.908
K3Y536	Uncharacterized protein	0.767
K4AJL1	Uncharacterized protein	1.354
K3Y4Y0	Uncharacterized protein	1.801	Up
K3XWN4	Uncharacterized protein	1.298
K3XJA8	Uncharacterized protein	0.894
K4AM51	Uncharacterized protein	1.603	Up
K3ZRN3	Uncharacterized protein	0.865
K3XVC0	Uncharacterized protein	0.829
K3XLN1	Uncharacterized protein	1.136
K3Z937	Phosphomannomutase	0.669
K3YAA2	Uncharacterized protein	0.9
K4AFY7	Uncharacterized protein	1.722	Up
K3Y056	Uncharacterized protein	0.897
K3XSX4	Uncharacterized protein	0.921
K3Z6E5	Uncharacterized protein	0.772
K3Z0Q3	Uncharacterized protein	0.859
K3YVX2	Uncharacterized protein	1.094
K3YRV4	Uncharacterized protein	0.897
U5TX88	Photosystem II D2 protein	1.455
K4A798	Uncharacterized protein	1.098
K3XJB5	Uncharacterized protein	1.304
K4A6J7	Uncharacterized protein	1.18
K3YWP2	Uncharacterized protein	1.562	Up
K3XGE4	Uncharacterized protein	1.091
K3ZR16	Uncharacterized protein	1.445
K3XLZ7	Uncharacterized protein	0.805
K3XW77	Uncharacterized protein	1.053
K4A8W7	Uncharacterized protein	0.782
K3Z2A2	Uncharacterized protein	1.03
K3XMX2	Uncharacterized protein	2.623	Up
K3ZWN9	Uncharacterized protein	1.975	Up
K3XX34	Delta-aminolevulinic acid dehydratase	0.69
K3XI69	Uncharacterized protein	0.912
K3ZTA5	Uncharacterized protein	1.398
K3ZVS0	Uncharacterized protein	1.042
K3ZAP7	Uncharacterized protein	1.133
K3XWK8	Uncharacterized protein	1.214
K3YVQ6	Uncharacterized protein	0.908
K3XWG3	Uncharacterized protein	1.024
K3Z7V5	Uncharacterized protein	0.606	Down
K3YG90	Uncharacterized protein	0.953
K4ACR2	Uncharacterized protein	0.696
K3ZSG3	Uncharacterized protein	1.361
K4A024	Uncharacterized protein	1.715	Up
K3Y7F9	Uncharacterized protein	1.174
K3ZAJ9	Uncharacterized protein	0.717
K4ADG2	Uncharacterized protein	0.965
K3YUV6	Uncharacterized protein	1.31
K3Z8N1	Uncharacterized protein	1.265
K3XFX0	Uncharacterized protein	0.961
K3ZQU2	Uncharacterized protein	0.868
K3Z6V1	Uncharacterized protein	0.793
K3ZY12	Uncharacterized protein	1.246
K3YEY5	Uncharacterized protein	0.8
K3ZSD3	Uncharacterized protein	0.819
K3XLF8	Uncharacterized protein	4.791	Up
K4AJJ7	Uncharacterized protein	0.666	Down
K4AED8	Uncharacterized protein	0.903
K4A5M0	Lipoxygenase	1.067
K4ABI3	Mitogen-activated protein kinase	0.789
K4A5A2	Uncharacterized protein	1.071
K3ZR12	Uncharacterized protein	1.859	Up
K3Z821	Uncharacterized protein	2.354	Up
K3ZRI7	Uncharacterized protein	0.932
K3YPH3	Uncharacterized protein	0.973
K3XKI6	Uncharacterized protein	0.865
K3XH83	Uncharacterized protein	0.679
K4A5Y9	Sucrose synthase	1.23
K4A519	Uncharacterized protein	0.735
K3Z4D0	Uncharacterized protein	0.828
K3YHH0	Uncharacterized protein	0.997
K4AKS9	Uncharacterized protein	0.45	Down
K3ZDH8	Uncharacterized protein	1.258
K3Y7S9	Uncharacterized protein	1.013
K3ZUH3	Uncharacterized protein	0.856
K3XE13	Uncharacterized protein	0.809
K3XEF7	Lipoxygenase	0.976
K4A6T5	Uncharacterized protein	0.484	Down
K3ZRK1	Uncharacterized protein	0.923
K3XLA2	Proteasome subunit alpha type	1.078
K3Z5Y3	Uncharacterized protein	1.072
K3Z653	Uncharacterized protein	1.119
K3YS38	Glyceraldehyde-3-phosphate dehydrogenase	1.65	Up
K3YWK3	Uncharacterized protein	1.317
K3XH16	Uncharacterized protein	1.604	Up
K3YTW8	Uncharacterized protein	1.147
K3XF36	Uncharacterized protein	0.843
K4A9U2	Uncharacterized protein	0.686
K3YJP2	Uncharacterized protein	1.113
K3XW75	Uncharacterized protein	0.765
K3Z526	Uncharacterized protein	1.141
K3XM74	Uncharacterized protein	1.013
K3Y5I1	Uncharacterized protein	1.104
K4A924	Adenylosuccinate synthetase, chloroplastic	1.434
K4A757	Endoglucanase	0.898
K3YB77	Uncharacterized protein	0.542	Down
K3YV58	Uncharacterized protein	1.051
K3YJB9	Proteasome subunit alpha type	1.172
K3XY77	Uncharacterized protein	0.969
K3ZT90	Uncharacterized protein	0.873
K3Z5F3	Glucose-1-phosphate adenylyltransferase	1.28
K3Z815	Uncharacterized protein	0.73
K3XID9	Uncharacterized protein	1.111
K3ZTV9	Uncharacterized protein	2.382	Up
K3XJP0	Uncharacterized protein	1.229
K3ZKJ0	Uncharacterized protein	4.962	Up
K3Z2Z0	Uncharacterized protein	1.136
K3XXC5	Phosphoglycerate kinase	2.46	Up
K3XE20	Uncharacterized protein	1.149
K3Z3R9	Uncharacterized protein	0.965
K3YWC1	Uncharacterized protein	1.153
K3XUU5	Uncharacterized protein	1.132
K3ZQQ2	Uncharacterized protein	2.344	Up
K3YQ22	Uncharacterized protein	1.1
K3YF51	Uncharacterized protein	0.879
K3Y5W4	Uncharacterized protein	0.926
K4A7A6	Uncharacterized protein	1.026
K3YNE5	Uncharacterized protein	1.06
K3YS32	Uncharacterized protein	1.48
K3ZHP6	Uncharacterized protein	0.689
K3ZJ48	Uncharacterized protein	1.296
K3ZGX2	Uncharacterized protein	1.105
K3XE43	Uncharacterized protein	0.964
K3Z864	Uncharacterized protein	0.787
K3XJF1	Uncharacterized protein	0.989
K3ZS14	Uncharacterized protein	1.312
K3Y764	Uncharacterized protein	2.02	Up
K3XMU9	Uncharacterized protein	1.062
K3ZA91	Ribulose bisphosphate carboxylase small chain	5.34	Up
K3Z8T0	Uncharacterized protein	1.127
K3YVJ6	Uncharacterized protein	1.182
K3Z721	Phosphoribosylformylglycinamidine cyclo-ligase	1.716	Up
K4AGI1	Uncharacterized protein	0.747
K3ZJH2	Uncharacterized protein	1.565	Up
K4A9Q0	Uncharacterized protein	1.026
K3XIH5	Uncharacterized protein	1.028
K3Z6N7	Uncharacterized protein	1.873	Up
K3XZK2	Uncharacterized protein	1.198
K3XFR6	Uncharacterized protein	1.673	Up
K3XI98	Uncharacterized protein	0.908
K4A9U9	Elongation factor Tu	1.112
K3XER6	Uncharacterized protein	0.754
K3Z8W8	Anamorsin homolog	1.293
K4ACE3	Malate dehydrogenase	1.235
K3YS74	Uncharacterized protein	0.789
K3Z741	Uncharacterized protein	0.928
K4AER6	Uncharacterized protein	1.129
K3XXU5	Uncharacterized protein	1.127
K3YTW1	Uncharacterized protein	1.102
K3XE94	Eukaryotic translation initiation factor 3 subunit A	1.074
K3XG54	Uncharacterized protein	0.856
K3Y5T3	Uncharacterized protein	1.171
K3ZJU5	Uncharacterized protein	0.894
K3Y546	Uncharacterized protein	0.966
K3YGN7	Uncharacterized protein	0.838
K3Z9V4	Uncharacterized protein	1.053
K3YHF4	Uncharacterized protein	1.806	Up
K3Y823	Uncharacterized protein	1.029
K3XXY5	Uncharacterized protein	1.26
K3ZDM9	Uncharacterized protein (Fragment)	0.906
K3XN29	Uncharacterized protein	1.203
K3ZW41	Uncharacterized protein	0.654	Down
K3ZSH2	Uncharacterized protein	0.642	Down
K3YGS4	Uncharacterized protein	1.413
K3XUQ4	Uncharacterized protein	0.541
K4A7D4	Uncharacterized protein	1.136
K3XFS3	Uncharacterized protein	0.985
K3XWR8	Uncharacterized protein	0.997
K3YUF9	Uncharacterized protein	1.954	Up
K3YVE8	Uncharacterized protein	0.819
K4A9J0	Uncharacterized protein	1.137
K3ZVI2	Uncharacterized protein	1.002
K3XW48	Uncharacterized protein	1.288
K4AF18	Uncharacterized protein	0.975
K3Z4P6	Uncharacterized protein	0.862
K3YT61	Uncharacterized protein	0.584	Down
K3YQE7	Uncharacterized protein	0.939
K3ZWH2	Uncharacterized protein	0.876
K3YHU0	Uncharacterized protein	0.625	Down
K3XHW4	Uncharacterized protein	1.082
K3ZTK5	Uncharacterized protein	1.131
K3XFV5	Malic enzyme	1.782	Up
K3XXF6	Uncharacterized protein	0.858
K4ABN1	Uncharacterized protein	0.796
K3XX15	Thiamine thiazole synthase, chloroplastic	1.088
K4A6W4	Uncharacterized protein	1.137
K4A4M7	Uncharacterized protein	0.98
K3Y9K2	Uncharacterized protein	1.408
K3YIT1	Uncharacterized protein	0.783
K3Z2V7	Uncharacterized protein	1.085
K3XXA2	Uncharacterized protein	1.067
K3ZTH7	Alpha-galactosidase	1.292
K3XEK5	Uncharacterized protein	0.973
K3XKT6	Uncharacterized protein	0.879
K4AAL8	Uncharacterized protein	0.886
K3ZWQ4	Uncharacterized protein	1.651	Up
K3ZX27	Uncharacterized protein	0.807
K3Y708	Phosphoinositide phospholipase C	1.381
K3YIK5	Uncharacterized protein	1.028
K3Z615	Uncharacterized protein	0.872
K3Y9L3	Uncharacterized protein	1.078
K3ZBY8	Uncharacterized protein (Fragment)	1.165
K3XFL3	ATP synthase subunit beta	1.033
K3XKU0	Uncharacterized protein	1.592	Up
K4AF28	Uncharacterized protein	0.889
K3XL64	Uncharacterized protein	1.955	Up
K3Z8P1	Uncharacterized protein	1.3
K3XN75	Uncharacterized protein	2.898	Up
K3YR87	Uncharacterized protein	0.801
K3YP82	Uncharacterized protein	0.975
K3Z3W7	Uncharacterized protein	1.244
K4AIL8	Nucleoside diphosphate kinase	1.512	Up
K3YH56	Glucose-1-phosphate adenylyltransferase	1.019
K3Z3W6	Uncharacterized protein	0.919
K3Y6S1	Uncharacterized protein	1.003
K4A7C1	Uncharacterized protein	1.13
K3Z533	Uncharacterized protein	0.402	Down
K3YPL3	Uncharacterized protein	0.626	Down
K3XE63	Uncharacterized protein	0.986
K3Z321	Uncharacterized protein	1.052
K3YKC6	Uncharacterized protein	1.078
K3YIS4	Uncharacterized protein	1.307
K4A251	Uncharacterized protein	0.588	Down
K3YYS5	Uncharacterized protein	0.829
K3YWE4	Uncharacterized protein	1.021
K3XDZ2	Uncharacterized protein	0.939
K3XJG1	Uncharacterized protein	0.752
K3YRA4	Uncharacterized protein	1.455
K3YGV5	Uncharacterized protein	0.904
K4AEP2	Uncharacterized protein	0.798
K4AE05	Uncharacterized protein	0.736
K3Y5N1	Uncharacterized protein	0.806
K3YV78	Uncharacterized protein	1.055
K4AB25	Methionine aminopeptidase 1	1.363
K4AGL7	Uncharacterized protein	0.987
K3Z7N7	Uncharacterized protein	1.623	Up
K3YG56	Nitrate reductase	0.669
K3YS33	Uncharacterized protein	0.904
K3XGH9	Uncharacterized protein	0.997
K3ZZA8	Uncharacterized protein	0.815
K3Z8U1	Uncharacterized protein	1.908	Up
K3XM83	Uncharacterized protein	1.213
K4AA89	Obg-like ATPase 1	1.246
K3ZVW2	Uncharacterized protein	0.909
K3Z778	Uncharacterized protein	1.039
K3ZUC6	Uncharacterized protein	1.235
K3Y6V4	Isocitrate dehydrogenase [NADP]	1.161
K3YB35	Uncharacterized protein	2.037	Up
K4AFA9	Uncharacterized protein	1.63	Up
K3XLQ2	Uncharacterized protein	2.026	Up
K3Z753	Uncharacterized protein	0.85
K3YP94	Uncharacterized protein	0.83
K3XF19	Uncharacterized protein	1.045
K3ZAK7	Uncharacterized protein	0.918
K4AAQ4	Uncharacterized protein	2.017	Up
K3YIB3	Uncharacterized protein	0.679
K3ZVC3	Uncharacterized protein	1.48
K3ZC14	Uncharacterized protein	1.261
K3YWA2	Uncharacterized protein	0.682
K4A901	Uncharacterized protein	1.17
K4AG63	Uncharacterized protein	0.971
K3YPY8	Protein ROOT HAIR DEFECTIVE 3 homolog	1.069
K3YQW5	Uncharacterized protein	1.047
K3XID1	Uncharacterized protein	0.898
K3XJ34	Uncharacterized protein	1.122
K3YAF8	Uncharacterized protein	1.029
K3ZUF9	Uncharacterized protein	1.114
K3Y7I4	Uncharacterized protein	1.579	Up
K3Z9Q0	Uncharacterized protein	1.648	Up
K3XWS5	3-oxoacyl-[acyl-carrier-protein] synthase	1.313
K4AEZ3	Uncharacterized protein	0.936
K3XEH1	Uncharacterized protein	0.888
K4A4Y6	Uncharacterized protein	0.817
K3YQ81	Uncharacterized protein	0.813
K3XEP0	Uncharacterized protein	0.957
K3XZN8	Uncharacterized protein	1.21
K4AFE8	Uncharacterized protein	0.701
K3XIB0	Uncharacterized protein	0.974
K3ZVL5	Uncharacterized protein	0.914
K3YR29	Uncharacterized protein	1.038
K3YPU2	Uncharacterized protein	1.073
K3ZV22	Uncharacterized protein	1.038
K4ADY4	Uncharacterized protein	1.344
K3ZAD1	Uncharacterized protein	0.369	Down
K3ZSH6	Uncharacterized protein	0.961
K3YZU2	Uncharacterized protein	1.115
K3XY71	Uncharacterized protein	0.76
K3YVS9	Molybdopterin synthase catalytic subunit	0.836
K4ADW0	Uncharacterized protein	0.749
K3ZQD8	Uncharacterized protein	1.131
K3ZQB4	Uncharacterized protein	0.349	Down
K4A6V7	Uncharacterized protein	1.815	Up
K3Y658	Uncharacterized protein	1.243
K3Z6G4	Uncharacterized protein	0.885
K3Z3Q2	Uncharacterized protein	0.875
K3YQ72	Uncharacterized protein	1.16
K3YWG4	Uncharacterized protein	0.786
K3Y904	Uncharacterized protein	1.367
K4AKI4	Uncharacterized protein	1.047
K3Y8F3	Uncharacterized protein	0.434	Down
K4A5H5	Uncharacterized protein	0.947
K3ZR74	Uncharacterized protein	1.077
K3XJB0	Uncharacterized protein	0.953
K3Z9A6	Superoxide dismutase	1.442
K3XX43	Uncharacterized protein	0.784
K4ACA4	ATP-dependent Clp protease proteolytic subunit	0.709
K4A585	Uncharacterized protein	1.215
K4A8W2	Inosine-5~-monophosphate dehydrogenase	1.344
K3ZPZ7	Uncharacterized protein	0.866
K3Y9D5	Uncharacterized protein	1.486
K3YGY3	Nicalin	0.965
K3XFU0	Uncharacterized protein	0.771
K3ZRR5	Uncharacterized protein	1.564	Up
K4A708	Uncharacterized protein	0.76
K3ZU39	Annexin	0.948
K3Y3P5	Uncharacterized protein (Fragment)	0.921
K3Y6M9	Uncharacterized protein	0.908
K3Y4S6	Uncharacterized protein	0.738
K3ZWD5	Uncharacterized protein	1.242
K3XG30	Uncharacterized protein	0.951
K3YV06	Uncharacterized protein	1.169
K3ZX76	Uncharacterized protein	0.921
K3XX92	Uncharacterized protein	0.926
K3YH72	Uncharacterized protein	0.999
K3YH46	Uncharacterized protein	0.949
K3XIQ3	Uncharacterized protein	0.948
K3YQI2	Uncharacterized protein	1.053
K3Z5M4	Uncharacterized protein	1.249
K4A754	Uncharacterized protein	2.791	Up
K3YSS1	Uncharacterized protein	1.044
K3XIQ8	Uncharacterized protein	0.828
K3XQU4	Uncharacterized protein	0.778
K3ZVP4	Uncharacterized protein	1.466
K3XLF3	Peptidyl-prolyl cis-trans isomerase	0.887
K4ACE0	Ferredoxin--NADP reductase	0.927
K3ZJJ4	Uncharacterized protein	1.004
K3ZWR7	Uncharacterized protein	1.134
K4A5L2	Uncharacterized protein	0.558	Down
K3Z886	Uncharacterized protein	0.67
K3YHB4	Uncharacterized protein	1.253
K3XX84	Uncharacterized protein	1.496
K3YX37	Uncharacterized protein	3.701	Up
K3XGQ8	Pyruvate kinase	0.827
K3YGH9	Uncharacterized protein	1.048
K3ZV26	Uncharacterized protein	0.708
K3XZA2	Peptidyl-prolyl cis-trans isomerase	1.33
K3Y5R7	Pyruvate kinase	0.95
K3XJE9	Uncharacterized protein	1.167
K3Y530	Uncharacterized protein	0.97
K3YRI7	Uncharacterized protein	1.363
K3Y7M0	Uncharacterized protein	0.86
K4A7G4	Uncharacterized protein	2.114	Up
K4A622	Uncharacterized protein	1.068
K4AAV5	Uncharacterized protein	1.104
K3YVL4	Peptidyl-prolyl cis-trans isomerase	1.608	Up
K4A5H8	Uncharacterized protein	1.173
K3Z8V1	40S ribosomal protein S4	1.291
K3Z3Q6	Uncharacterized protein	3.829	Up
K3XLR5	Uncharacterized protein	0.889
K3Z0X9	Uncharacterized protein	1.047
K3YGC1	Uncharacterized protein	0.876
K3Z8B4	Uncharacterized protein	0.69
K3XF56	Uncharacterized protein	1.074
K3YRN8	Uncharacterized protein	0.714
K3YRV0	Uncharacterized protein	1.252
K3YIE1	Uncharacterized protein	0.916
K3Z542	Uncharacterized protein	1.117
K4A8E1	Uncharacterized protein	1.681	Up
K4AF00	Uncharacterized protein	0.932
K3YH94	Glutamate decarboxylase	1.136
K3ZKB1	Non-specific lipid-transfer protein	2.435	Up
K3XE62	Uncharacterized protein	0.83
K3ZQK2	Uncharacterized protein	0.757
K3XGK4	Uncharacterized protein	0.719
K3XN50	Uncharacterized protein	1.16
K4A933	Uncharacterized protein	0.84
K3Y516	Uncharacterized protein	0.999
K3YU96	Uncharacterized protein	0.711
K3YQ12	Uncharacterized protein	0.873
K3XT07	Uncharacterized protein	3.721	Up
K3XUY9	Uncharacterized protein	0.691
K3XFH6	Malic enzyme	2.934	Up
K3Z8K0	Uncharacterized protein	0.948
K4A6W5	Asparagine synthetase	0.631	Down
K4A669	Uncharacterized protein	0.668
K3ZW02	Uncharacterized protein	0.772
K3ZRS9	Uncharacterized protein	1.7	Up
K3Z7Y4	Cysteine synthase	1.749	Up
K3Y094	Signal recognition particle 9 kDa protein	1.161
K3XLY4	Uncharacterized protein	1.299
K3ZS17	Uncharacterized protein	0.762
K3ZPY8	Uncharacterized protein	0.879
K4AFJ4	Uncharacterized protein	0.842
K3XEI1	Uncharacterized protein	1.094
K3Z617	Uncharacterized protein	0.95
K3YI20	Obg-like ATPase 1	0.926
K3XSA9	Uncharacterized protein	0.818
K3YI99	Uncharacterized protein	1.001
K3XF58	Uncharacterized protein	1.005
K3ZN95	Uncharacterized protein (Fragment)	1.628	Up
K3ZQJ4	Coatomer subunit gamma	0.953
K3YPP6	Uncharacterized protein	0.78
K3XH76	Beta-glucosidase	0.993
K3XIE6	Uncharacterized protein	1.645	Up
K3ZRL5	Uncharacterized protein	1.113
K4A6P1	Uncharacterized protein	0.888
K3Z726	Uncharacterized protein	1.434
K3XWA7	Uncharacterized protein	1.742	Up
K3ZQ90	Cellulose synthase	0.731
K4AER4	Uncharacterized protein	1.387
K3Z981	Uncharacterized protein	1.121
K3YAD3	Uncharacterized protein	0.997
K3YR82	Uncharacterized protein	1.029
K3Y916	ATP-dependent Clp protease proteolytic subunit	0.797
K3Y7F8	Uncharacterized protein	1.335
K4AA63	Uncharacterized protein	1.168
K3Z4Y2	Malic enzyme	1.214
K3ZSX0	Uncharacterized protein	0.898
K3ZRV6	Uncharacterized protein	0.981
K3YQ87	Uncharacterized protein	1.065
K3Z913	Peptidyl-prolyl cis-trans isomerase	1.281
K3XZB8	Peptidyl-prolyl cis-trans isomerase	1.025
K4A5W0	Uncharacterized protein	0.733
K3ZCN8	Uncharacterized protein (Fragment)	0.721
K4ADS7	Uncharacterized protein	1.094
K3YN67	Uncharacterized protein (Fragment)	1.512	Up
K3ZHK0	Uncharacterized protein	1.322
K3ZW79	Uncharacterized protein	4.39	Up
K3Y642	Dihydrolipoyl dehydrogenase	0.991
K3YR77	Citrate synthase	1.018
K3ZVZ5	Uncharacterized protein	0.819
K3Z5F4	Uncharacterized protein	1.203
K3YJ82	Uncharacterized protein	1.275
U5TU63	ATP synthase subunit alpha	1.096
K4A909	Uncharacterized protein	0.723
K3ZQD3	Uncharacterized protein	1.127
K3ZTJ7	Uncharacterized protein	0.78
K3XVP3	Uncharacterized protein	1.019
U5TU31	ATP synthase CF1 epsilon subunit	1.407
K3ZIE2	Uncharacterized protein	0.798
K3Z5F7	Uncharacterized protein	1.197
K3Z3K0	Uncharacterized protein	0.911
K3YLC1	Uncharacterized protein (Fragment)	6.626	Up
K3ZSD4	Uncharacterized protein	0.811
K3YG24	Uncharacterized protein	0.993
K3XHE0	Uncharacterized protein	0.945
K3XQE9	Uncharacterized protein	1.626	Up
K4A6N2	Uncharacterized protein	1.241
K4AD55	Uncharacterized protein	0.926
K3XK17	Uncharacterized protein	1.634	Up
K3Z5B8	Uncharacterized protein	0.859
K3ZJZ5	Uncharacterized protein	1.237
K3XK90	Uncharacterized protein	1.635	Up
K3YAP3	Uncharacterized protein	1.459
K3XY63	Uncharacterized protein	1.733	Up
K3ZQF9	Uncharacterized protein	0.843
K3XLW7	Uncharacterized protein	0.829
K3ZJQ2	Proteasome subunit alpha type	1.334
K3YB07	Uncharacterized protein	0.985
K3ZTJ3	Uncharacterized protein	1.563	Up
K3YQQ4	Uncharacterized protein	0.888
K4A7S1	Uncharacterized protein	0.931
K3YP85	Uncharacterized protein	0.882
K4A5M6	Uncharacterized protein	1.096
K3ZR11	Uncharacterized protein	0.833
K3YRY8	Uncharacterized protein	1.323
K3Z6G8	Uncharacterized protein	0.912
K3YGU5	Uncharacterized protein	0.772
K3Z6R2	Uncharacterized protein	0.977
K3YQU7	Uncharacterized protein	0.711
K3ZQ00	Uncharacterized protein	0.878
K3Y784	Uncharacterized protein	0.962
K4AER1	Uncharacterized protein	0.271	Down
K3YVT4	Uncharacterized protein	1.439
K4AEN7	Uncharacterized protein	1.291
K4AD35	Uncharacterized protein	1.258
K3YQC4	Phenylalanine ammonia-lyase	0.866
K3YL45	Uncharacterized protein	0.878
K3ZTC4	Dolichyl-diphosphooligosaccharide--protein glycosyltransferase 48 kDa subunit	0.828
K3Z7J4	Uncharacterized protein	0.572	Down
K4A811	Uncharacterized protein	0.982
K3YQP0	Uncharacterized protein	0.897
K3Y6S4	Dihydrolipoyl dehydrogenase	1.015
K3Y9V9	Uncharacterized protein	0.82
K3YNH9	Uncharacterized protein (Fragment)	0.811
K4AKI9	Uncharacterized protein	0.987
K4A8Y9	Uncharacterized protein	1.096
K3ZAQ3	Thioredoxin	2.317	Up
K3YW98	Uncharacterized protein	1.307
K3Z8R7	Sulfurtransferase	1.006
K3XI54	Uncharacterized protein	0.771
K3Y8V9	Uncharacterized protein	1.248
K3XZ56	Glutathione peroxidase	1.129
K3Z448	Uncharacterized protein	0.886
K3YPY0	Uncharacterized protein	0.774
K3YU25	GrpE protein homolog	0.653	Down
K3YPD7	Uncharacterized protein	0.907
K4AF09	Uncharacterized protein	0.873
K4AES1	Eukaryotic translation initiation factor 3 subunit K	0.802
K3ZI70	Carboxypeptidase	1.803	Up
K3XV56	Uncharacterized protein	1.151
K4AGL9	Uncharacterized protein	0.566	Down
K3XG70	Uncharacterized protein	0.753
K4A4Y9	Uncharacterized protein	0.833
K3Z9G7	Uncharacterized protein	0.745
K4AL19	Uncharacterized protein	0.858
K3ZVG8	Uncharacterized protein	0.846
K3YIG5	Glyceraldehyde-3-phosphate dehydrogenase	1.456
K3ZVA6	Uncharacterized protein	0.733
K3XDU0	Uncharacterized protein	0.986
K4AA66	Uncharacterized protein	0.75
K3YRS9	Uncharacterized protein	1.728	Up
K4A5M1	Lipoxygenase	1.202
K3Z8Z2	Uncharacterized protein	1.003
K3ZWS3	Proteasome subunit beta type	2.159	Up
K3ZI40	Protein disulfide-isomerase	1.368
K4A8V4	Uncharacterized protein	0.894
K3Z2C7	Uncharacterized protein	0.566	Down
K3XUT6	Uncharacterized protein	0.882
K3ZUH4	Uncharacterized protein	0.869
K3Z8X9	40S ribosomal protein S4	1.132
K4AC12	Uncharacterized protein	1.455
K3Y6S5	Uncharacterized protein	1.359
K4A9Q1	Uncharacterized protein	0.958
K3YJ57	Uncharacterized protein	0.806
K4ABW4	Uncharacterized protein	0.916
K4AMS9	Uncharacterized protein	0.82
K3XME9	Uncharacterized protein	2.36	Up
K4A782	Uncharacterized protein	1.345
K3Z0Y9	Uncharacterized protein	0.86
K3XM76	Uncharacterized protein	0.846
K4A699	Uncharacterized protein	0.925
K3YJW7	Uncharacterized protein	1.241
K3XF20	Uncharacterized protein	0.913
K3YRX1	Uncharacterized protein	0.787
K3Z6B0	Uncharacterized protein	0.807
K3Y6Z4	Uncharacterized protein	0.85
K3XDX0	Uncharacterized protein	0.959
K4AD72	Uncharacterized protein	1.414
K3ZQD5	Uncharacterized protein	0.798
K3Z9N3	Uncharacterized protein	1.203
K3XY00	Uncharacterized protein	1.017
K3ZV37	Uncharacterized protein	0.932
K3YJ48	Uncharacterized protein	0.823
K3YW49	Uncharacterized protein	4.777	Up
K3ZXU5	Uncharacterized protein	1.082
K3ZV06	Uncharacterized protein	1.273
K3ZZP1	Uncharacterized protein	1.156
K3ZVD5	Uncharacterized protein	0.908
K3ZHB0	Uncharacterized protein	0.835
K4ABE8	Uncharacterized protein	1.19
K3YIA1	Uncharacterized protein	1.534	Up
K4A8N3	Uncharacterized protein	0.965
K3Y8Y0	Uncharacterized protein	1.073
K3YJD2	Uncharacterized protein	0.746
K4A804	Uncharacterized protein	1.309
K3YR53	Uncharacterized protein	1.024
K3XNG6	Uncharacterized protein	1.263
K4ABD8	Uncharacterized protein	0.812
K4AFT1	Uncharacterized protein	1.194
K3Z8D6	Uncharacterized protein	1.03
K3ZR21	Uncharacterized protein	0.841
K3YHL2	Uncharacterized protein	1.094
K3YYA2	Uncharacterized protein (Fragment)	0.887
K3XF69	Uncharacterized protein	1.458
K3XJN7	Malate dehydrogenase	0.834
K3XS26	Uncharacterized protein	0.823
K3XJR9	Uncharacterized protein	0.953
K3YI52	Uncharacterized protein	0.847
K4A8Q7	Uncharacterized protein	0.738
K3YUH5	Uncharacterized protein	1.26
K3Y9A6	Uncharacterized protein	0.967
K3ZWZ4	Uncharacterized protein	0.87
K3Y5A5	Uncharacterized protein	0.801
K3YAH4	Uncharacterized protein	1.037
K3XX30	Uncharacterized protein	0.993
K3YTE5	Uncharacterized protein	1.135
K4A5R8	Uncharacterized protein	1.029
K3YSI8	Uncharacterized protein	1.188
K3ZVZ4	Reticulon-like protein	0.961
K3YG36	Uncharacterized protein	0.584	Down
K3ZKA0	Uncharacterized protein	0.663
K3YHT3	Uncharacterized protein	0.894
K3ZPZ3	Uncharacterized protein	1.055
K3XL53	Reticulon-like protein	1.093
K4AFP2	Ubiquitin-fold modifier-conjugating enzyme 1	1.028
K3YZ82	Uncharacterized protein (Fragment)	2.02	Up
K3YTN3	Uncharacterized protein	0.846
K4A678	Uncharacterized protein	0.826
K3XR33	Uncharacterized protein	0.672
K3XYI9	Uncharacterized protein	0.972
K3Y967	Uncharacterized protein	0.897
K4AAX6	Uncharacterized protein	0.854
K3ZI96	Uncharacterized protein	1.005
K3XEC1	Uncharacterized protein	0.48
K3YRZ3	Uncharacterized protein	0.892
K3Z414	Uncharacterized protein	1.631	Up
K3XW85	T-complex protein 1 subunit alpha	1.096
K4AAP3	Uncharacterized protein	0.7
K3YK24	Uncharacterized protein	0.954
K4AG21	Uncharacterized protein	1.253
K3Y985	GrpE protein homolog	0.866
K3YT85	Uncharacterized protein	1.131
K3XVS2	Uncharacterized protein	0.897
K3ZRE6	Uncharacterized protein	0.771
K4AG87	Superoxide dismutase [Cu-Zn]	2.239	Up
K3Z968	Uncharacterized protein	0.982
K3YTW2	Uncharacterized protein	1.611	Up
K4A636	DNA ligase	1.114
K4A999	UDP-glucose 6-dehydrogenase	0.965
K3YXA4	Uncharacterized protein	4.103	Up
K3XLH4	Uncharacterized protein	0.764
K4AIU7	Uncharacterized protein (Fragment)	2.668	Up
K3XUY5	Cellulose synthase	0.914
K4ACK6	Uncharacterized protein	0.948
K4A9J4	Uncharacterized protein	0.782
K3Y8F7	Uncharacterized protein	0.403
K3Z2Z8	Uncharacterized protein	1.343
K3YTK9	Uncharacterized protein	0.757
K4AH50	Uncharacterized protein	1.207
K3ZQ67	Ubiquitin carboxyl-terminal hydrolase	0.919
K3XLP0	Uncharacterized protein	2.312	Up
K3YAK6	Uncharacterized protein	2.436	Up
K3YW71	Uncharacterized protein	1.03
K4ADI0	Uncharacterized protein	1.06
K4A7Z9	Uncharacterized protein	1.3
K3Z5J2	Uncharacterized protein	0.85
K3YI45	Uncharacterized protein	1.904	Up
K4A745	Uncharacterized protein	0.733
K3YS71	Uncharacterized protein	0.852
K3XM55	Uncharacterized protein	1.507	Up
K3ZES3	Uncharacterized protein	0.772
K4AFA3	Uncharacterized protein	0.697
K3Y692	Uncharacterized protein	0.699
K3Y7P9	Uncharacterized protein	0.794
K4AB95	Uncharacterized protein	1.188
K3XWC3	Uncharacterized protein	1.365
K3Z8K5	Eukaryotic translation initiation factor 3 subunit F	1.004
K3XWM7	Uncharacterized protein	0.953
K3YGI6	Uncharacterized protein	1.034
K3YSR2	Uncharacterized protein	0.869
K3Z8B0	Uncharacterized protein	1.547	Up
K4ADE7	Uncharacterized protein	0.975
K3Y7A1	Uncharacterized protein	1.18
K3YVJ8	40S ribosomal protein S8	1.219
K3XY78	ATP-dependent Clp protease proteolytic subunit	0.756
K3XGZ3	Uncharacterized protein	0.816
K3Y0D2	Uncharacterized protein	1.007
K3XFQ4	Uncharacterized protein	0.798
K3ZHP9	Uncharacterized protein	1.901	Up
K3XER7	Uncharacterized protein	0.722
K4A6N7	Uncharacterized protein	1.199
K4A5U1	Uncharacterized protein	1.131
K3ZW63	Uncharacterized protein	1.376
K3ZHV4	Uncharacterized protein	0.923
K3XUT9	Uncharacterized protein	1.493
K3Z7K0	Uncharacterized protein	0.746
K3XJR0	Uncharacterized protein	1.012
K3Z8Z1	Uncharacterized protein	0.755
K3XZX3	Uncharacterized protein	1.208
K3ZS79	Uncharacterized protein	0.895
K4A513	Uncharacterized protein	1.517	Up
K3Z3X8	Uncharacterized protein	1.222
K3YRL2	Uncharacterized protein	1.246
K3YSF5	Uncharacterized protein	0.867
K3Z3N4	Uncharacterized protein	0.894
K3YWK9	40S ribosomal protein S24	1.942	Up
K3XGL3	Uncharacterized protein	0.82
K3YSP9	Uncharacterized protein	0.993
K3XHP6	Uncharacterized protein	0.865
K3XWQ1	Uncharacterized protein	1.56	Up
U5TXD3	Ribosomal protein S8	1.347
K4AEQ8	Uncharacterized protein	0.839
K3ZRJ8	Glucose-6-phosphate isomerase	0.722
K3XJ77	Uncharacterized protein	0.993
K3XHM3	Uncharacterized protein	0.845
K3XQU0	Uncharacterized protein	3.953	Up
K3Z5F8	Uncharacterized protein	1.253
K4AD59	Uncharacterized protein	0.847
K4AAM8	Uncharacterized protein	1.752
K3XGB4	Uncharacterized protein	0.695
K3XDT9	Uncharacterized protein	0.978
K3XUQ5	Uncharacterized protein	0.762
K3XK70	Uncharacterized protein	0.916
K4AA05	Uncharacterized protein	0.749
K3YQU1	Uncharacterized protein	0.69
K3XLT1	Uncharacterized protein	1.337
K3XYQ4	Uncharacterized protein	0.944
K3ZI33	Uncharacterized protein	0.881
K3YGY6	Uncharacterized protein	1.122
K3Y7T7	Uncharacterized protein	1.257
K3ZA54	Uncharacterized protein	0.893
K3ZIC1	Uncharacterized protein	1.349
K3YKH2	Uncharacterized protein	0.938
K3YR67	Protein disulfide-isomerase	0.97
K3XXT7	Uncharacterized protein	0.845
K3Z8T1	Uncharacterized protein	0.916
K3Z295	Uncharacterized protein (Fragment)	1.443
K3XES2	Uncharacterized protein	0.849
K4AAN4	Uncharacterized protein	1.258
K3ZDT0	Uncharacterized protein (Fragment)	0.861
K3Z5W8	Uncharacterized protein	1.186
K3Z338	Uncharacterized protein	1.002
K4A9Y9	Uncharacterized protein	1.176
K3Z477	Uncharacterized protein	0.494
K3YS75	Elongation factor Tu	1.224
K3ZVQ0	Uncharacterized protein	1.168
K3XJV0	Uncharacterized protein	0.772
K4A6P6	Uncharacterized protein	1.139
K3YTQ2	Uncharacterized protein	1.277
K4AIN6	Uncharacterized protein (Fragment)	1.242
K3ZTE0	Uncharacterized protein	1.238
K3XL19	Uncharacterized protein	0.672
K3Z980	Uncharacterized protein	1.012
K3Z4V3	Uncharacterized protein	1.02
K4AJN6	Uncharacterized protein (Fragment)	0.721
K3YIA3	Uncharacterized protein	0.936
K3ZI80	Uncharacterized protein	2.443	Up
K3ZPW4	Uncharacterized protein	0.952
K3Y7S0	Glyceraldehyde-3-phosphate dehydrogenase	1.751	Up
K3YVP4	UMP-CMP kinase	0.982
K3Y7N9	Aminomethyltransferase	0.748
K4A6X6	Uncharacterized protein	1.024
K3Y5X2	Uncharacterized protein	0.944
K3Z766	Uncharacterized protein	0.931
K3XK83	Uncharacterized protein	0.865
K4A997	Uncharacterized protein	1.048
K3Z8F9	Uncharacterized protein	0.934
K3XJA4	Uncharacterized protein	1.263
K3YUS2	Uncharacterized protein	1.027
K3YHC4	Uncharacterized protein	0.897
K3XG91	Uncharacterized protein	0.917
U5TU73	ATP synthase subunit beta	1.146
K3XMI6	Uncharacterized protein	0.866
K3YI96	Uncharacterized protein	0.851
K3Y755	Uncharacterized protein	2.017	Up
K4AED9	Uncharacterized protein	0.722
K3ZJQ1	Uncharacterized protein	1.065
U5TXA1	Photosystem I P700 chlorophyll a apoprotein A1	0.716
K4AA17	Uncharacterized protein	1.098
K4A913	Uncharacterized protein	0.828
K3YI44	Uncharacterized protein	0.649
K4AAI8	Uncharacterized protein	1.878	Up
K3YVQ8	Uncharacterized protein	0.796
K3ZIN0	Uncharacterized protein	1.317
K3Z9N7	Uncharacterized protein	1.33
K4AAG2	N-acetyl-gamma-glutamyl-phosphate reductase	0.861
K4A7E9	Uncharacterized protein	1.06
K3XUR7	Uncharacterized protein	1.184
K4A640	Uncharacterized protein	1.018
K3Y4M5	Uncharacterized protein	0.993
K3Z8E4	Uncharacterized protein	1.084
K3ZWP2	Uncharacterized protein	1.082
K3YSN0	Uncharacterized protein	1.457
K4AC65	Uncharacterized protein	1.281
K4ABV8	Malate dehydrogenase	0.919
K3XV98	Lipoxygenase	2.857	Up
K3Y5S2	Uncharacterized protein	1.044
K3ZVU4	Uncharacterized protein	1.56	Up
K3ZU99	Uncharacterized protein	0.818
K3YR13	Uncharacterized protein	0.868
K4AAQ1	Uncharacterized protein	1.235
K3Z8M0	Uncharacterized protein	0.876
U5TUR0	NADH-quinone oxidoreductase subunit C	0.833
K3Y765	Uncharacterized protein	1.486
K4A604	Uncharacterized protein	0.785
K3Y7V0	Uncharacterized protein	0.954
K3YRG2	Uncharacterized protein	0.933
K3ZSJ6	Uncharacterized protein	0.83
K3XFG2	Uncharacterized protein	0.907
K3YA79	Uncharacterized protein	0.977
K4A7F0	Uncharacterized protein	0.809
K3Z3J3	Uncharacterized protein	1.382
K3ZWB3	Uncharacterized protein	0.809
K3ZM30	Uncharacterized protein	2.813	Up
K3XER3	Uncharacterized protein	1.798	Up
K3YS05	Adenosylhomocysteinase	1.05
K3ZDU5	Uncharacterized protein	0.867
K4AEV9	Uncharacterized protein	1.837	Up
K3YSB2	Uncharacterized protein	1.058
K3Y5E0	Uncharacterized protein	0.796
K3ZW08	Uncharacterized protein	1.291
K4ADF0	Uncharacterized protein	0.879
K4AEM5	Uncharacterized protein	0.658	Down
K4A4N3	Uncharacterized protein	1.079
K3XZ42	Uncharacterized protein	1.155
K3ZVZ9	Uncharacterized protein	0.775
K4A4R3	Uncharacterized protein	1.01
K3YUP7	Uncharacterized protein	0.754
K3Y8F2	Protein phosphatase methylesterase 1	1.293
K3YA07	Uncharacterized protein	0.943
K3ZUB2	Uncharacterized protein	1.171
K3ZAB3	Uncharacterized protein	1.226
K4AAY6	Uncharacterized protein	1.009
K3XW88	Uncharacterized protein	0.906
K3XMI1	Uncharacterized protein	0.781
K3Y6K8	Uncharacterized protein	1.009
K3YQG1	Phenylalanine ammonia-lyase	1.483
K3XFD3	Uncharacterized protein	0.822
K3YRL7	Uncharacterized protein	0.842
K3YQW0	Arginine decarboxylase	1.622	Up
K3XJ29	Uncharacterized protein	1.181
K3XIC0	Isocitrate dehydrogenase [NADP]	1.16
K4A6Y3	Uncharacterized protein	0.659	Down
K3Y6B4	Malate synthase	0.797
K4ACD5	Uncharacterized protein	0.964
K3YLD9	Uncharacterized protein	0.808
K3YFN3	Uncharacterized protein	0.857
K3ZPX1	Uncharacterized protein	0.949
K3ZA57	Uncharacterized protein	1.422
K4AH18	Uncharacterized protein	1.247
K3XKG0	Uncharacterized protein	0.871
K3ZQW2	Uncharacterized protein	0.794
P19860	Bowman-Birk type major trypsin inhibitor	4.016	Up
K4A9W5	Uncharacterized protein	1.033
K3XW27	Uncharacterized protein	0.948
K3ZR86	Uncharacterized protein	1.001
K3XHU5	S-adenosylmethionine synthase	0.986
K3YQZ2	Uncharacterized protein	1.124
K3YHQ6	Uncharacterized protein	0.981
K3YTU1	Uncharacterized protein	0.716
K3XWD1	Uncharacterized protein	0.823
K3Z7C4	Uncharacterized protein	0.728
K3YR24	Uncharacterized protein	1.148
K3ZI03	Uncharacterized protein	0.834
K3XUW2	Uncharacterized protein	0.776
K4A9D1	Uncharacterized protein	1.304
K3ZJ89	Uncharacterized protein	1.308
K3Y9E7	Uncharacterized protein	1.293
K4AAF5	Uncharacterized protein	1.41
K3YT13	Uncharacterized protein	1.349
K3XX44	Uncharacterized protein	0.85
K3ZAW7	Uncharacterized protein	1.56	Up
K3Y9H3	Uncharacterized protein	0.785
K3ZX07	Uncharacterized protein	0.769
K3ZSZ9	Uncharacterized protein	0.848
K3Z566	Serine hydroxymethyltransferase	0.884
K3XEI9	Phosphorylase	0.818
K3ZTA6	Uncharacterized protein	0.951
K3Y627	Glucose-6-phosphate 1-dehydrogenase	0.909
K4A550	Uncharacterized protein	0.918
K3Z6K9	Isocitrate dehydrogenase [NADP]	1.03
K3XHT3	Uncharacterized protein	1.304
K3YDC9	Uncharacterized protein	0.573	Down
K3ZWG4	Uncharacterized protein	0.948
K3Z4L4	Uncharacterized protein	0.924
K3YVZ7	Uncharacterized protein	1.327
K4A4Z8	Coatomer subunit alpha	1.127
K3YVU3	Uncharacterized protein	0.858
K3Y877	Uncharacterized protein	0.909
K3XMB8	Uncharacterized protein	0.995
K3XKM4	ATP-dependent Clp protease proteolytic subunit	0.854
K3ZRR4	Uncharacterized protein	0.961
K4A4U3	Uncharacterized protein	1.006
K3ZXL7	Uncharacterized protein	1.358
K4A727	Uncharacterized protein	1.267
K3ZPV5	Uncharacterized protein	0.925
K4A7B6	Uncharacterized protein	0.926
K3XJK5	Uncharacterized protein	1.494
K4AA35	Flavin-containing monooxygenase	0.726
K3ZT60	Uncharacterized protein	1.217
K3Y6F3	Uncharacterized protein	1.069
K3XKQ2	Uncharacterized protein	1.216
K3YI28	Uncharacterized protein	0.752
K3Y6Q0	Uncharacterized protein	0.931
K3XXD1	Uncharacterized protein	1.129
K3YY74	Uncharacterized protein (Fragment)	3.353	Up
K3Y9X5	40S ribosomal protein S8	1.338
K4A5I7	Lipoxygenase	1.123
K3XVE9	Uncharacterized protein	0.643	Down
K3YJE4	Uncharacterized protein	1.181
K3ZW84	Proteasome subunit beta type	0.93
K4A8C7	Uncharacterized protein	1.19
K3ZV34	Uncharacterized protein	1
K3Y7J5	Uncharacterized protein	0.646	Down
K3ZIA5	Uncharacterized protein	0.866
K3YRW9	Uncharacterized protein	1.007
K3XZI0	Uncharacterized protein	0.759
K3ZRF2	Uncharacterized protein	1.072
K3Z334	Uncharacterized protein	0.85
K3Z2I1	Uncharacterized protein	1.111
K3XVQ4	Acyl-coenzyme A oxidase	0.824
K4AF85	Uncharacterized protein	0.894
K3Z3G2	Beta-galactosidase	1.276
K3YW80	Uncharacterized protein	1.011
K3YP63	Uncharacterized protein	0.923
K3Y7D2	Uncharacterized protein	0.935
K4A7U6	Uncharacterized protein	1.23
K3Y9K3	Uncharacterized protein	0.807
K4AC38	Uncharacterized protein	0.971
K3Z3E2	Uncharacterized protein	0.833
K3YTE1	Uncharacterized protein	0.873
K3YRN0	Uncharacterized protein	0.838
K3YV03	Peptidyl-prolyl cis-trans isomerase	0.954
K3YU74	Uncharacterized protein	2.247	Up
K3YWW8	Uncharacterized protein	0.985
K3YAB2	Uncharacterized protein	0.739
K3Y6A9	Uncharacterized protein	0.776
K3ZZV7	Nucleoside diphosphate kinase	0.866
K3ZVI1	Uncharacterized protein	0.703
K3ZHU5	Signal recognition particle subunit SRP68	1.187
K3YGQ0	Uncharacterized protein	1.019
K4A2W6	Uncharacterized protein	0.954
K3ZT19	Uncharacterized protein	1.196
K3YPF0	Uncharacterized protein	0.96
K4AAL9	Uncharacterized protein	0.976
K3ZHY5	Uncharacterized protein	1.25
K3Z350	Uncharacterized protein	1.099
K3ZXZ8	Histone H2A	0.793
K3XL57	Triosephosphate isomerase	0.728
K3ZR33	Uncharacterized protein	1.207
K4A3Z3	Uncharacterized protein	1.134
K3XHY4	Uncharacterized protein	1.36
K3XGI5	Uncharacterized protein	1.304
K3ZP47	Uncharacterized protein	1.192
K3XWG4	Uncharacterized protein	0.849
K3YP87	Uncharacterized protein	0.867
K3ZUH1	Uncharacterized protein	1.025
K3Y185	Uncharacterized protein (Fragment)	1.199
K3YG55	Uncharacterized protein	0.93
K3XKM1	Uncharacterized protein	0.998
K4A853	Uncharacterized protein	0.758
K3XN58	50S ribosomal protein L31	0.823
K3YT73	ATP-dependent Clp protease proteolytic subunit	0.743
K3ZJL1	Uncharacterized protein	3.16	Up
K4AC73	Uncharacterized protein	0.86
K3Z8R9	Uncharacterized protein	0.915
K3YYT9	Uncharacterized protein	1.011
K3Y9Z4	Uncharacterized protein	3.312	Up
K3YGH7	Uncharacterized protein	1.14
K3YG69	Uncharacterized protein	0.916
K3YRJ0	Uncharacterized protein	2.916	Up
K3XL73	Uncharacterized protein	1.058
K4A0P7	Uncharacterized protein	1.18
K3YQ59	Uncharacterized protein	0.896
K3ZTZ4	Uncharacterized protein	0.849
K3Z6L8	Uncharacterized protein	0.766
K3XH12	Uncharacterized protein	0.982
K3Z7N8	Uncharacterized protein	0.84
K3Z9F1	Uncharacterized protein	0.707
K3YQC7	Uncharacterized protein	0.906
K3XL85	Uncharacterized protein	1.047
K4AE38	Uncharacterized protein	0.968
K3XGJ6	Importin subunit alpha	1.236
K3XI94	Uncharacterized protein	1.064
K3XI68	Uncharacterized protein	0.769
K3YB45	Uncharacterized protein	0.894
K3YP75	Uncharacterized protein	0.826
K4A6U5	Uncharacterized protein	3.659	Up
K3YVF7	Uncharacterized protein	0.875
K3YK55	Uncharacterized protein	1.031
K3YUS6	Uncharacterized protein	0.992
K3YSA3	Uncharacterized protein	0.995
K3YH65	Uncharacterized protein	1.174
K3ZVK5	Triosephosphate isomerase	0.857
K4AC07	Uncharacterized protein	1.956	Up
K3XWV3	Uncharacterized protein	1.009
K3XVV8	Uncharacterized protein	1.114
K3XWI8	3-phosphoshikimate 1-carboxyvinyltransferase	0.92
K3Y4M0	Uncharacterized protein	0.865
K3Z4I0	Uncharacterized protein	0.974
K4AF08	Uncharacterized protein	1.137
K3XJL5	Uncharacterized protein	0.793
K4AGP8	Uncharacterized protein	1.192
K3Z4Y6	Uncharacterized protein	0.976
K3YQB9	Ferrochelatase	0.938
K3ZSB9	Carboxypeptidase	1.127
K3YGQ3	Uncharacterized protein	0.984
K4A5C8	Uncharacterized protein	1.298
K3Z2D4	Uncharacterized protein	0.906
K3Z7V2	Uncharacterized protein	0.85
K3XVU6	Uncharacterized protein	0.836
K3YI37	Uncharacterized protein	1.045
K3Y181	Uncharacterized protein	0.804
K3XWJ9	Uncharacterized protein	1.9	Up
K3YH95	Uncharacterized protein	2.487	Up
K3Z7T6	Uncharacterized protein	1.83	Up
K3XE25	Uncharacterized protein	0.562	Down
K4AEU7	Uncharacterized protein	1.262
K3ZS01	Uncharacterized protein	1.022
K3ZW76	Uncharacterized protein	2.553	Up
K3YSX4	Uncharacterized protein	1.223
K3YJN4	Uncharacterized protein	1.161
K4A896	T-complex protein 1 subunit delta	1.048
K3ZUW3	Uncharacterized protein	0.939
K3YZ97	Uncharacterized protein	0.706
K3XYV6	Uncharacterized protein	1.587	Up
K3Z702	Uncharacterized protein	0.706
K3XKS8	Uncharacterized protein	0.746
K3YNU4	Uncharacterized protein	1.953	Up
K3XJR1	Uncharacterized protein	1.655	Up
K4A7J3	Lysine--tRNA ligase	0.88
K3Z9K9	Uncharacterized protein	1.683	Up
K4AEW3	Uncharacterized protein	0.729
K3XXY7	Uncharacterized protein	0.998
K3ZK18	Uncharacterized protein	0.931
K3YPR4	Uncharacterized protein	0.998
K3XV51	Uncharacterized protein	1.003
K4AFC0	Inosine triphosphate pyrophosphatase	0.923
K3ZC29	Uncharacterized protein	0.802
K3XLU6	Uncharacterized protein	0.837
K3XE48	Uncharacterized protein	1.208
K3XZT2	Uncharacterized protein	0.97
K3Y653	Uncharacterized protein	1.023
K3ZSW8	Uncharacterized protein	1.049
K3XJ88	Uncharacterized protein	0.896
K3Z5K4	Uncharacterized protein	0.842
K3YSS9	Uncharacterized protein	1.1
K3ZQE6	Uncharacterized protein	1.741	Up
K3Y9G3	Uncharacterized protein	1.388
K3YG03	Uncharacterized protein	0.856
K3ZQC3	Uncharacterized protein	1.319
K3YG60	Uncharacterized protein	0.869
K3Z8Q5	Uncharacterized protein	0.923
K4AFK4	Uncharacterized protein	0.691
K3YTH4	Uncharacterized protein	0.946
K3Z7E4	Uncharacterized protein	0.88
K3Z5V8	Uncharacterized protein	2.728	Up
K3YN41	Uncharacterized protein	0.9
K4AFU4	Uncharacterized protein	0.931
K3XVP2	Uncharacterized protein	1.118
K3YTM9	Uncharacterized protein	0.954
K3XZM5	4-hydroxy-4-methyl-2-oxoglutarate aldolase	1.259
K3YRC3	Uncharacterized protein	0.86
K4ACM3	Uncharacterized protein	1.303
K3XY64	Uncharacterized protein	1.273
K3Y919	Uncharacterized protein	0.915
K3Y6S8	Uncharacterized protein	0.777
K3Y5T4	Uncharacterized protein	1.117
K4A8G8	Uncharacterized protein	0.711
K3YHG0	Uncharacterized protein	1.249
K3Y727	Uncharacterized protein	1.302
K4AKQ0	Uncharacterized protein	0.889
K4AF56	Uncharacterized protein	0.77
K3YV44	Uncharacterized protein	1.284
K3YP67	Uncharacterized protein	0.553	Down
K3YI88	Uncharacterized protein	0.812
K4AED3	Uncharacterized protein	4.671	Up
K3XW09	Uncharacterized protein	1.252
K3XFQ9	Uncharacterized protein	1.328
K3ZRM5	Uncharacterized protein	1.115
K3ZQN2	Uncharacterized protein	1.082
K3XML1	Uncharacterized protein	0.692
K3YIM7	Uncharacterized protein	1.193
K3XEC4	Uncharacterized protein	1.107
K3Z4V1	Uncharacterized protein	1.132
K3XVT5	Uncharacterized protein	0.908
K3XKY4	Uncharacterized protein	0.844
K3YT33	Uncharacterized protein	1.666	Up
K3Y9U1	Uncharacterized protein	0.771
K3Z668	Elongation factor 1-alpha	1.248
K4AJ19	Uncharacterized protein	2.504	Up
K3XM08	60S ribosomal protein L13	1.429
K3ZQD9	Uncharacterized protein	0.837
K4AC77	Uncharacterized protein	1.368
K3Z5A4	Uncharacterized protein	0.691
K3YHS5	Uncharacterized protein	0.839
K3XEQ4	Uncharacterized protein	0.857
K4A6T3	Uncharacterized protein	0.945
K3ZUJ8	Uncharacterized protein	0.66	Down
K4A7N1	Uncharacterized protein	1.301
K3Z811	Ubiquinol oxidase	0.719
K3YPZ7	Uncharacterized protein	0.991
K3Z0D1	Uncharacterized protein	0.955
K3ZVC8	Uncharacterized protein	2.406	Up
K3Y1Z9	Uncharacterized protein (Fragment)	0.943
K3Y1M6	Uncharacterized protein	1.189
K3XIQ0	Uncharacterized protein	1.01
K3YJL9	Ribosomal protein	1.575	Up
K3ZQ82	Cellulose synthase	0.688
K3ZVH0	Uncharacterized protein	1.142
K4A5Z8	Uncharacterized protein	1.215
K3Y517	Uncharacterized protein	1.152
K3ZTZ7	Uncharacterized protein	1.417
K3YAR4	Uncharacterized protein	2.757	Up
K4A8M6	Uncharacterized protein	1.537	Up
K3YKI7	Uncharacterized protein	0.741
K3ZSE0	Uncharacterized protein	0.938
K4A9P9	Uncharacterized protein	0.764
K3Z381	Uncharacterized protein	1.161
K3YIN8	Uncharacterized protein	2.573	Up
K3YVJ1	Uncharacterized protein	1.463
K3YI14	Uncharacterized protein	1.012
K4AIX9	Uncharacterized protein (Fragment)	0.76
K3ZAI8	Uncharacterized protein	1.62	Up
K3Y8I9	Uncharacterized protein	1.182
K4A5I2	Uncharacterized protein	1.008
K3XJZ1	Uncharacterized protein	0.921
K3Y9I2	Uncharacterized protein	0.926
K3Y518	Uncharacterized protein	0.87
K3YIX4	Uncharacterized protein	1.125
K4A983	Uncharacterized protein	0.989
K3XMU5	Histone H2B	2.622	Up
K3Z9D7	Uncharacterized protein	1.095
K4A791	Malic enzyme	1.207
K3YDZ5	Uncharacterized protein (Fragment)	0.733
K3ZK82	Uncharacterized protein	2.887	Up
K3YIW7	Uncharacterized protein	0.838
K4AD01	Uncharacterized protein	1.173
K3XUX1	Uncharacterized protein	0.81
K3YM30	Uncharacterized protein	1.477
K3XF06	Uncharacterized protein	0.789
K4AAB0	Pyruvate dehydrogenase E1 component subunit alpha	1.006
K3XE84	Coatomer subunit beta	0.996
K3YFY1	Uncharacterized protein	0.916
K4A4R8	Uncharacterized protein	1.151
K3Z925	40S ribosomal protein S6	1.294
K3Y9A9	Uncharacterized protein	0.912
K4AC25	Uncharacterized protein	0.964
K3Y575	Uncharacterized protein	1.032
K3XFY5	Eukaryotic translation initiation factor 3 subunit D	1.425
K3YAA0	Uncharacterized protein	1.672	Up
K3Z8H6	Uncharacterized protein	1.012
K3XFG6	Uncharacterized protein	0.871
K3XZ04	Uncharacterized protein	2.236	Up
K3YTM4	Uncharacterized protein	0.773
K3YS94	Uncharacterized protein	0.732
K3XYD8	Uncharacterized protein	0.789
K3ZRD1	Uncharacterized protein	1.397
K3XE60	Uncharacterized protein	1.006
K3Z5R7	Uncharacterized protein	1.509
K3ZIU4	Uncharacterized protein	0.95
K3XLM9	Uncharacterized protein	0.913
K3Z4T6	Uncharacterized protein	0.83
K3ZQN7	Uncharacterized protein	1.194
K3XJ14	Uncharacterized protein	0.864
K3YGR7	Uncharacterized protein	0.531	Down
K3YT46	Uncharacterized protein	1.049
K4ADW6	40S ribosomal protein S3a	1.189
K3XL06	Uncharacterized protein	3.529	Up
K3Z849	Uncharacterized protein	0.763
K3YI24	Uncharacterized protein	0.97
K3XKF1	Uncharacterized protein	1.159
K3XKH5	Uncharacterized protein	0.918
K3XPK7	Uncharacterized protein	1.531	Up
K3YAY4	Non-specific lipid-transfer protein	8.565	Up
K3ZRI5	Malic enzyme	0.878
K3ZI77	Uncharacterized protein	0.746
K3YJH8	Uncharacterized protein	1.107
K3YRV8	Citrate synthase	1.146
K4A553	Uncharacterized protein	0.776
K3XZ00	Uncharacterized protein	0.844
K3Z9H7	Uncharacterized protein	0.923
K3Z6Y0	Uncharacterized protein	0.887
K3YUB3	Uncharacterized protein	0.946
K4A6E4	Eukaryotic translation initiation factor 3 subunit B	1.18
K3ZK93	Histone H2A	0.859
K3XEU1	Uncharacterized protein	1.015
K4ADS8	Uncharacterized protein	1.071
K3XKE8	Serine/threonine-protein phosphatase	1.172
K3XUE5	Uncharacterized protein	1.295
K3XZT6	Uncharacterized protein	1.229
K4AKS6	Uncharacterized protein	0.729
K3XXG3	Uncharacterized protein	1.22
K3YV85	Uncharacterized protein	1.189
K4AH70	Uncharacterized protein	1.085
K3XJE4	Uncharacterized protein	0.97
K4ADR9	Uncharacterized protein	0.959
K4AD07	Serine/threonine-protein phosphatase	0.981
K3ZLV9	Uncharacterized protein	2.869	Up
K3Y982	Uncharacterized protein	1.261
K4AAE2	Alpha-galactosidase	0.906
K3XEC9	Uncharacterized protein	0.889
K3XL00	Uncharacterized protein	0.706
K3ZQF6	Uncharacterized protein	1.16
K3XKA7	Uncharacterized protein	2.231	Up
K3YJX4	Uncharacterized protein	1.41
K3Z858	Uncharacterized protein	0.786
K3ZSX6	Uncharacterized protein	1.015
K3Z2G6	ATP synthase subunit alpha	1.078
K3ZRP3	Phosphoinositide phospholipase C	0.759
K3ZVU3	Uncharacterized protein	0.79
K3YVD7	Uncharacterized protein	0.989
K3XIH1	Uncharacterized protein	1.145
K4A7N3	Pyruvate kinase	1.255
K3XQ40	Uncharacterized protein (Fragment)	0.912
G4WFC2	Ascorbate peroxidase (Fragment)	0.881
K3YJC5	Uncharacterized protein	0.668
K3YT76	Uncharacterized protein	0.88
K3Z3I3	Uncharacterized protein	0.512	Down
K4A5N8	Uncharacterized protein	0.715
K4A762	Uncharacterized protein	0.822
U5TXE7	NADH-quinone oxidoreductase subunit D	1.115
K3YH02	Uncharacterized protein	0.966
K3ZQ61	Uncharacterized protein	0.955
K3ZT51	Uncharacterized protein	1.645	Up
K4A514	Phytochrome	1.34
K3XG71	Uncharacterized protein	0.954
K4AIV0	Uncharacterized protein	0.918
K3YR60	Uncharacterized protein	0.943
K3YJU5	Uncharacterized protein	1.811	Up
K3XFP7	Uncharacterized protein	1.355
K3ZJY8	Uncharacterized protein	0.722
K4AE88	Uncharacterized protein	0.627	Down
K3Z4P0	Uncharacterized protein	1.264
K3YRU4	Uncharacterized protein	0.933
K3Y834	Uncharacterized protein	0.664	Down
K3ZIG0	Uncharacterized protein	0.876
K3Z5A9	Uncharacterized protein	0.784
K3YUM9	Uncharacterized protein	1.468
K3ZWX0	Uncharacterized protein	1.192
K4A6F6	Uncharacterized protein	1.001
K3XUU3	Uncharacterized protein	0.996
K4A231	Uncharacterized protein	0.757
K3Z4Q3	Asparagine synthetase	1.035
K3Y8X3	Uncharacterized protein	1.034
K3ZPX6	Uncharacterized protein	1.065
K4AB94	Uncharacterized protein	0.96
K3XJV1	Uncharacterized protein	1.105
K3Y819	Uncharacterized protein	0.899
K3Z4C1	Uncharacterized protein	1.031
K3ZQX5	Uncharacterized protein	1.026
K3YQ14	Uncharacterized protein	0.961
K4A7B2	Glucose-1-phosphate adenylyltransferase	1.372
K3Y8C8	Uncharacterized protein	1.225
K3ZQH3	Uncharacterized protein	0.932
K3Z642	Uncharacterized protein	1.694
K3ZHT0	Serine hydroxymethyltransferase	1.039
K3XYM7	Uncharacterized protein	2.312	Up
K3XW10	Uncharacterized protein	0.874
K3ZAV6	Uncharacterized protein	0.997
K3XVZ4	Uncharacterized protein	0.908
K3Z971	Uncharacterized protein	0.623	Down
K3Z6E9	Glutamine synthetase	0.784
K3Z5Y2	Uncharacterized protein	0.786
K3ZIQ2	Uncharacterized protein	0.84
K3ZZT1	Uncharacterized protein	0.801
K4AAI3	Uncharacterized protein	1.222
K3Z3M1	Uncharacterized protein	0.855
K3YB16	Uncharacterized protein	4.833
K3XF98	Uncharacterized protein	0.876
K3YU10	Uncharacterized protein	1.088
K3XUV9	Uncharacterized protein	0.86
K3YUQ3	Uncharacterized protein	0.815
K4AFC7	Uncharacterized protein	0.712
K3Y9S1	Uncharacterized protein	1.592	Up
K4ALQ8	Uncharacterized protein (Fragment)	1.557	Up
K4AAJ8	Glutamate dehydrogenase	1.344
K3XIQ6	Uncharacterized protein	0.938
K3ZJI6	Uncharacterized protein	0.957
K3YJD1	Uncharacterized protein	2.553	Up
K3XW81	Catalase	1.551	Up
K3Y5K9	Uncharacterized protein	3.282	Up
K4A973	Uncharacterized protein	1.094
K3YAU3	Thioredoxin	0.838
K4A9M2	Uncharacterized protein	1.021
K3ZQZ3	Uncharacterized protein	1.014
K4AF46	Uncharacterized protein	1.168
K3YJ40	Uncharacterized protein	0.575	Down
K3XUQ6	Uncharacterized protein	0.886
K3Y9P1	Uncharacterized protein	2.351	Up
K3ZVU9	Uncharacterized protein	1.094
K3YFU7	DNA-directed RNA polymerase	0.813
K3ZVL2	Uncharacterized protein	0.746
K4AC14	Uncharacterized protein	1.013
K3XL18	Uncharacterized protein	1.035
K3Z3E6	Uncharacterized protein	0.893
K3ZVL7	Uncharacterized protein	0.859
K3YVQ3	Uncharacterized protein	1.11
K3ZHT9	Uncharacterized protein	0.808
K3ZXD3	Uncharacterized protein	0.946
K4AFP9	Uncharacterized protein	1.664	Up
K3YAE4	Uncharacterized protein	1.268
K3Y9T4	Uncharacterized protein	1.499
K3XXW3	Uncharacterized protein	1.008
K3YPC2	Uncharacterized protein	1.007
K3XVP0	Uncharacterized protein	0.997
K3Z5Z6	Uncharacterized protein	0.651
K4A220	Uncharacterized protein	1.147
K3YI05	Uncharacterized protein	0.604	Down
K3XZC7	Uncharacterized protein	0.829
K4A9N6	Uncharacterized protein	1.012
K3YG70	Uncharacterized protein	1.172
K3YSR8	Uncharacterized protein	0.864
K3XHC8	Uncharacterized protein	0.822
K3Z3D7	Uncharacterized protein	0.924
K4AEJ9	Uncharacterized protein	0.806
K3XFV8	Uncharacterized protein	1.175
K3Z673	Uncharacterized protein	0.874
K3XMP0	Uncharacterized protein	1.047
K3YHJ4	Aminoacylase-1	0.99
K3ZSA1	Uncharacterized protein	1.018
K3XEC8	Uncharacterized protein	0.991
K3XDR8	Uncharacterized protein	0.852
K3YAM9	Uncharacterized protein	1.723	Up
K3ZVZ8	Uncharacterized protein	0.901
K3Y9K4	Uncharacterized protein	1.131
K3YVH8	Uncharacterized protein	1.388
K3Y6H7	Uncharacterized protein	1.663	Up
K4A9S4	Uncharacterized protein	1.556	Up
K4AGD9	Uncharacterized protein	1.224
K3Y570	Uncharacterized protein	1.157
K3ZTJ2	Uncharacterized protein	1.198
K3Z5J1	Uncharacterized protein	1.037
K3YGN5	Uncharacterized protein	0.848
K4AIV6	Uncharacterized protein	0.805
U5TXA2	Photosystem I P700 chlorophyll a apoprotein A2	0.719
K3Z135	Uncharacterized protein	0.781
K4A852	Uncharacterized protein	0.84
K3Z1G8	Uncharacterized protein	1.24
K3Z7C6	Uncharacterized protein	0.892
K4APL6	Uncharacterized protein	0.962
K3ZH63	Uncharacterized protein	0.659	Down
K3Z621	Uncharacterized protein	1.121
K3Z7H9	Uncharacterized protein	0.95
K3Y023	Uncharacterized protein	0.811
K4AD74	Uncharacterized protein	1.266
K3ZRY1	Pyruvate kinase	1.175
K3ZU05	Uncharacterized protein	1.164
K3Z1I0	Uncharacterized protein	0.915
K3YJ31	Uncharacterized protein	1.061
K3ZTF6	Uncharacterized protein	1.094
K3Z8C5	Uncharacterized protein	1.052
K4A6H7	Uncharacterized protein	0.87
K4AG96	Uncharacterized protein	1.518	Up
K3ZPW7	Uncharacterized protein	1.004
K3Z3J5	Uncharacterized protein	0.933
K3ZVA1	Uncharacterized protein	1.036
K4AGC0	Acyl carrier protein	1.237
K3ZS46	Uncharacterized protein	0.955
K3Y622	Uncharacterized protein	4.696	Up
K3YPD3	Uncharacterized protein	1.12
K3XIN8	Uncharacterized protein	1.11
K4AKJ8	Acyl carrier protein	1.12
K3YK68	Acyl carrier protein	1.952	Up
K3YQ79	Acetyl-coenzyme A synthetase	1.101
K3XFX1	Uncharacterized protein	1.012
K3ZHX8	Uncharacterized protein	0.975
K4AET3	Uncharacterized protein	1.892	Up
K3YH07	Uncharacterized protein	1.689	Up
K3ZGY3	Uncharacterized protein	0.85
K4A8Y8	Uncharacterized protein	1.112
K3Z3X0	Uncharacterized protein	0.736
K3ZRA6	Uncharacterized protein	1.006
K3XGR5	Uncharacterized protein	1.71
K3Z3W9	Uncharacterized protein	1.211
K3YW78	Uncharacterized protein	0.875
K3XH82	Phosphoglycerate kinase	0.949
K3Z899	Uncharacterized protein	1.306
K3Z2Z7	Uncharacterized protein	2.594	Up
K3XM35	Uncharacterized protein	0.891
K3YHU6	Uncharacterized protein	0.974
K3Z491	Uncharacterized protein	0.836
K3YRF6	Acetyltransferase component of pyruvate dehydrogenase complex	0.883
K3XEW2	Uncharacterized protein	1.166
K3ZW65	Uncharacterized protein	1.236
K4A646	Uncharacterized protein	1.225
K4A844	3-ketoacyl-CoA synthase	2.079	Up
K3XWD0	Uncharacterized protein	1.406
K4AEX3	Uncharacterized protein	0.833
K3Y970	Uncharacterized protein	0.969
K3Y9F5	Uncharacterized protein	0.802
K3Z0K9	Uncharacterized protein	1.269
K3Z4T2	Phosphoinositide phospholipase C	0.927
K3XHE3	Flavin-containing monooxygenase	0.731
K4AED6	Uncharacterized protein	0.484
K3ZHU2	Uncharacterized protein	1.442
K3Z7A2	Uncharacterized protein	0.779
K3XX96	Uncharacterized protein	1.176
K3ZQD6	Uncharacterized protein	0.763
K3XXS7	Uncharacterized protein	1.901	Up
K3Y7X1	Uncharacterized protein	1.644	Up
K3YWG2	Uncharacterized protein	1.203
K3ZQL2	Uncharacterized protein	2.358	Up
K3ZTK8	Uncharacterized protein	0.875
K3XFX7	Pyruvate kinase	1.102
K3ZXI4	Uncharacterized protein	0.708
K4A634	Uncharacterized protein	0.652
K3Y540	Uncharacterized protein	0.869
K3Z368	Uncharacterized protein	1.12
K3ZS86	Uncharacterized protein	1.012
K3Z5M3	Uncharacterized protein	1.329
K3ZXZ6	Uncharacterized protein	0.543
K3Y6S3	Uncharacterized protein	1.137
K3YVC1	Uncharacterized protein	1.145
K3YSD3	Uncharacterized protein	1.05
K3ZA32	Uncharacterized protein	0.639	Down
K4ADL1	Uncharacterized protein	1.361
K3Y6N2	Uncharacterized protein	1.505	Up
K3YA96	Uncharacterized protein	0.922
K3XZP3	Uncharacterized protein	1.1
K3Y4U8	Calcium-transporting ATPase	0.733
K3XZM2	Uncharacterized protein	0.997
K3XZE5	Uncharacterized protein	0.902
K3ZUL7	Uncharacterized protein	0.981
K3XEN1	Uncharacterized protein	1.587	Up
K3XVH0	Uncharacterized protein	1.245
K3Y4U3	Uncharacterized protein	0.889
K4A590	Uncharacterized protein	0.883
K3ZVC4	Uncharacterized protein	2.657	Up
K3YH74	Uncharacterized protein	1.577	Up
K3ZWW9	Uncharacterized protein	0.907
K3XW05	Uncharacterized protein	0.957
K4A545	Uncharacterized protein	0.826
K3XJ06	Uncharacterized protein	1.282
K3YH48	Uncharacterized protein	1.136
K3YH88	Uncharacterized protein	0.972
K3YV15	Uncharacterized protein	0.578
K4A7S9	Uncharacterized protein	0.646
K3XK44	Uncharacterized protein	1.124
K3YJH1	Uncharacterized protein	1.122
K3Y5B8	Uncharacterized protein	0.901
K3XN35	Uncharacterized protein	1.102
K3Y8L6	Uncharacterized protein	1.307
K3ZS67	Uncharacterized protein	1.005
K4AM49	Uncharacterized protein	0.824
K3YX00	Histone H4	1.203
K3ZRU7	Uncharacterized protein	0.968
K3XGV8	Uncharacterized protein	0.972
K3Y7M6	Uncharacterized protein	1.4
K3YIX0	Uncharacterized protein	0.951
K3Z3T7	Uncharacterized protein	1.108
K3XH66	Uncharacterized protein	1.042
K3XJT3	Uncharacterized protein	2.3
K3Y7R4	Uncharacterized protein	8.844	Up
K3XF05	Uncharacterized protein	1.129
K3ZSG5	Glucose-1-phosphate adenylyltransferase	2.23
K3ZU78	Uncharacterized protein	0.981
K3Y8H8	Uncharacterized protein	0.869
K3XLK8	Uncharacterized protein	0.828
K4A5Y8	Uncharacterized protein	1.137
A2TJU6	Aluminum-induced protein-like protein	0.991
K3YYJ7	Peptidyl-prolyl cis-trans isomerase	1.72	Up
K3YPH2	Uncharacterized protein	0.933
K3YX48	Uncharacterized protein	0.919
K3ZSL5	Uridine kinase	1.528	Up
K3XG22	Uncharacterized protein	0.726
K4A672	Uncharacterized protein	0.854
K3ZT07	Uncharacterized protein	0.839
K3ZVI3	40S ribosomal protein SA	1.169
K3ZQG2	Uncharacterized protein	0.704
K3XVV6	Uncharacterized protein	0.976
K3XIK1	Uncharacterized protein	0.979
K3Y8W0	Uncharacterized protein	0.87
K3Z6W2	Uncharacterized protein	0.981
K3Y5F8	Uncharacterized protein	0.959
K4ABL9	Uncharacterized protein	1.021
K3XVN4	Uncharacterized protein	1.078
K3YQ29	Uncharacterized protein	0.76
K3XPQ3	Uncharacterized protein	0.958
K3YQP4	Uncharacterized protein	0.782
K3ZPY2	Uncharacterized protein	0.79
K3YRN6	Glucose-6-phosphate 1-dehydrogenase	0.801
K3Z3U0	Uncharacterized protein	0.841
K3XXP6	Uncharacterized protein	1.131
K3XHD3	Uncharacterized protein	1.699
K3Y6G1	Importin subunit alpha	1.055
K3YQ05	Uncharacterized protein	1.292
K4A9R9	Uncharacterized protein	0.764
K3YVX0	Uncharacterized protein	0.986
K3XYR4	Uncharacterized protein	1.089
K3YPG7	Uncharacterized protein	0.749
K4A4M6	Uncharacterized protein	0.802
K3Y862	Uncharacterized protein	0.924
K3Z3T4	Uncharacterized protein	1.041
K3YTF2	Uncharacterized protein	0.91
K3Z5A3	Uncharacterized protein	0.811
K3XLB6	Uncharacterized protein	0.912
K3Y5D9	Uncharacterized protein	1.212
K3Z9Z8	Uncharacterized protein	0.903
K3ZQR8	Uncharacterized protein	1.499
K4AI98	Uncharacterized protein	0.809
K4AI65	Uncharacterized protein	2.347	Up
K3YSJ1	Uncharacterized protein	0.797
K3Z8I0	Uncharacterized protein	1.107
K4AGN1	Prefoldin subunit 4	0.867
K3Y6E8	Uncharacterized protein	1.15
K3ZVS2	Uncharacterized protein	0.901
K3XE81	Uncharacterized protein	1.094
K3YGB2	Uncharacterized protein	0.88
K3XZP2	Uncharacterized protein	1.049
K3Z895	Uncharacterized protein	1.429
K3Z9Q7	Uncharacterized protein	0.937
K3ZVJ0	Uncharacterized protein	0.893
K3ZIY5	Uncharacterized protein	1.413
K4A565	Phosphorylase	0.822
K3XKD1	Uncharacterized protein	1.326
K3XJA0	Uncharacterized protein	0.913
K3ZS96	Uncharacterized protein	0.875
K3XYL7	Eukaryotic translation initiation factor 3 subunit G	0.863
K3Y8H6	Uncharacterized protein	0.928
X4ZE94	ATP synthase subunit b, chloroplastic	0.696
K3YKN2	Uncharacterized protein	0.807
K3XDP5	Uncharacterized protein	0.984
K3XG49	Uncharacterized protein	1.274
K3YJ16	Uncharacterized protein	0.912
K3YIT8	GrpE protein homolog	0.882
K3XMT7	Peptidyl-prolyl cis-trans isomerase	0.896
K3XEI3	Uncharacterized protein	0.926
K4AB35	Uncharacterized protein	1.211
K4A5F6	Uncharacterized protein	1.036
K4ADX7	Uncharacterized protein	1.581	Up
K3Z4Y0	Uncharacterized protein	1.023
K4A571	Uncharacterized protein	0.895
K4A9D9	Uncharacterized protein	0.854
K3Z4I1	Uncharacterized protein	0.95
K3ZID0	Uncharacterized protein	0.64	Down
K3XZB6	Uncharacterized protein	2.533	Up
K4AC43	Uncharacterized protein	0.951
K4A8N1	Serine hydroxymethyltransferase	0.874
K3XVI0	Uncharacterized protein	1.143
K3Y6D1	Glutamyl-tRNA(Gln) amidotransferase subunit A, chloroplastic/mitochondrial	0.85
K3Y8T2	Uncharacterized protein	1.402
K3YI55	Uncharacterized protein	1.176
K3XX66	Uncharacterized protein	1.056
K3XEZ8	Uncharacterized protein	0.992
K4AM52	Uncharacterized protein	1.039
K3XZ58	Uncharacterized protein	1.209
K3YR06	Uncharacterized protein	0.93
K3ZMI7	Uncharacterized protein	0.806
K3Z3B3	Ubiquitin carboxyl-terminal hydrolase	0.886
K4AB63	Uncharacterized protein	0.651	Down
K3ZXS7	Uncharacterized protein	0.648	Down
K3Z5U0	Uncharacterized protein	0.8
K3YPQ0	Uncharacterized protein	0.915
K3YQC8	Uncharacterized protein	1.038
K3YLR6	Uncharacterized protein (Fragment)	1.417
K3Y9Y1	60S ribosomal protein L6	1.192
K3YI97	Uncharacterized protein	2.27	Up
K4AFV2	Uncharacterized protein	0.968
K3XI38	Phosphatidate cytidylyltransferase	0.977
K3ZY56	Thioredoxin	0.884
K3Y5D4	Uncharacterized protein	0.897
K3ZAE3	Uncharacterized protein	0.781
K4AA03	Uncharacterized protein	0.886
K3YG02	Uncharacterized protein	0.851
K3XXL8	Uncharacterized protein	0.972
K3XE49	Protein translocase subunit SecA	0.785
K3Y8J3	Uncharacterized protein	1.083
K4A9U7	Uncharacterized protein	1.075
K3YSY1	Uncharacterized protein	1.053
K3XXB8	Uncharacterized protein	0.859
K3Y5R5	Uncharacterized protein	1.063
K3YWF1	Uncharacterized protein	0.718
K3XE67	Uncharacterized protein	1.31
K4A1Q9	Acyl carrier protein (Fragment)	1.23
K3YQC1	Uncharacterized protein	1.02
K4AEQ9	Uncharacterized protein	1.192
K3ZNV6	Uncharacterized protein	0.937
K3Z679	Uncharacterized protein	1.296
K3Z8T6	Uncharacterized protein	0.87
K3ZWH0	Uncharacterized protein	1.01
K4A4U0	Uncharacterized protein	1.042
K3YZF2	Uncharacterized protein	1.322
K3ZUS8	Uncharacterized protein	0.842
K4ABQ8	Uncharacterized protein	0.972
K3Y4V7	Uncharacterized protein	1.317
K3YSG0	Uncharacterized protein	0.859
K3ZXB8	Uncharacterized protein	1.423
K3Z917	Uncharacterized protein	0.697
K3XKR3	Uncharacterized protein	1.724	Up
K3YTJ5	Uncharacterized protein	0.872
K3Z2D3	Uncharacterized protein	1.435
K3Z3H2	Uncharacterized protein	1.024
K3ZH29	Uncharacterized protein	1.04
K3Y6R1	Uncharacterized protein	0.991
K3ZPV6	Uncharacterized protein	0.891
K3XGZ5	Uncharacterized protein	1.146
K3YVF1	Uncharacterized protein	2.188	Up
K3YI82	Uncharacterized protein	1.32
K3XIK8	Uncharacterized protein	0.847
K3Z4M2	Uncharacterized protein	1.017
K4A5W9	Uncharacterized protein	0.874
K4A583	Uncharacterized protein	0.876
K3Y7E0	Uncharacterized protein	1.165
K3YQX5	Uncharacterized protein	1.569	Up
K3Y9F9	Uncharacterized protein	1.055
K3XMP8	Uncharacterized protein	1.04
K4AEB2	Uncharacterized protein	1.152
K3Y0D4	Uncharacterized protein	0.82
K3YFX7	Uncharacterized protein	1.029
K4AA24	Uncharacterized protein	1.014
K3XIU9	Uncharacterized protein	1.261
K3YQ95	Uncharacterized protein	0.872
K4A5G3	Uncharacterized protein	1.013
K3XZL0	Uncharacterized protein	0.846
K3XDY6	Uncharacterized protein	0.909
K3ZHJ0	Uncharacterized protein	1.115
X4ZEC4	Cytochrome b6	2.067	Up
K3Y7B0	Uncharacterized protein	1.114
K4A3F8	Uncharacterized protein	0.644	Down
K3YQE9	Uncharacterized protein	1.092
K3XWN6	Uncharacterized protein	0.566	Down
K3XDZ8	Ubiquitin carboxyl-terminal hydrolase	1.045
K3ZK10	Uncharacterized protein	0.797
K3YWI9	Uncharacterized protein	1.704	Up
K3YV19	Proliferating cell nuclear antigen	0.987
K3XZS4	Uncharacterized protein	1.188
K3YSZ5	Phosphoribulokinase	1.121
K3XKU2	Uncharacterized protein	0.797
K3YQA5	Uncharacterized protein	0.903
K4AD96	Uncharacterized protein	0.781
K3Y6U8	Uncharacterized protein	0.719
K3XMU4	Uncharacterized protein	0.773
K3YV76	Uncharacterized protein	2.642	Up
K3ZG15	Uncharacterized protein	1.137
K4A6U9	Uncharacterized protein	1.144
K3ZYM5	40S ribosomal protein S21	0.944
K4A7B8	Uncharacterized protein	0.669
K3ZXX4	Uncharacterized protein	0.924
K3ZAU9	Uncharacterized protein	0.662	Down
K4A5D2	Uncharacterized protein	1.004
K3YQ55	Uncharacterized protein	0.917
K3Z5M7	Uncharacterized protein	0.96
K4A8M7	Uncharacterized protein	1.232
K3ZQ50	Uncharacterized protein	1.083
K3YIN6	Uncharacterized protein	0.964
K3Z9I8	Uncharacterized protein	0.759
K3XT03	Uncharacterized protein	1.51
K3YIW5	Uncharacterized protein	1.143
K3Y0G8	Uncharacterized protein	0.975
K4A685	Uncharacterized protein	1.442
K3XHG4	Uncharacterized protein	0.942
K4AAV0	Uncharacterized protein	1.107
K3XLA5	Uncharacterized protein	1.058
K3XFV4	Uncharacterized protein	0.872
K3Z429	Uncharacterized protein	0.71
K4A5S0	Uncharacterized protein	0.858
K3YGH8	Uncharacterized protein	1.175
K4ACZ9	Uncharacterized protein	0.831
K3YP84	Uncharacterized protein	0.981
K3XWS0	Annexin	0.711
K3XWD4	Uncharacterized protein	0.867
K3YGV3	Uncharacterized protein	0.705
K4AG34	Uncharacterized protein	1.45
K4ALA1	Uncharacterized protein	1.039
K3XYI8	Uncharacterized protein	1.136
K3ZIX3	Uncharacterized protein	1.929	Up
K4A5S7	Uncharacterized protein	1.03
K3YAA9	Uncharacterized protein	1.204
K3YV32	Uncharacterized protein	1.005
K3Z2K8	Uncharacterized protein	0.792
K3ZWY3	Uncharacterized protein	1.387
K4AA31	Chorismate synthase	0.88
K3YIB1	Uncharacterized protein	1.181
K3YUP4	Uncharacterized protein	0.574	Down
K3XJX9	Uncharacterized protein	1.058
K3YJ54	Uncharacterized protein	0.664	Down
K3YU17	Uncharacterized protein	1.155
K3Z5V0	Uncharacterized protein	0.958
K3ZWS9	Uncharacterized protein	0.896
K4A9N7	Uncharacterized protein	0.744
K3XXD5	Uncharacterized protein	1.012
K3XG18	Uncharacterized protein	0.769
K3ZCT4	Uncharacterized protein	0.94
K3Y4M9	Uncharacterized protein	0.75
K4ABL0	Uncharacterized protein	1.586	Up
K3XEG9	Uncharacterized protein	1.189
K3XGV6	Uncharacterized protein	1.011
K3Y4M8	Clathrin heavy chain	0.962
K3YQD5	Phenylalanine ammonia-lyase	0.674
K3ZXB9	Uncharacterized protein	2.124	Up
K3Y8L8	Uncharacterized protein	0.814
K3XGW3	Uncharacterized protein	0.921
K3YCL2	Uncharacterized protein (Fragment)	0.944
K4A4N8	Uncharacterized protein	1.223
K3YII0	Uncharacterized protein	1.374
K3Y7I7	Uncharacterized protein	0.595	Down
K4A6D4	Uncharacterized protein	1.04
K4ABB7	Uncharacterized protein	0.67
K3Z5P8	Uncharacterized protein	0.904
K3YIQ9	Uncharacterized protein	1.811	Up
K3XZS2	Uncharacterized protein	0.995
K4A2S6	Uncharacterized protein	0.852
K4AAA2	Uncharacterized protein	1.001
K4ADU6	Uncharacterized protein	1.798	Up
K4AKI6	Uncharacterized protein	0.685
K3YW51	Uncharacterized protein	1.111
K4AGC1	Uncharacterized protein	1.351
K4A944	Uncharacterized protein	0.852
K3ZUI4	ATPase ASNA1 homolog	1.219
K3Y8V4	Uncharacterized protein	0.788
K3Y5Q4	Uncharacterized protein	1.398
K3YPN2	Translation initiation factor IF-2	0.916
K3ZTF1	Uncharacterized protein	1.151
K3XME6	Uncharacterized protein	3.436	Up
K3XJ00	Uncharacterized protein	0.733
K3YG41	Uncharacterized protein	1.066
K3Z9G4	Uncharacterized protein	0.895
K3XWW9	Uncharacterized protein	1.389
K3Z5T8	Uncharacterized protein	0.928
K3XFT3	Uncharacterized protein	1.145
K3YA13	Uncharacterized protein	0.966
K3YUJ6	Uncharacterized protein	1.152
K3XUS6	Uncharacterized protein	0.919
K3YPN6	Uncharacterized protein	1.352
K3XEY8	Uncharacterized protein	0.848
K3YIS7	Uncharacterized protein	0.861
K3XI02	Uncharacterized protein	0.897
K3ZMV5	Uncharacterized protein (Fragment)	1.175
K3XMY6	Uncharacterized protein	1.532
K3XW50	Uncharacterized protein	0.955
K4AF92	Uncharacterized protein	1.424
K4A9Z9	Uncharacterized protein	1.03
K3ZH39	Uncharacterized protein	0.896
K4A716	Uncharacterized protein	1.062
K3YI92	Uncharacterized protein	1.514	Up
K3Z5U9	Phosphoglycerate kinase	0.922
K3YRC2	Uncharacterized protein	0.853
K4ADV4	Uncharacterized protein	1.871	Up
K3Y4L5	Uncharacterized protein	1.334
K3YRW8	Uncharacterized protein	1.1
K4A7H9	Asparagine synthetase	0.847
K3YIV7	Uncharacterized protein	0.864
K3Y8H2	Eukaryotic translation initiation factor 3 subunit H	1.456
K3Z5U4	Uncharacterized protein	0.844
K4ABT8	Uncharacterized protein	1.41
K3XM81	Uncharacterized protein	0.84
K3XHN1	Uncharacterized protein	1.632	Up
K4AKQ7	Uncharacterized protein	1.007
K4AG40	Uncharacterized protein	0.779
K3Z9G0	Acyl carrier protein	1.006
K3XJV6	Uncharacterized protein	1.034
K4ADK1	Chalcone-flavonone isomerase family protein	1.164
K3Y8C6	Uncharacterized protein	1.306
K3ZV79	Eukaryotic translation initiation factor 3 subunit I	0.914
K3YTG2	Uncharacterized protein	0.754
K3YJ91	Uncharacterized protein	1.181
K3YHQ4	Uncharacterized protein	0.869
K3Z695	Uncharacterized protein	1.391
K4AB93	Uncharacterized protein	1.334
K4A796	Uncharacterized protein	1
K3XJ79	Uncharacterized protein	0.849
K3Z643	Uncharacterized protein	1.519	Up
K3Y966	Uncharacterized protein	1.344
K3Y0Z6	Uncharacterized protein	0.812
K3ZDA7	Uncharacterized protein	0.721
K4A868	Uncharacterized protein	1.793	Up
K3XZK5	Uncharacterized protein	0.976
K3ZQM7	Phospholipase D	0.95
K4AF72	Uncharacterized protein	1.053
K3Y8X4	Uncharacterized protein	0.847
K3Z550	Uncharacterized protein	0.939
K3Z636	S-adenosylmethionine synthase	1.314
K3YQ53	Uncharacterized protein	0.685
K3XWM2	6-phosphogluconate dehydrogenase, decarboxylating	0.732
K3Z3Y4	Uncharacterized protein	0.901
K3YG93	Uncharacterized protein	0.838
K3Y7X0	Uncharacterized protein	0.572
K3Y958	Uncharacterized protein	1.071
K3ZAE7	Uncharacterized protein	1.591	Up
K3ZXZ1	Cytochrome b-c1 complex subunit 7	1.941	Up
K4AMY6	Methylenetetrahydrofolate reductase	1.098
K3XQ41	Uncharacterized protein	0.753
K3ZQH2	Uncharacterized protein	0.771
K4AMD1	Uncharacterized protein	0.891
K4AAC0	Uncharacterized protein	0.691
K4A8U8	Uncharacterized protein	0.689
K3Z6K4	Eukaryotic translation initiation factor 3 subunit M	0.983
K3XIL4	Uncharacterized protein	1.067
K4A9Z1	Uncharacterized protein	0.888
K4A7I4	Uncharacterized protein	1.163
K3YRL4	Histone deacetylase	1.112
K3ZHC6	Phospholipase D	0.968
K4A7X4	Uncharacterized protein	0.766
K3XX87	Uncharacterized protein	0.846
K3ZWD0	Uncharacterized protein	1.262
K3XVP9	Acyl-coenzyme A oxidase	0.865
K3YB62	Uncharacterized protein	0.806
K3YWZ9	Uncharacterized protein	1.109
K3XJR7	Carbonic anhydrase	0.963
K4ADD3	Uncharacterized protein	1.068
K4A8A9	Uncharacterized protein	0.888
K3XUU6	Uncharacterized protein	0.885
K3ZUC1	Uncharacterized protein	1.003
K4ADP9	Uncharacterized protein	0.737
K4AAY7	Uncharacterized protein	0.84
K3XLS0	Uncharacterized protein	1.109
K3Z2P3	Uncharacterized protein	0.882
K3YID2	Uncharacterized protein	0.769
K3ZT54	Uncharacterized protein	1.563	Up
K3ZRM2	Uncharacterized protein	0.822
K3XMV8	Uncharacterized protein	2.013	Up
K3XLH9	Uncharacterized protein	1.428
K4ADD1	Uncharacterized protein	0.924
K3YPS8	Uncharacterized protein	1.252
K3Z6F1	Uncharacterized protein	1.029
K3Y420	Uncharacterized protein	0.914
K3ZS81	CDPK1	0.808
K3YV23	Uncharacterized protein	0.964
K3Z9U5	Uncharacterized protein	3.938	Up
K3ZZ42	Uncharacterized protein (Fragment)	0.867
K4A642	Lysine--tRNA ligase	0.922
K3YQ26	Uncharacterized protein	0.475	Down
K3XWC5	Uncharacterized protein	0.753
K3XRJ2	Uncharacterized protein	0.983
K3YQZ3	Uncharacterized protein	0.907
K3Z2V3	Cytochrome b559 subunit alpha	0.938
K4A7R7	Uncharacterized protein	0.715
K3YUF4	Uncharacterized protein	1.043
K3ZQG9	Eukaryotic translation initiation factor 3 subunit C	0.906
K3Z3A3	Serine/threonine-protein phosphatase	0.798
K3Z461	Uncharacterized protein	0.83
K3Z4Y5	Uncharacterized protein	1.042
K3ZSU9	Uncharacterized protein	1.083
K3ZRE8	Uncharacterized protein	0.955
K3Z4R9	Uncharacterized protein	1.017
K3YT10	Phosphoglycerate kinase	0.984
K3XN05	Uncharacterized protein	0.819
K4AF58	Uncharacterized protein	0.791
K4ACV4	Uncharacterized protein	0.986
K4ACH0	Uncharacterized protein	1.001
K3YK21	Uncharacterized protein	0.876
K3XVA2	Uncharacterized protein	0.96
K3ZSD9	Uncharacterized protein	1.302
K3Z4R0	Uncharacterized protein	0.933
K3Z9P0	Uncharacterized protein	3.758	Up
K4A7K0	Uncharacterized protein	0.962
K4ADX1	Uncharacterized protein	1.136
K3ZPV7	Uncharacterized protein	0.887
K3XDN9	Uncharacterized protein	0.899
K3YT26	Uncharacterized protein	1.073
K4A955	Adenylyl cyclase-associated protein	1.181
K3YC78	Uncharacterized protein	1.334
K3XS63	Uncharacterized protein	1.046
K3XKH4	Uncharacterized protein	0.926
K3Z8J5	Uncharacterized protein	1.197
K3ZQW0	Uncharacterized protein	1.118
K4AAM6	Uncharacterized protein	1.043
K4A4V6	Uncharacterized protein	0.905
K3Y8U2	Uncharacterized protein	0.889
K3XWI4	Uncharacterized protein	1.153
K3YTB9	Uncharacterized protein	0.632	Down
K3Z7G0	Uncharacterized protein	1.674	Up
K3XVI6	Uncharacterized protein	1.471
K3XGH5	Uncharacterized protein	0.89
K3YIH0	Uncharacterized protein	0.839
K3YRV5	Catalase	1.142
K4A6F2	Dolichyl-diphosphooligosaccharide--protein glycosyltransferase subunit 1	1.212
K3XYG9	Uncharacterized protein	1.055
K3Z5L0	Uncharacterized protein	1.096
K3YHX5	Uncharacterized protein	0.82
K4AEQ6	Uncharacterized protein	1.02
K3ZQY4	Uncharacterized protein	0.76
K3Y790	Uncharacterized protein	0.696
K4A4R9	Uncharacterized protein	0.796
K3Z569	Uncharacterized protein	0.664	Down
K3XEP4	Ubiquitin carboxyl-terminal hydrolase	0.974
K3ZS32	Uncharacterized protein	0.742
K4A0M8	Uncharacterized protein	0.991
K3ZSU7	Uncharacterized protein	0.685
K4A153	Uncharacterized protein	0.673
K4ACU6	Serine/threonine-protein phosphatase	0.711
K3XE65	Uncharacterized protein	1.407
K3ZGW7	Uncharacterized protein	1.143
K3ZA06	Uncharacterized protein	0.618	Down
K3YTL8	Uncharacterized protein	1.468
K3YHS3	Uncharacterized protein	1.14
K3XW18	Uncharacterized protein	0.99
K3YUW9	Cytochrome b-c1 complex subunit Rieske, mitochondrial	0.742
[truncated: 475 more rows]
