# Supplementary material for: Comparative proteomic investigation of drought responses in foxtail millet
Source: BMC Plant Biol. 2018 Nov 29;18:315. doi: 10.1186/s12870-018-1533-9 (PMC6267058; doi:10.1186/s12870-018-1533-9)
Supplement: Supplementary file 5 — Table S4. List of 321 differentially expressed proteins in foxtail millet after drought treatment. (XLSX 23 kb) [file 12870_2018_1533_MOESM5_ESM.xlsx]

## Sheet: TvsC_up-regulated_list
Protein accession	Protein description	T/C Ratio	Regulated Type
K3YRQ5	3-isopropylmalate dehydratase large subunit [Setaria italica]	1.88	Up
K3ZYN6	Uncharacterized protein	4.171	Up
K3Y8K2	putative quinone-oxidoreductase homolog, chloroplastic [Setaria italica]	2.321	Up
K3ZJ50	uncharacterized outer membrane protein YpjA-like [Setaria italica]	2.928	Up
K3ZW60	40S ribosomal protein S3a	1.545	Up
K3YKY0	caffeic acid 3-O-methyltransferase [Setaria italica]	1.57	Up
K3YGI3	glycine--tRNA ligase, mitochondrial 1-like [Setaria italica]	1.759	Up
K3XZH3	60S ribosomal protein L9 [Setaria italica]	1.632	Up
K3XGN4	uncharacterized LOC8278573 precursor [Ricinus communis]	2.219	Up
K4A918	Catalase	1.502	Up
K4A648	callose synthase 10 [Setaria italica]	1.599	Up
K3ZKC1	Non-specific lipid-transfer protein	4.495	Up
K4A2Q0	Beta-amylase	2.122	Up
K3XMW5	Histone H2B	2.64	Up
K3Z681	enolase 2 [Setaria italica]	1.837	Up
K3Y4Y0	cell division cycle 5-like protein [Setaria italica]	1.801	Up
K4AM51	low-temperature-induced 65 kDa protein [Setaria italica]	1.603	Up
K4AFY7	50S ribosomal protein L18, chloroplastic [Setaria italica]	1.722	Up
K3YWP2	prefoldin subunit 6 [Setaria italica]	1.562	Up
K3XMX2	16.6 kDa heat shock protein-like [Setaria italica]	2.623	Up
K3ZWN9	elongation factor 1-delta 1 [Setaria italica]	1.975	Up
K4A024	ATP synthase subunit gamma, chloroplastic [Oryza sativa Japonica Group]	1.715	Up
K3XLF8	16.9 kDa class I heat shock protein 1-like [Setaria italica]	4.791	Up
K3ZR12	SUMO-activating enzyme subunit 2 [Setaria italica]	1.859	Up
K3Z821	aldose reductase [Setaria italica]	2.354	Up
K3YS38	Glyceraldehyde-3-phosphate dehydrogenase	1.65	Up
K3XH16	DEAD-box ATP-dependent RNA helicase 20 [Setaria italica]	1.604	Up
K3ZTV9	60S ribosomal protein L4-1-like [Setaria italica]	2.382	Up
K3ZKJ0	Uncharacterized protein	4.962	Up
K3XXC5	Phosphoglycerate kinase	2.46	Up
K3ZQQ2	probable acyl-CoA dehydrogenase IBR3 [Setaria italica]	2.344	Up
K3Y764	probable apyrase 3 [Setaria italica]	2.02	Up
K3ZA91	Ribulose bisphosphate carboxylase small chain	5.34	Up
K3Z721	Phosphoribosylformylglycinamidine cyclo-ligase	1.716	Up
K3ZJH2	chlorophyll a-b binding protein CP26, chloroplastic [Setaria italica]	1.565	Up
K3Z6N7	cell division protein FtsZ homolog 1, chloroplastic [Setaria italica]	1.873	Up
K3XFR6	ATP-citrate synthase beta chain protein 1 [Setaria italica]	1.673	Up
K3YHF4	photosynthetic NDH subunit of subcomplex B 1, chloroplastic [Setaria italica]	1.806	Up
K3YUF9	LOW QUALITY PROTEIN: ammonium transporter 1 member 2 [Citrus sinensis]	1.954	Up
K3XFV5	Malic enzyme	1.782	Up
K3ZWQ4	elongation factor 1-beta [Setaria italica]	1.651	Up
K3XKU0	ribonuclease 2-like [Setaria italica]	1.592	Up
K3XL64	14-3-3-like protein GF14-C [Setaria italica]	1.955	Up
K3XN75	non-specific lipid-transfer protein 1 [Setaria italica]	2.898	Up
K4AIL8	Nucleoside diphosphate kinase	1.512	Up
K3Z7N7	peroxidase 2-like [Setaria italica]	1.623	Up
K3Z8U1	stem 28 kDa glycoprotein-like [Setaria italica]	1.908	Up
K3YB35	abscisic stress-ripening protein 3-like [Setaria italica]	2.037	Up
K4AFA9	photosystem I reaction center subunit II, chloroplastic [Setaria italica]	1.63	Up
K3XLQ2	30S ribosomal protein S20, chloroplastic [Setaria italica]	2.026	Up
K4AAQ4	60S ribosomal protein L4-1-like [Setaria italica]	2.017	Up
K3Y7I4	protein ECERIFERUM 26-like [Setaria italica]	1.579	Up
K3Z9Q0	NAD(P)H dehydrogenase (quinone) FQR1-like [Setaria italica]	1.648	Up
K4A6V7	heat shock cognate 70 kDa protein 2 [Setaria italica]	1.815	Up
K3ZRR5	protein RETICULATA, chloroplastic-like [Setaria italica]	1.564	Up
K4A754	beta-glucosidase BoGH3B-like [Setaria italica]	2.791	Up
K3YX37	Uncharacterized protein	3.701	Up
K4A7G4	probable zinc metalloprotease EGY3, chloroplastic [Setaria italica]	2.114	Up
K3YVL4	Peptidyl-prolyl cis-trans isomerase	1.608	Up
K3Z3Q6	pyruvate, phosphate dikinase 2 [Setaria italica]	3.829	Up
K4A8E1	pheophorbide a oxygenase, chloroplastic [Setaria italica]	1.681	Up
K3ZKB1	Non-specific lipid-transfer protein	2.435	Up
K3XT07	17.5 kDa class II heat shock protein [Aegilops tauschii subsp. tauschii]	3.721	Up
K3XFH6	Malic enzyme	2.934	Up
K3ZRS9	serine/threonine-protein phosphatase 2A 65 kDa regulatory subunit A beta isoform isoform X1[Setaria italica]	1.7	Up
K3Z7Y4	Cysteine synthase	1.749	Up
K3ZN95	hydroquinone glucosyltransferase-like [Setaria italica]	1.628	Up
K3XIE6	probable membrane-associated 30 kDa protein, chloroplastic [Setaria italica]	1.645	Up
K3XWA7	T-complex protein 1 subunit epsilon [Setaria italica]	1.742	Up
K3YN67	60S ribosomal protein L38 [Setaria italica]	1.512	Up
K3ZW79	chlorophyll a-b binding protein 7, chloroplastic [Setaria italica]	4.39	Up
K3YLC1	60S acidic ribosomal protein P1 [Setaria italica]	6.626	Up
K3XQE9	transmembrane emp24 domain-containing protein p24delta9-like [Setaria italica]	1.626	Up
K3XK17	fructokinase-1 [Setaria italica]	1.634	Up
K3XK90	chorismate mutase 3, chloroplastic-like [Setaria italica]	1.635	Up
K3XY63	peroxidase 3 [Setaria italica]	1.733	Up
K3ZTJ3	peroxisomal (S)-2-hydroxy-acid oxidase GLO5 [Setaria italica]	1.563	Up
K3ZAQ3	Thioredoxin	2.317	Up
K3ZI70	Carboxypeptidase	1.803	Up
K3YRS9	probable inactive linolenate hydroperoxide lyase [Setaria italica]	1.728	Up
K3ZWS3	Proteasome subunit beta type	2.159	Up
K3XME9	60S ribosomal protein L11-like [Setaria italica]	2.36	Up
K3YW49	18.6 kDa class III heat shock protein [Setaria italica]	4.777	Up
K3YIA1	stomatin-like protein 2, mitochondrial [Setaria italica]	1.534	Up
K3YZ82	ferredoxin-thioredoxin reductase, variable chain [Setaria italica]	2.02	Up
K3Z414	5-methyltetrahydropteroyltriglutamate--homocysteine methyltransferase 1-like [Setaria italica]	1.631	Up
K4AG87	Superoxide dismutase [Cu-Zn]	2.239	Up
K3YTW2	peroxidase 2-like [Setaria italica]	1.611	Up
K3YXA4	defensin Tm-AMP-D1.2-like [Setaria italica]	4.103	Up
K4AIU7	40S ribosomal protein S17-2-like [Setaria italica]	2.668	Up
K3XLP0	late embryogenesis abundant protein, group 3-like [Setaria italica]	2.312	Up
K3YAK6	plant/T22K18-16 protein, putative [Medicago truncatula]	2.436	Up
K3YI45	2-methylene-furan-3-one reductase [Setaria italica]	1.904	Up
K3XM55	40S ribosomal protein S5-like [Setaria italica]	1.507	Up
K3Z8B0	heterogeneous nuclear ribonucleoprotein H3 isoform X1 [Setaria italica]	1.547	Up
K3ZHP9	probable Xaa-Pro aminopeptidase P [Setaria italica]	1.901	Up
K4A513	SH3 domain protein [Medicago truncatula]	1.517	Up
K3YWK9	40S ribosomal protein S24	1.942	Up
K3XWQ1	UDP-glycosyltransferase 90A1-like [Setaria italica]	1.56	Up
K3XQU0	actin-7-like [Setaria italica]	3.953	Up
K3ZI80	patatin-like protein 2 [Setaria italica]	2.443	Up
K3Y7S0	Glyceraldehyde-3-phosphate dehydrogenase	1.751	Up
K3Y755	dihydrolipoyllysine-residue acetyltransferase component 5 of pyruvate dehydrogenase complex,chloroplastic [Setaria italica]	2.017	Up
K4AAI8	GDP-mannose 3,5-epimerase 1 [Setaria italica]	1.878	Up
K3XV98	Lipoxygenase	2.857	Up
K3ZVU4	protein THYLAKOID FORMATION1, chloroplastic [Setaria italica]	1.56	Up
K3ZM30	antimicrobial peptides-like isoform X1 [Setaria italica]	2.813	Up
K3XER3	galactinol--sucrose galactosyltransferase [Setaria italica]	1.798	Up
K4AEV9	50S ribosomal protein L10, chloroplastic [Setaria italica]	1.837	Up
K3YQW0	Arginine decarboxylase	1.622	Up
P19860	Bowman-Birk type major trypsin inhibitor	4.016	Up
K3ZAW7	60S acidic ribosomal protein P2B [Setaria italica]	1.56	Up
K3YY74	14 kDa proline-rich protein DC2.15-like [Setaria italica]	3.353	Up
K3YU74	peptidyl-prolyl cis-trans isomerase-like [Setaria italica]	2.247	Up
K3ZJL1	21.9 kDa heat shock protein-like [Setaria italica]	3.16	Up
K3Y9Z4	23.2 kDa heat shock protein-like [Setaria italica]	3.312	Up
K3YRJ0	succinate-semialdehyde dehydrogenase, mitochondrial [Setaria italica]	2.916	Up
K4A6U5	heat shock cognate 70 kDa protein-like [Setaria italica]	3.659	Up
K4AC07	omega-amidase, chloroplastic [Setaria italica]	1.956	Up
K3XWJ9	protein ASPARTIC PROTEASE IN GUARD CELL 2-like [Setaria italica]	1.9	Up
K3YH95	NADP-dependent glyceraldehyde-3-phosphate dehydrogenase [Setaria italica]	2.487	Up
K3Z7T6	lichenase-2-like [Setaria italica]	1.83	Up
K3ZW76	knotted1 induced 1 precursor [Zea mays]	2.553	Up
K3XYV6	oxygen-evolving enhancer protein 2, chloroplastic [Setaria italica]	1.587	Up
K3YNU4	28 kDa ribonucleoprotein, chloroplastic-like [Setaria italica]	1.953	Up
K3XJR1	peroxidase 72-like [Setaria italica]	1.655	Up
K3Z9K9	glutathione S-transferase DHAR2-like [Setaria italica]	1.683	Up
K3ZQE6	phosphoenolpyruvate carboxylase 2 [Setaria italica]	1.741	Up
K3Z5V8	purple acid phosphatase 2-like [Setaria italica]	2.728	Up
K4AED3	26.7 kDa heat shock protein, chloroplastic [Setaria italica]	4.671	Up
K3YT33	tab2 protein [Zea mays]	1.666	Up
K4AJ19	Bowman-Birk type trypsin inhibitor-like [Setaria italica]	2.504	Up
K3ZVC8	probable plastid-lipid-associated protein 2, chloroplastic [Setaria italica]	2.406	Up
K3YJL9	Ribosomal protein	1.575	Up
K3YAR4	glutaredoxin-C6 [Setaria italica]	2.757	Up
K4A8M6	polyamine oxidase-like isoform X1 [Setaria italica]	1.537	Up
K3YIN8	60S acidic ribosomal protein P0 [Setaria italica]	2.573	Up
K3ZAI8	outer envelope pore protein 16, chloroplastic [Setaria italica]	1.62	Up
K3XMU5	Histone H2B	2.622	Up
K3ZK82	abscisic stress-ripening protein 3-like [Setaria italica]	2.887	Up
K3YAA0	thioredoxin M2, chloroplastic-like isoform X1 [Setaria italica]	1.672	Up
K3XZ04	haloacid dehalogenase-like hydrolase domain-containing protein Sgpp [Setaria italica]	2.236	Up
K3XL06	chlorophyll a-b binding protein of LHCII type 1-like [Setaria italica]	3.529	Up
K3XPK7	peroxidase 27-like [Setaria italica]	1.531	Up
K3YAY4	Non-specific lipid-transfer protein	8.565	Up
K3ZLV9	cysteine proteinase inhibitor 8-like [Setaria italica]	2.869	Up
K3XKA7	NADH-cytochrome b5 reductase-like protein [Setaria italica]	2.231	Up
K3ZT51	probable N-succinyldiaminopimelate aminotransferase DapC [Setaria italica]	1.645	Up
K3YJU5	late embryogenesis abundant protein D-34-like [Setaria italica]	1.811	Up
K3XYM7	late embryogenesis abundant protein D-34-like [Setaria italica]	2.312	Up
K3Y9S1	stem-specific protein TSJT1-like [Setaria italica]	1.592	Up
K4ALQ8	protochlorophyllide reductase B, chloroplastic-like [Setaria italica]	1.557	Up
K3YJD1	60S ribosomal protein L7-3-like [Setaria italica]	2.553	Up
K3XW81	Catalase	1.551	Up
K3Y5K9	heat shock protein 82 [Setaria italica]	3.282	Up
K3Y9P1	60S ribosomal protein L7-3-like [Setaria italica]	2.351	Up
K4AFP9	thioredoxin F, chloroplastic-like [Setaria italica]	1.664	Up
K3YAM9	enzyme of the cupin superfamily [Zea mays]	1.723	Up
K3Y6H7	phytoene dehydrogenase-like [Setaria italica]	1.663	Up
K4A9S4	3-oxo-Delta(4,5)-steroid 5-beta-reductase-like [Setaria italica]	1.556	Up
K4AG96	probable prefoldin subunit 5 [Setaria italica]	1.518	Up
K3Y622	70 kDa peptidyl-prolyl isomerase-like [Setaria italica]	4.696	Up
K3YK68	Acyl carrier protein	1.952	Up
K4AET3	glutathione S-transferase F8, chloroplastic-like [Setaria italica]	1.892	Up
K3YH07	oligouridylate-binding protein 1B-like [Setaria italica]	1.689	Up
K3Z2Z7	Uncharacterized protein	2.594	Up
K4A844	3-ketoacyl-CoA synthase	2.079	Up
K3XXS7	basic 7S globulin-like [Setaria italica]	1.901	Up
K3Y7X1	fructose-bisphosphate aldolase, chloroplastic [Setaria italica]	1.644	Up
K3ZQL2	cyclopropane fatty acid synthase [Zea mays]	2.358	Up
K3Y6N2	suppressor protein SRP40 [Setaria italica]	1.505	Up
K3XEN1	delta-1-pyrroline-5-carboxylate synthase-like [Setaria italica]	1.587	Up
K3ZVC4	60S acidic ribosomal protein P0-like [Setaria italica]	2.657	Up
K3YH74	betaine aldehyde dehydrogenase 2 [Setaria italica]	1.577	Up
K3Y7R4	AT-hook motif nuclear-localized protein 10-like [Setaria italica]	8.844	Up
K3YYJ7	Peptidyl-prolyl cis-trans isomerase	1.72	Up
K3ZSL5	Uridine kinase	1.528	Up
K4AI65	40S ribosomal protein S28 [Oryza sativa Japonica Group]	2.347	Up
K4ADX7	peptide methionine sulfoxide reductase A4, chloroplastic-like [Setaria italica]	1.581	Up
K3XZB6	60S ribosomal protein L35a-1-like [Setaria italica]	2.533	Up
K3YI97	O-methyltransferase ZRP4-like [Setaria italica]	2.27	Up
K3XKR3	protein usf [Setaria italica]	1.724	Up
K3YVF1	ATP synthase subunit O, mitochondrial [Setaria italica]	2.188	Up
K3YQX5	pyrophosphate--fructose 6-phosphate 1-phosphotransferase subunit alpha-like [Setaria italica]	1.569	Up
X4ZEC4	Cytochrome b6	2.067	Up
K3YWI9	HMG1/2-like protein [Setaria italica]	1.704	Up
K3YV76	HD domain-containing protein 2-like [Setaria italica]	2.642	Up
K3ZIX3	probable O-methyltransferase 2 [Setaria italica]	1.929	Up
K4ABL0	transcription elongation factor TFIIS [Setaria italica]	1.586	Up
K3ZXB9	cytochrome c oxidase subunit 6b-1-like [Setaria italica]	2.124	Up
K3YIQ9	alpha carbonic anhydrase 4-like [Setaria italica]	1.811	Up
K4ADU6	expansin-B3-like [Setaria italica]	1.798	Up
K3XME6	ADP-ribosylation factor 2-like [Oryza brachyantha]	3.436	Up
K3YI92	cinnamoyl-CoA reductase 1-like [Setaria italica]	1.514	Up
K4ADV4	chloroplast post-illumination chlorophyll fluorescence increase protein isoform X1 [Zea mays]	1.871	Up
K3XHN1	WD-40 repeat-containing protein MSI4 [Setaria italica]	1.632	Up
K3Z643	jacalin-related lectin 3-like [Setaria italica]	1.519	Up
K4A868	alanine aminotransferase 2 [Setaria italica]	1.793	Up
K3ZAE7	protein GOS9-like [Setaria italica]	1.591	Up
K3ZXZ1	Cytochrome b-c1 complex subunit 7	1.941	Up
K3ZT54	probable 5'-adenylylsulfate reductase 1, chloroplastic [Setaria italica]	1.563	Up
K3XMV8	16.9 kDa class I heat shock protein 1 [Setaria italica]	2.013	Up
K3Z9U5	Uncharacterized protein	3.938	Up
K3Z9P0	late embryogenesis abundant protein, group 3-like [Setaria italica]	3.758	Up
K3Z7G0	aldo-keto reductase family 4 member C10-like [Setaria italica]	1.674	Up
K3XHT1	IAA-amino acid hydrolase ILR1-like 1 [Setaria italica]	1.696	Up
K4AE87	stem-specific protein TSJT1-like [Setaria italica]	2.084	Up
K3XWX5	tubulin beta-1 chain [Setaria italica]	2.811	Up
K3Z756	plasminogen activator inhibitor 1 RNA-binding protein-like [Setaria italica]	1.681	Up
K3XL87	NAD(P)H dehydrogenase (quinone) FQR1-like [Setaria italica]	2.07	Up
K3XJB9	ras-related protein RIC1 [Setaria italica]	2.449	Up
K3ZV36	polygalacturonase inhibitor 1-like [Setaria italica]	1.784	Up
K4ABN0	late embryogenesis abundant protein, group 3-like [Setaria italica]	2.478	Up
K3YAC0	Bowman-Birk type bran trypsin inhibitor-like [Setaria italica]	1.795	Up
K3ZV00	cell division cycle protein 27 homolog isoform X1 [Prunus mume]	1.807	Up
K3Z6H7	ATP-citrate synthase alpha chain protein 3 [Setaria italica]	1.554	Up
K3Z783	haloacid dehalogenase-like hydrolase domain-containing protein At3g48420 [Setaria italica]	1.587	Up
K3Y7S6	acetyl-CoA acetyltransferase, cytosolic 1-like [Setaria italica]	1.61	Up
K4AE60	L-ascorbate peroxidase 1, cytosolic [Setaria italica]	1.94	Up
K3XFF0	heat shock 70 kDa protein [Setaria italica]	2.017	Up
K3Z3M6	chaperone protein ClpB1 [Setaria italica]	2.007	Up
K3YJA1	14-3-3-like protein GF14-C [Setaria italica]	2.463	Up
K3Z253	FAM10 family protein At4g22670 [Setaria italica]	1.872	Up
K4A9U8	tubulin alpha-1 chain [Setaria italica]	2.828	Up
K3XXB4	zinc finger protein 622-like [Setaria italica]	1.656	Up
K3ZED2	putative cytochrome c oxidase subunit 5b-like [Setaria italica]	2.066	Up
K3XLD2	golgin subfamily A member 2-like [Setaria italica]	1.595	Up
K4A4E6	GEM-like protein 1 [Setaria italica]	1.507	Up
K3Y1G5	protein EXORDIUM-like [Setaria italica]	1.581	Up
K3ZV28	spermidine synthase 1 [Setaria italica]	1.59	Up
K4ABP3	alpha-1,4-glucan-protein synthase [UDP-forming] [Setaria italica]	1.563	Up
K3XJ75	protein disulfide isomerase-like 2-2 [Setaria italica]	1.577	Up
K3ZIS7	fructose-bisphosphate aldolase, chloroplastic-like [Setaria italica]	1.675	Up
K3YT79	ADP,ATP carrier protein 2, mitochondrial [Setaria italica]	1.763	Up
K4A1C4	alanine aminotransferase 2-like [Setaria italica]	1.583	Up
K3Z2Q9	ATP-dependent Clp protease proteolytic subunit	1.86	Up
B0YID3	Ribulose-1,5-bisphosphate carboxylase/oxygenase large subunit (Fragment)	1.546	Up
K3YS88	Thioredoxin reductase	1.59	Up
K3Z4G5	probable mediator of RNA polymerase II transcription subunit 37c [Setaria italica]	1.85	Up
K3Z7G1	Lactoylglutathione lyase	1.923	Up
K3ZA66	Ribulose bisphosphate carboxylase small chain	4.602	Up
K3ZV70	1-aminocyclopropane-1-carboxylate oxidase 1-like [Setaria italica]	1.6	Up
K3XQ86	17.5 kDa class II heat shock protein [Setaria italica]	4.2	Up
K3YYS4	peroxiredoxin-2E-2, chloroplastic-like [Setaria italica]	1.801	Up
K3XLM1	50S ribosomal protein L13, chloroplastic [Setaria italica]	1.751	Up
K3YZ28	60S ribosomal protein L27a-2-like [Setaria italica]	1.843	Up
K3ZP55	cysteine proteinase inhibitor 8-like [Setaria italica]	2.02	Up
K3YIW6	lactoylglutathione lyase-like isoform X1 [Setaria italica]	1.841	Up
K4AFI1	protein CutA 1, chloroplastic-like [Setaria italica]	2.442	Up
K4A8I4	multiple inositol polyphosphate phosphatase 1 [Setaria italica]	2.219	Up
K3XGJ1	Serine hydroxymethyltransferase	1.536	Up
K3Y7E1	putative RING zinc finger and VWF domain family protein [Zea mays]	2.415	Up
K3Y890	peroxidase 5-like [Setaria italica]	0.26	Down
K3YT86	calcium sensing receptor, chloroplastic [Setaria italica]	0.663	Down
K3Z9M3	peptide methionine sulfoxide reductase B5-like [Setaria italica]	0.652	Down
K3ZSE8	pentatricopeptide repeat-containing protein At1g02150-like [Aegilops tauschii subsp. tauschii]	0.651	Down
K4A810	dicarboxylate transporter 2.1, chloroplastic-like [Setaria italica]	0.568	Down
K3Z5Y7	anthocyanidin 5,3-O-glucosyltransferase-like [Setaria italica]	0.664	Down
K3Z7V5	glucan endo-1,3-beta-glucosidase GII-like [Setaria italica]	0.606	Down
K4AJJ7	Uncharacterized protein	0.666	Down
K4AKS9	ABC transporter F family member 4-like [Setaria italica]	0.45	Down
K4A6T5	inositol-3-phosphate synthase-like [Setaria italica]	0.484	Down
K3YB77	Uncharacterized protein	0.542	Down
K3ZW41	RNA-binding protein CP29B, chloroplastic-like [Setaria italica]	0.654	Down
K3ZSH2	putative amidase C869.01 [Setaria italica]	0.642	Down
K3YT61	probable receptor-like protein kinase At1g33260 [Setaria italica]	0.584	Down
K3YHU0	alcohol dehydrogenase [Setaria italica]	0.625	Down
K3Z533	inter-alpha-trypsin inhibitor heavy chain H3-like [Zea mays]	0.402	Down
K3YPL3	protein QUIRKY-like [Setaria italica]	0.626	Down
K4A251	CASP-like protein 1D1 [Setaria italica]	0.588	Down
K3ZAD1	major allergen Api g 1, isoallergen 1-like [Setaria italica]	0.369	Down
K3ZQB4	leucine-rich repeat receptor-like serine/threonine-protein kinase BAM1 [Setaria italica]	0.349	Down
K3Y8F3	probable aldo-keto reductase 2 [Setaria italica]	0.434	Down
K4A5L2	chromosome transmission fidelity protein 18 homolog [Setaria italica]	0.558	Down
K4A6W5	Asparagine synthetase	0.631	Down
K4AER1	21 kDa protein-like [Setaria italica]	0.271	Down
K3Z7J4	cationic peroxidase SPC4-like isoform X2 [Setaria italica]	0.572	Down
K3YU25	GrpE protein homolog	0.653	Down
K4AGL9	chemocyanin-like [Setaria italica]	0.566	Down
K3Z2C7	peroxidase 1-like [Setaria italica]	0.566	Down
K3YG36	probable mixed-linked glucan synthase 6 [Setaria italica]	0.584	Down
K4AEM5	photosystem I reaction center subunit III, chloroplastic [Setaria italica]	0.658	Down
K4A6Y3	cytochrome P450 86B1-like [Setaria italica]	0.659	Down
K3YDC9	pentatricopeptide repeat-containing protein At2g46050, mitochondrial [Setaria italica]	0.573	Down
K3XVE9	pyrophosphate-energized vacuolar membrane proton pump-like [Setaria italica]	0.643	Down
K3Y7J5	IAA-amino acid hydrolase ILR1-like 5 [Setaria italica]	0.646	Down
K3XE25	probable histone acetyltransferase HAC-like 3 [Setaria italica]	0.562	Down
K3YP67	titin isoform X1 [Setaria italica]	0.553	Down
K3ZUJ8	cysteine proteinase 2 [Setaria italica]	0.66	Down
K3YGR7	probable aminopyrimidine aminohydrolase, mitochondrial [Setaria italica]	0.531	Down
K3Z3I3	probable leucine-rich repeat receptor-like protein kinase At5g49770 [Setaria italica]	0.512	Down
K4AE88	psbP-like protein 1, chloroplastic [Setaria italica]	0.627	Down
K3Y834	peptidoglycan binding domain containing protein [Zea mays]	0.664	Down
K3Z971	plant/F25P12-18 protein [Medicago truncatula]	0.623	Down
K3YJ40	putative germin-like protein 12-4 [Setaria italica]	0.575	Down
K3YI05	phosphoenolpyruvate/phosphate translocator 2, chloroplastic-like [Setaria italica]	0.604	Down
K3ZH63	ATPase family AAA domain-containing protein 1 [Morus notabilis]	0.659	Down
K3ZA32	non-symbiotic hemoglobin-like [Setaria italica]	0.639	Down
K3ZID0	anthocyanidin 3-O-glucosyltransferase-like [Setaria italica]	0.64	Down
K4AB63	probable plastid-lipid-associated protein 3, chloroplastic [Setaria italica]	0.651	Down
K3ZXS7	protein CURVATURE THYLAKOID 1B, chloroplastic-like isoform X1 [Setaria italica]	0.648	Down
K4A3F8	UDP-glycosyltransferase 90A1-like [Setaria italica]	0.644	Down
K3XWN6	cinnamate beta-D-glucosyltransferase-like [Setaria italica]	0.566	Down
K3ZAU9	transmembrane protein [Arabidopsis thaliana]	0.662	Down
K3YUP4	aquaporin PIP2-4 [Setaria italica]	0.574	Down
K3YJ54	uncharacterized abhydrolase domain-containing protein DDB_G0269086-like [Setaria italica]	0.664	Down
K3Y7I7	SNF1-related protein kinase regulatory subunit gamma-1 [Setaria italica]	0.595	Down
K3YQ26	subtilisin-like protease SBT1.7 [Setaria italica]	0.475	Down
K3YTB9	phosphoinositide phosphatase SAC7-like isoform X2 [Setaria italica]	0.632	Down
K3Z569	putative TLD family protein isoform X1 [Zea mays]	0.664	Down
K3ZA06	60S ribosomal protein L18a-like protein [Setaria italica]	0.618	Down
X4YZG1	NAD(P)H-quinone oxidoreductase subunit K, chloroplastic	0.606	Down
K3XRH9	Uncharacterized protein	0.563	Down
K3YQA0	primary amine oxidase-like [Setaria italica]	0.655	Down
K3YGX1	probable 4-coumarate--CoA ligase 1 [Setaria italica]	0.597	Down
K4A9R8	molybdate-anion transporter [Setaria italica]	0.646	Down
K3XH80	UDP-glycosyltransferase 88A1-like [Setaria italica]	0.626	Down
K4ALZ2	NAD(P)-linked oxidoreductase superfamily protein [Arabidopsis thaliana]	0.508	Down
K3ZRC5	G-type lectin S-receptor-like serine/threonine-protein kinase At1g67520 [Setaria italica]	0.571	Down
K3XDU6	ATP-dependent RNA helicase DHX36 [Setaria italica]	0.517	Down
K4A5J5	Coatomer subunit gamma	0.661	Down
