# Supplementary material for: Comparative proteomic investigation of drought responses in foxtail millet
Source: BMC Plant Biol. 2018 Nov 29;18:315. doi: 10.1186/s12870-018-1533-9 (PMC6267058; doi:10.1186/s12870-018-1533-9)
Supplement: Supplementary file 6 — Table S5. The parameters of Protein-Protein Interactions (PPIs) Networks (XLSX 118 kb) [file 12870_2018_1533_MOESM6_ESM.xlsx]

## Sheet: network node infor
Protein quantification					Protein functional annotation									Protein interaction network feature
Protein accession	STRING ID	Protein description	T/C Ratio	Log2 T/C Ratio	Subcellular Location	Biological Process	Cellular Component	Molecular Function	KEGG KO No.	KEGG Gene	KEGG Pathway	InterPro ID	InterPro Domain	AverageShortestPathLength	BetweennessCentrality	ClosenessCentrality	ClusteringCoefficient	Degree	Eccentricity	NeighborhoodConnectivity	Radiality	Stress	TopologicalCoefficient
K3Z6H7	Si022146m	Uncharacterized protein	1.554	0.635987	chlo			ATP binding; nucleoside phosphate binding; nucleoside binding; ion binding; nucleotide binding; organic cyclic compound binding; heterocyclic compound binding; ribonucleoside binding; ribonucleotide binding; binding; purine ribonucleoside binding; anion binding; purine ribonucleotide binding; adenyl ribonucleotide binding; purine nucleoside binding; adenyl nucleotide binding; purine nucleotide bi…	K01648	ACLY; ATP citrate (pro-S)-lyase [EC:2.3.3.8]	sita01100 Metabolic pathways; sita01110 Biosynthesis of secondary metabolites; sita00020 Citrate cycle (TCA cycle);	IPR013816; IPR013650; IPR016102;	ATP-grasp fold, succinyl-CoA synthetase-type; ATP-grasp fold, subdomain 2; Succinyl-CoA synthetase-like;	3.288	0.0221785	0.304136	0.285714	8	6	5.625	0.714	1972	0.216346
K3XFR6	Si000735m	Uncharacterized protein	1.673	0.742437	chlo	metabolic process; carbohydrate metabolic process; primary metabolic process; cellular process; cellular metabolic process; cellular carbohydrate metabolic process; organic substance metabolic process;	membrane; cell periphery; cell part; intracellular; cytoplasm; macromolecular complex; intracellular part; protein complex; cell; plasma membrane; cytoplasmic part; citrate lyase complex;	ATP citrate synthase activity; succinate-CoA ligase (ADP-forming) activity; transferase activity, transferring acyl groups; transferase activity, transferring acyl groups, acyl groups converted into alkyl on transfer; catalytic activity; succinate-CoA ligase activity; CoA-ligase activity; ligase activity; ligase activity, forming carbon-sulfur bonds; transferase activity; acid-thiol ligase activi…	K01648	ACLY; ATP citrate (pro-S)-lyase [EC:2.3.3.8]	sita01100 Metabolic pathways; sita01110 Biosynthesis of secondary metabolites; sita00020 Citrate cycle (TCA cycle);	IPR016142; IPR005811; IPR016040; IPR016141; IPR016143; IPR016102;	ATP-citrate lyase/succinyl-CoA ligase; Citrate synthase-like, core; Citrate synthase-like, small alpha subdomain; Citrate synthase-like, large alpha subdomain; NAD(P)-binding domain; Succinyl-CoA synthetase-like;	2.776	0.219918	0.360231	0.115385	13	5	5.23077	0.778	13972	0.120075
K4A024	Si032210m	Uncharacterized protein	1.715	0.778209	chlo	regulation of root morphogenesis; nucleoside metabolic process; purine nucleoside metabolic process; purine ribonucleoside monophosphate metabolic process; nucleotide metabolic process; single-organism process; purine ribonucleoside biosynthetic process; nucleoside biosynthetic process; biosynthetic process; ribonucleoside monophosphate biosynthetic process; cellular metabolic process; phosphate-…	proton-transporting ATP synthase complex, catalytic core F(1); membrane; membrane part; cell part; intracellular; proton-transporting two-sector ATPase complex; macromolecular complex; proton-transporting two-sector ATPase complex, catalytic domain; intracellular part; protein complex; cell; proton-transporting ATP synthase complex;	active transmembrane transporter activity; ATPase activity, coupled to transmembrane movement of ions; ion transmembrane transporter activity; primary active transmembrane transporter activity; ATPase activity, coupled to transmembrane movement of ions, rotational mechanism; hydrolase activity, acting on acid anhydrides; substrate-specific transporter activity; monovalent inorganic cation transme…	K02115			IPR023633;	ATPase, F1 complex, gamma subunit domain;	2.568	0.198592	0.389408	0.128205	13	5	9.15385	0.804	15402	0.140625
K3YVF1	Si018247m	Uncharacterized protein	2.188	1.12961	mito	nucleoside metabolic process; purine nucleoside metabolic process; purine ribonucleoside monophosphate metabolic process; nucleotide metabolic process; single-organism process; purine ribonucleoside biosynthetic process; nucleoside biosynthetic process; biosynthetic process; ribonucleoside monophosphate biosynthetic process; cellular metabolic process; phosphate-containing compound metabolic proc…	membrane; organelle membrane; cell periphery; cytoplasm; macromolecular complex; intracellular part; mitochondrial membrane part; cell; organelle part; mitochondrial envelope; intracellular; cell part; membrane part; organelle inner membrane; membrane-bounded organelle; mitochondrial inner membrane; plastid; intracellular organelle; mitochondrial part; organelle envelope; intracellular organelle …	ATPase activity, coupled to transmembrane movement of ions; primary active transmembrane transporter activity; substrate-specific transporter activity; hydrolase activity, acting on acid anhydrides; ATPase activity, coupled to transmembrane movement of ions, rotational mechanism; monovalent inorganic cation transmembrane transporter activity; hydrolase activity; hydrogen ion transmembrane transpo…	K02137	ATPeF0O; F-type H+-transporting ATPase subunit O	sita01100 Metabolic pathways; sita00190 Oxidative phosphorylation;	IPR026015;	F1F0 ATP synthase OSCP/delta subunit, N-terminal domain;	3.096	0.0339732	0.322997	0.321429	8	5	10	0.738	2968	0.25641
K3YZ28	Si019535m	Uncharacterized protein	1.843	0.882056	cyto	reproduction; single-multicellular organism process; reproductive process; cellular protein metabolic process; single-organism process; biosynthetic process; post-embryonic development; cellular metabolic process; organic substance metabolic process; metabolic process; flower development; protein metabolic process; macromolecule metabolic process; multicellular organismal development; translation…	cell junction; cytoplasm; macromolecular complex; intracellular part; cell-cell junction; cell; symplast; organelle part; non-membrane-bounded organelle; membrane-enclosed lumen; intracellular organelle lumen; plasmodesma; ribosomal subunit; intracellular; cell part; cytosolic part; membrane-bounded organelle; organelle lumen; cytosolic ribosome; intracellular organelle; ribosome; intracellular n…	structural constituent of ribosome; structural molecule activity;	K02900	RP-L27Ae; large subunit ribosomal protein L27Ae	sita03010 Ribosome;	IPR021131;	Ribosomal protein L18e/L15P;	2.824	0.043908	0.354108	0.826087	23	6	20.913	0.772	6450	0.464734
K3YIN8	Si014107m	Uncharacterized protein	2.573	1.36345	cyto	cellular component biogenesis; ribonucleoprotein complex biogenesis; translational elongation; cellular protein metabolic process; ribosome biogenesis; biosynthetic process; primary metabolic process; organic substance biosynthetic process; cellular metabolic process; cellular biosynthetic process; organic substance metabolic process; metabolic process; cellular macromolecule biosynthetic process…	ribosome; organelle; intracellular organelle; intracellular non-membrane-bounded organelle; cell part; intracellular; cytoplasm; macromolecular complex; intracellular part; cell; ribonucleoprotein complex; cytoplasmic part; non-membrane-bounded organelle;	structural constituent of ribosome; structural molecule activity;	K02941	RP-LP0; large subunit ribosomal protein LP0	sita03010 Ribosome;			3.096	0.00811578	0.322997	0.861472	22	7	21	0.738	2698	0.567568
K4AIU7	Si038809m	Uncharacterized protein (Fragment)	2.668	1.41576	chlo	cellular protein metabolic process; biosynthetic process; primary metabolic process; cellular metabolic process; organic substance biosynthetic process; cellular biosynthetic process; organic substance metabolic process; metabolic process; cellular macromolecule biosynthetic process; cellular macromolecule metabolic process; gene expression; macromolecule metabolic process; protein metabolic proc…	membrane; cell periphery; small ribosomal subunit; cytoplasm; macromolecular complex; intracellular part; cell; organelle part; non-membrane-bounded organelle; membrane-enclosed lumen; intracellular organelle lumen; ribosomal subunit; intracellular; cell part; cytosolic part; membrane-bounded organelle; organelle lumen; cytosolic ribosome; intracellular organelle; ribosome; intracellular non-memb…	structural constituent of ribosome; structural molecule activity;	K02962	RP-S17e; small subunit ribosomal protein S17e	sita03010 Ribosome;			3.16	0.00451486	0.316456	0.900433	22	7	21.3182	0.73	2260	0.609091
K3ZW60	Si030842m	40S ribosomal protein S3a	1.545	0.627607	cyto	cellular protein metabolic process; biosynthetic process; primary metabolic process; cellular metabolic process; organic substance biosynthetic process; cellular biosynthetic process; organic substance metabolic process; metabolic process; cellular macromolecule biosynthetic process; cellular macromolecule metabolic process; gene expression; macromolecule metabolic process; protein metabolic proc…	membrane; external encapsulating structure; cell periphery; cell junction; small ribosomal subunit; cytoplasm; macromolecular complex; intracellular part; cell-cell junction; cell; symplast; organelle part; non-membrane-bounded organelle; membrane-enclosed lumen; intracellular organelle lumen; plasmodesma; ribosomal subunit; intracellular; cell part; cytosolic part; membrane-bounded organelle; pl…	structural constituent of ribosome; structural molecule activity;	K02984	RP-S3Ae; small subunit ribosomal protein S3Ae	sita03010 Ribosome;			3.096	0.00263544	0.322997	0.930736	22	7	21.7727	0.738	1704	0.588452
K3XZH3	Si007334m	Uncharacterized protein	1.632	0.706641	cyto	developmental process; single-multicellular organism process; regionalization; pattern specification process; cellular protein metabolic process; single-organism process; biosynthetic process; primary metabolic process; organic substance biosynthetic process; cellular metabolic process; multicellular organismal process; cellular biosynthetic process; organic substance metabolic process; metabolic…	membrane; chloroplast part; organelle membrane; cell periphery; cell junction; cytoplasm; macromolecular complex; intracellular part; cell-cell junction; cell; symplast; chloroplast envelope; organelle part; non-membrane-bounded organelle; membrane-enclosed lumen; intracellular organelle lumen; plasmodesma; ribosomal subunit; intracellular; cell part; cytosolic part; membrane-bounded organelle; p…	organic cyclic compound binding; heterocyclic compound binding; RNA binding; binding; nucleic acid binding; structural molecule activity; structural constituent of ribosome; rRNA binding;	K02940	RP-L9e; large subunit ribosomal protein L9e	sita03010 Ribosome;	IPR020040;	Ribosomal protein L6, alpha-beta domain;	2.744	0.058546	0.364431	0.789855	24	6	20.75	0.782	7380	0.432292
K3ZVC4	Si030555m	Uncharacterized protein	2.657	1.4098	cyto	cellular component biogenesis; ribonucleoprotein complex biogenesis; response to abiotic stimulus; cellular protein metabolic process; biosynthetic process; response to stimulus; cellular metabolic process; organic substance metabolic process; metabolic process; response to zinc ion; response to temperature stimulus; response to cadmium ion; response to inorganic substance; protein metabolic proc…	membrane; cell periphery; cell junction; cytoplasm; macromolecular complex; intracellular part; cell-cell junction; cell; symplast; organelle part; non-membrane-bounded organelle; membrane-enclosed lumen; intracellular organelle lumen; plasmodesma; intracellular; cell part; cytosolic part; membrane-bounded organelle; plastid; organelle lumen; cytosolic ribosome; intracellular organelle; ribosome;…	transition metal ion binding; binding; ion binding; metal ion binding; cation binding; copper ion binding; structural molecule activity; structural constituent of ribosome;	K02941	RP-LP0; large subunit ribosomal protein LP0	sita03010 Ribosome;			3.096	0.00811578	0.322997	0.861472	22	7	21	0.738	2698	0.567568
K3XME9	Si003072m	Uncharacterized protein	2.36	1.23879	cyto	cellular protein metabolic process; biosynthetic process; primary metabolic process; cellular metabolic process; organic substance biosynthetic process; cellular biosynthetic process; organic substance metabolic process; metabolic process; cellular macromolecule biosynthetic process; cellular macromolecule metabolic process; gene expression; macromolecule metabolic process; protein metabolic proc…	membrane; ribosome; intracellular organelle; intracellular non-membrane-bounded organelle; cytosolic large ribosomal subunit; intracellular organelle part; cytoplasm; macromolecular complex; intracellular part; cytosol; cell; organelle part; non-membrane-bounded organelle; intracellular membrane-bounded organelle; organelle; large ribosomal subunit; ribosomal subunit; intracellular; cell part; va…	structural constituent of ribosome; structural molecule activity;	K02868	RP-L11e; large subunit ribosomal protein L11e	sita03010 Ribosome;	IPR022803;	Ribosomal protein L5 domain;	3.096	0.00263544	0.322997	0.930736	22	7	21.7727	0.738	1704	0.588452
K3YJL9	Si014438m	Ribosomal protein	1.575	0.655352	chlo	cellular protein metabolic process; biosynthetic process; primary metabolic process; cellular metabolic process; organic substance biosynthetic process; cellular biosynthetic process; organic substance metabolic process; metabolic process; cellular macromolecule biosynthetic process; cellular macromolecule metabolic process; gene expression; macromolecule metabolic process; protein metabolic proc…	intracellular organelle; ribosome; intracellular non-membrane-bounded organelle; cytoplasm; intracellular organelle part; macromolecular complex; intracellular part; cell; organelle part; non-membrane-bounded organelle; organelle; large ribosomal subunit; ribosomal subunit; cell part; intracellular; ribonucleoprotein complex; cytoplasmic part;	organic cyclic compound binding; heterocyclic compound binding; RNA binding; binding; nucleic acid binding; structural molecule activity; structural constituent of ribosome;				IPR023674; IPR016095; IPR016094;	Ribosomal protein L1, 3-layer alpha/beta-sandwich; Ribosomal protein L1, 2-layer alpha/beta-sandwich; Ribosomal protein L1-like;	3.096	0.00263544	0.322997	0.930736	22	7	21.7727	0.738	1704	0.588452
K3Y7S0	Si010261m	Glyceraldehyde-3-phosphate dehydrogenase	1.751	0.808179	chlo	response to light stimulus; response to stress; oxidation-reduction process; response to abiotic stimulus; response to oxygen-containing compound; response to organic substance; response to stimulus; primary metabolic process; carbohydrate metabolic process; organic substance metabolic process; glucose metabolic process; single-organism carbohydrate metabolic process; metabolic process; response …	membrane; chloroplast thylakoid membrane; chloroplast part; cytoplasm; chloroplast thylakoid; thylakoid membrane; intracellular part; cell; chloroplast envelope; organelle part; intracellular; cell part; plastid thylakoid membrane; membrane-bounded organelle; plastid; intracellular organelle; apoplast; plastid envelope; intracellular organelle part; organelle envelope; plastid part; extracellular…	organic cyclic compound binding; heterocyclic compound binding; oxidoreductase activity, acting on the aldehyde or oxo group of donors, NAD or NADP as acceptor; nucleoside phosphate binding; NAD binding; catalytic activity; binding; oxidoreductase activity, acting on the aldehyde or oxo group of donors; NADP binding; nucleotide binding; cofactor binding; small molecule binding; coenzyme binding; …	K05298	GAPA; glyceraldehyde-3-phosphate dehydrogenase (NADP+) (phosphorylating) [EC:1.2.1.13]	sita00710 Carbon fixation in photosynthetic organisms; sita01100 Metabolic pathways; sita01200 Carbon metabolism;	IPR020829; IPR016040; IPR020828;	Glyceraldehyde 3-phosphate dehydrogenase, catalytic domain; NAD(P)-binding domain; Glyceraldehyde 3-phosphate dehydrogenase, NAD(P) binding domain;	2.768	0.122618	0.361272	0.241758	14	6	9.42857	0.779	21546	0.207937
K3XXC5	Si006583m	Phosphoglycerate kinase	2.46	1.29866	cyto	monosaccharide catabolic process; single-organism carbohydrate catabolic process; glycolysis; primary metabolic process; carbohydrate metabolic process; cellular metabolic process; carbohydrate catabolic process; organic substance metabolic process; glucose metabolic process; single-organism carbohydrate metabolic process; organic substance catabolic process; metabolic process; glucose catabolic …	membrane; intracellular organelle; apoplast; chloroplast part; organelle membrane; cell periphery; cell junction; cytoplasm; intracellular organelle part; plastid part; intracellular part; plastid stroma; cell-cell junction; cell; symplast; extracellular region; organelle part; plasma membrane; chloroplast; intracellular membrane-bounded organelle; organelle; nucleus; plasmodesma; intracellular; …	ATP binding; nucleoside phosphate binding; nucleoside binding; ion binding; nucleotide binding; phosphotransferase activity, carboxyl group as acceptor; organic cyclic compound binding; heterocyclic compound binding; ribonucleoside binding; kinase activity; catalytic activity; ribonucleotide binding; binding; phosphoglycerate kinase activity; purine ribonucleoside binding; anion binding; purine r…	K00927	PGK; phosphoglycerate kinase [EC:2.7.2.3]	sita00710 Carbon fixation in photosynthetic organisms; sita01230 Biosynthesis of amino acids; sita01100 Metabolic pathways; sita00010 Glycolysis / Gluconeogenesis; sita01110 Biosynthesis of secondary metabolites; sita01200 Carbon metabolism;	IPR015824; IPR015901;	Phosphoglycerate kinase, N-terminal; Phosphoglycerate kinase, C-terminal;	3.112	0.0586725	0.321337	0.418182	11	6	7.09091	0.736	4418	0.295455
K4AI65	Si039832m	Uncharacterized protein	2.347	1.23082	cyto	cellular protein metabolic process; biosynthetic process; primary metabolic process; cellular metabolic process; organic substance biosynthetic process; cellular biosynthetic process; organic substance metabolic process; metabolic process; cellular macromolecule biosynthetic process; cellular macromolecule metabolic process; gene expression; macromolecule metabolic process; protein metabolic proc…	membrane; ribosome; intracellular organelle; external encapsulating structure; intracellular non-membrane-bounded organelle; cell periphery; small ribosomal subunit; intracellular organelle part; cytoplasm; macromolecular complex; intracellular part; cytosol; cell; organelle part; plasma membrane; non-membrane-bounded organelle; organelle; ribosomal subunit; intracellular; cell part; cytosolic pa…	structural constituent of ribosome; structural molecule activity;	K02979	RP-S28e; small subunit ribosomal protein S28e	sita03010 Ribosome;	IPR012340;	Nucleic acid-binding, OB-fold;	2.968	0.0387193	0.336927	0.814286	21	6	20.5714	0.754	5806	0.554698
K3YJD1	Si014350m	Uncharacterized protein	2.553	1.35219	cyto		ribosome; organelle; intracellular organelle; intracellular non-membrane-bounded organelle; cell part; intracellular; cytoplasm; macromolecular complex; intracellular part; cell; ribonucleoprotein complex; cytoplasmic part; non-membrane-bounded organelle;		K02937	RP-L7e; large subunit ribosomal protein L7e	sita03010 Ribosome;	IPR012988; IPR016082;	Ribosomal protein L30, N-terminal; Ribosomal protein L30, ferredoxin-like fold domain;	3.104	0.00262929	0.322165	0.928571	21	7	21.8571	0.737	1702	0.590734
K3XM55	Si002978m	Uncharacterized protein	1.507	0.591679	cyto	cellular protein metabolic process; biosynthetic process; primary metabolic process; cellular metabolic process; organic substance biosynthetic process; cellular biosynthetic process; organic substance metabolic process; metabolic process; cellular macromolecule biosynthetic process; cellular macromolecule metabolic process; gene expression; macromolecule metabolic process; protein metabolic proc…	membrane; external encapsulating structure; organelle membrane; cell periphery; cell junction; small ribosomal subunit; cytoplasm; macromolecular complex; intracellular part; cell; cell-cell junction; symplast; organelle part; non-membrane-bounded organelle; plasmodesma; intracellular; cell part; ribosomal subunit; cytosolic part; membrane-bounded organelle; plastid; cytosolic ribosome; ribosome;…	organic cyclic compound binding; heterocyclic compound binding; RNA binding; binding; nucleic acid binding; structural molecule activity; structural constituent of ribosome;	K02989	RP-S5e; small subunit ribosomal protein S5e	sita03010 Ribosome;	IPR023798;	Ribosomal protein S7 domain;	3.368	7.739e-05	0.296912	0.971429	21	7	21.8571	0.704	24	0.753695
K4AAQ4	Si035961m	Uncharacterized protein	2.017	1.01221	cyto	cellular protein metabolic process; biosynthetic process; primary metabolic process; cellular metabolic process; organic substance biosynthetic process; cellular biosynthetic process; organic substance metabolic process; metabolic process; cellular macromolecule biosynthetic process; cellular macromolecule metabolic process; gene expression; macromolecule metabolic process; protein metabolic proc…	ribosome; organelle; intracellular organelle; intracellular non-membrane-bounded organelle; cell part; intracellular; cytoplasm; macromolecular complex; intracellular part; cell; ribonucleoprotein complex; cytoplasmic part; non-membrane-bounded organelle;	structural constituent of ribosome; structural molecule activity;	K02930	RP-L4e; large subunit ribosomal protein L4e	sita03010 Ribosome;	IPR023574; IPR025755;	60S ribosomal protein L4, C-terminal domain; Ribosomal protein L4 domain;	3.048	0.00718709	0.328084	0.857143	22	7	21.2727	0.744	3966	0.518847
K4AFY7	Si037654m	Uncharacterized protein	1.722	0.784085	chlo	cellular protein metabolic process; biosynthetic process; primary metabolic process; cellular metabolic process; organic substance biosynthetic process; cellular biosynthetic process; organic substance metabolic process; metabolic process; cellular macromolecule biosynthetic process; cellular macromolecule metabolic process; gene expression; macromolecule metabolic process; protein metabolic proc…	ribosome; organelle; intracellular organelle; intracellular non-membrane-bounded organelle; cell part; intracellular; cytoplasm; macromolecular complex; intracellular part; cell; ribonucleoprotein complex; cytoplasmic part; non-membrane-bounded organelle;	structural constituent of ribosome; structural molecule activity;	K02881	RP-L18; large subunit ribosomal protein L18	sita03010 Ribosome;			2.944	0.0302156	0.339674	0.789855	24	6	20.4167	0.757	4370	0.464015
K3Y9P1	Si010932m	Uncharacterized protein	2.351	1.23327	cyto		membrane; external encapsulating structure; organelle membrane; cell periphery; cell junction; cytoplasm; macromolecular complex; intracellular part; cell-cell junction; cell; symplast; organelle part; non-membrane-bounded organelle; membrane-enclosed lumen; intracellular organelle lumen; plasmodesma; ribosomal subunit; cell part; intracellular; cytosolic part; membrane-bounded organelle; plastid…		K02937	RP-L7e; large subunit ribosomal protein L7e	sita03010 Ribosome;	IPR012988; IPR016082;	Ribosomal protein L30, N-terminal; Ribosomal protein L30, ferredoxin-like fold domain;	3.104	0.00262929	0.322165	0.928571	21	7	21.8571	0.737	1702	0.590734
K3ZAW7	Si023688m	Uncharacterized protein	1.56	0.641546	chlo	translational elongation; cellular protein metabolic process; biosynthetic process; primary metabolic process; cellular metabolic process; organic substance biosynthetic process; cellular biosynthetic process; organic substance metabolic process; metabolic process; cellular macromolecule biosynthetic process; cellular macromolecule metabolic process; gene expression; macromolecule metabolic proce…	ribosome; organelle; intracellular organelle; intracellular non-membrane-bounded organelle; cell part; intracellular; cytoplasm; macromolecular complex; intracellular part; cell; ribonucleoprotein complex; cytoplasmic part; non-membrane-bounded organelle;	structural constituent of ribosome; structural molecule activity;	K02943	RP-LP2; large subunit ribosomal protein LP2	sita03010 Ribosome;			3.368	7.739e-05	0.296912	0.971429	21	7	21.8571	0.704	24	0.753695
K3ZTV9	Si030040m	Uncharacterized protein	2.382	1.25217	cyto	cellular protein metabolic process; biosynthetic process; primary metabolic process; cellular metabolic process; organic substance biosynthetic process; cellular biosynthetic process; organic substance metabolic process; metabolic process; cellular macromolecule biosynthetic process; cellular macromolecule metabolic process; gene expression; macromolecule metabolic process; protein metabolic proc…	membrane; external encapsulating structure; organelle membrane; cell periphery; cell junction; cytoplasm; macromolecular complex; intracellular part; cell-cell junction; cell; symplast; organelle part; non-membrane-bounded organelle; membrane-enclosed lumen; intracellular organelle lumen; plasmodesma; ribosomal subunit; intracellular; cell part; cytosolic part; membrane-bounded organelle; plastid…	structural constituent of ribosome; structural molecule activity;	K02930	RP-L4e; large subunit ribosomal protein L4e	sita03010 Ribosome;	IPR023574; IPR025755;	60S ribosomal protein L4, C-terminal domain; Ribosomal protein L4 domain;	3.048	0.00718709	0.328084	0.857143	22	7	21.2727	0.744	3966	0.518847
K4AEV9	Si037416m	Uncharacterized protein	1.837	0.877352	chlo	cellular component biogenesis; ribosome biogenesis; ribonucleoprotein complex biogenesis; cellular component organization or biogenesis;	ribosome; organelle; intracellular organelle; intracellular non-membrane-bounded organelle; cell part; intracellular; cytoplasm; macromolecular complex; intracellular part; cell; ribonucleoprotein complex; cytoplasmic part; non-membrane-bounded organelle;		K02864	RP-L10; large subunit ribosomal protein L10	sita03010 Ribosome;			3.056	0.0123078	0.327225	0.847619	21	7	21	0.743	2796	0.538462
K3YWK9	Si018655m	40S ribosomal protein S24	1.942	0.957543	cyto	cellular protein metabolic process; biosynthetic process; primary metabolic process; cellular metabolic process; organic substance biosynthetic process; cellular biosynthetic process; organic substance metabolic process; metabolic process; cellular macromolecule biosynthetic process; cellular macromolecule metabolic process; gene expression; macromolecule metabolic process; protein metabolic proc…	ribosome; organelle; intracellular organelle; intracellular non-membrane-bounded organelle; cell part; intracellular; cytoplasm; macromolecular complex; intracellular part; cell; ribonucleoprotein complex; cytoplasmic part; non-membrane-bounded organelle;	organic cyclic compound binding; heterocyclic compound binding; nucleoside phosphate binding; binding; nucleotide binding; structural molecule activity; structural constituent of ribosome; small molecule binding;	K02974	RP-S24e; small subunit ribosomal protein S24e	sita03010 Ribosome;	IPR012678; IPR012677;	Ribosomal protein L23/L15e core domain; Nucleotide-binding, alpha-beta plait;	3.368	7.739e-05	0.296912	0.971429	21	7	21.8571	0.704	24	0.753695
K3XLM1	Si002794m	Uncharacterized protein	1.751	0.808179	chlo	cellular protein metabolic process; biosynthetic process; primary metabolic process; cellular metabolic process; organic substance biosynthetic process; cellular biosynthetic process; organic substance metabolic process; metabolic process; cellular macromolecule biosynthetic process; cellular macromolecule metabolic process; gene expression; macromolecule metabolic process; protein metabolic proc…	ribosome; intracellular organelle; chloroplast part; intracellular non-membrane-bounded organelle; plastid envelope; organelle envelope; intracellular organelle part; cytoplasm; plastid part; macromolecular complex; intracellular part; plastid stroma; cell; organelle part; chloroplast envelope; chloroplast; non-membrane-bounded organelle; intracellular membrane-bounded organelle; organelle; intra…	structural constituent of ribosome; structural molecule activity;	K02871	RP-L13; large subunit ribosomal protein L13	sita03010 Ribosome;	IPR023564;	Ribosomal protein L13 domain;	2.904	0.0463234	0.344353	0.814229	23	6	20.5217	0.762	4250	0.538902
K3YS38	Si017082m	Glyceraldehyde-3-phosphate dehydrogenase	1.65	0.722466	cyto	response to stress; defense response to bacterium; oxidation-reduction process; response to stimulus; primary metabolic process; carbohydrate metabolic process; response to other organism; response to metal ion; multi-organism process; response to biotic stimulus; organic substance metabolic process; glucose metabolic process; single-organism carbohydrate metabolic process; metabolic process; res…	membrane; external encapsulating structure; cell periphery; cell junction; cytoplasm; intracellular part; cell-cell junction; cell; symplast; organelle part; non-membrane-bounded organelle; membrane-enclosed lumen; intracellular organelle lumen; plasmodesma; intracellular; cell part; membrane-bounded organelle; plastid; organelle lumen; intracellular organelle; intracellular non-membrane-bounded …	nucleoside phosphate binding; ion binding; oxidoreductase activity, acting on the aldehyde or oxo group of donors; copper ion binding; nucleotide binding; zinc ion binding; cofactor binding; oxidoreductase activity; oxidoreductase activity, acting on the aldehyde or oxo group of donors, NAD or NADP as acceptor; heterocyclic compound binding; organic cyclic compound binding; transition metal ion b…	K00134	GAPDH; glyceraldehyde 3-phosphate dehydrogenase [EC:1.2.1.12]	sita00710 Carbon fixation in photosynthetic organisms; sita01230 Biosynthesis of amino acids; sita01100 Metabolic pathways; sita00010 Glycolysis / Gluconeogenesis; sita01110 Biosynthesis of secondary metabolites; sita01200 Carbon metabolism;	IPR020829; IPR016040; IPR020828;	Glyceraldehyde 3-phosphate dehydrogenase, catalytic domain; NAD(P)-binding domain; Glyceraldehyde 3-phosphate dehydrogenase, NAD(P) binding domain;	3.048	0.0260987	0.328084	0.327273	11	6	9.18182	0.744	6038	0.31348
K3XZB6	Si007276m	Uncharacterized protein	2.533	1.34085	nucl	cellular protein metabolic process; biosynthetic process; primary metabolic process; cellular metabolic process; organic substance biosynthetic process; cellular biosynthetic process; organic substance metabolic process; metabolic process; cellular macromolecule biosynthetic process; cellular macromolecule metabolic process; gene expression; macromolecule metabolic process; protein metabolic proc…	membrane; ribosome; intracellular organelle; intracellular non-membrane-bounded organelle; cytosolic large ribosomal subunit; intracellular organelle part; cytoplasm; macromolecular complex; intracellular part; cytosol; cell; organelle part; non-membrane-bounded organelle; organelle; large ribosomal subunit; ribosomal subunit; intracellular; cell part; cytosolic part; ribonucleoprotein complex; c…	structural constituent of ribosome; structural molecule activity;	K02917	RP-L35Ae; large subunit ribosomal protein L35Ae	sita03010 Ribosome;	IPR009000;	Translation protein, beta-barrel domain;	3.368	7.739e-05	0.296912	0.971429	21	7	21.8571	0.704	24	0.753695
K3Z681	Si022050m	Uncharacterized protein	1.837	0.877352	cyto	monosaccharide catabolic process; glycolysis; response to abiotic stimulus; response to oxygen-containing compound; response to stimulus; cellular metabolic process; organic substance metabolic process; glucose metabolic process; response to lipid; metabolic process; generation of precursor metabolites and energy; response to abscisic acid stimulus; response to temperature stimulus; monosaccharid…	membrane; intracellular organelle; apoplast; mitochondrial part; cell periphery; cell junction; organelle envelope; intracellular organelle part; cytoplasm; macromolecular complex; intracellular part; cytosol; cell-cell junction; cell; symplast; extracellular region; mitochondrion; organelle part; plasma membrane; chloroplast; intracellular membrane-bounded organelle; mitochondrial envelope; orga…	magnesium ion binding; phosphopyruvate hydratase activity; transition metal ion binding; catalytic activity; binding; ion binding; metal ion binding; cation binding; lyase activity; hydro-lyase activity; copper ion binding; carbon-oxygen lyase activity;	K01689	ENO; enolase [EC:4.2.1.11]	sita01230 Biosynthesis of amino acids; sita01100 Metabolic pathways; sita03018 RNA degradation; sita00010 Glycolysis / Gluconeogenesis; sita01110 Biosynthesis of secondary metabolites; sita01200 Carbon metabolism;	IPR020810; IPR020811;	Enolase, C-terminal; Enolase, N-terminal;	2.536	0.172827	0.394322	0.4	10	5	12.3	0.808	11748	0.196721
K4AFA9	Si037566m	Uncharacterized protein	1.63	0.704872	chlo	metabolic process; cellular metabolic process; cellular process; photosynthesis;	membrane; chloroplast part; chloroplast thylakoid; cytoplasm; macromolecular complex; intracellular part; cell; chloroplast envelope; organelle part; photosystem I reaction center; membrane part; cell part; intracellular; membrane-bounded organelle; plastid; intracellular organelle; plastid envelope; intracellular organelle part; organelle envelope; plastid part; plastid stroma; chloroplast; phot…		K02692	psaD; photosystem I subunit II	sita01100 Metabolic pathways; sita00195 Photosynthesis;			3.584	0.0136122	0.279018	0.428571	8	7	7.5	0.677	2834	0.3125
K4AEM5	Si037323m	Uncharacterized protein	0.658	-0.603841	chlo	metabolic process; cellular metabolic process; cellular process; photosynthesis;	membrane; chloroplast part; chloroplast thylakoid; cytoplasm; macromolecular complex; intracellular part; cell; chloroplast envelope; organelle part; photosystem I reaction center; membrane part; cell part; intracellular; membrane-bounded organelle; plastid; intracellular organelle; plastid envelope; intracellular organelle part; organelle envelope; plastid part; plastid stroma; chloroplast; phot…		K02694	psaF; photosystem I subunit III	sita01100 Metabolic pathways; sita00195 Photosynthesis;			3.152	0.0262803	0.317259	0.464286	8	6	8	0.731	4008	0.258065
K3ZA66	Si023437m	Ribulose bisphosphate carboxylase small chain	4.602	2.20226	chlo	response to blue light; response to light stimulus; response to abiotic stimulus; biosynthetic process; response to far red light; response to stimulus; cellular metabolic process; response to red light; cellular biosynthetic process; organic substance metabolic process; metabolic process; single-organism metabolic process; cellular metabolic compound salvage; carbon fixation; response to radiati…	membrane; chloroplast part; cytoplasm; macromolecular complex; intracellular part; cell; organelle part; chloroplast envelope; non-membrane-bounded organelle; intracellular; cell part; cytosolic part; membrane-bounded organelle; plastid; cytosolic ribosome; intracellular organelle; ribosome; apoplast; intracellular non-membrane-bounded organelle; plastid envelope; intracellular organelle part; or…	catalytic activity; carbon-carbon lyase activity; ribulose-bisphosphate carboxylase activity; carboxy-lyase activity; lyase activity; monooxygenase activity; oxidoreductase activity;	K01602	rbcS; ribulose-bisphosphate carboxylase small chain [EC:4.1.1.39]	sita00710 Carbon fixation in photosynthetic organisms; sita01100 Metabolic pathways; sita00630 Glyoxylate and dicarboxylate metabolism; sita01200 Carbon metabolism;	IPR024680; IPR000894;	Ribulose-1,5-bisphosphate carboxylase small subunit, N-terminal; Ribulose bisphosphate carboxylase small chain, domain;	4.088	0	0.244618	1	2	7	7	0.614	0	0.583333
B0YID3	Si020845m	"Ribulose-1,5-bisphosphate carboxylase/oxygenase large subunit (Fragment)"	1.546	0.62854	cyto	metabolic process; single-organism metabolic process; carbon fixation; cellular process; cellular metabolic process; organic substance metabolic process; photosynthesis;	organelle; intracellular membrane-bounded organelle; intracellular organelle; cell part; intracellular; cytoplasm; intracellular part; membrane-bounded organelle; cell; plastid; cytoplasmic part; chloroplast;	magnesium ion binding; catalytic activity; carbon-carbon lyase activity; binding; ribulose-bisphosphate carboxylase activity; ion binding; carboxy-lyase activity; metal ion binding; cation binding; lyase activity;	K01601	rbcL; ribulose-bisphosphate carboxylase large chain [EC:4.1.1.39]	sita00710 Carbon fixation in photosynthetic organisms; sita01100 Metabolic pathways; sita00630 Glyoxylate and dicarboxylate metabolism; sita01200 Carbon metabolism;	IPR000685; IPR017443; IPR017444;	Ribulose bisphosphate carboxylase, large subunit, C-terminal; Ribulose bisphosphate carboxylase, large subunit, ferrodoxin-like N-terminal; Ribulose bisphosphate carboxylase, large subunit, N-terminal;	4.08	0.016	0.245098	0.333333	3	7	4.66667	0.615	1046	0.393939
K4A9U8	Si035654m	Uncharacterized protein	2.828	1.49978	cyto	cellular component biogenesis; nucleoside metabolic process; purine nucleoside metabolic process; nucleotide metabolic process; single-organism process; cellular metabolic process; phosphate-containing compound metabolic process; metabolic process; nucleoside phosphate catabolic process; GTP catabolic process; cellular component assembly; guanosine-containing compound metabolic process; purine nu…	intracellular organelle; microtubule; intracellular non-membrane-bounded organelle; cytoskeletal part; cytoplasm; intracellular organelle part; macromolecular complex; intracellular part; cell; organelle part; non-membrane-bounded organelle; organelle; cytoskeleton; microtubule cytoskeleton; cell part; intracellular; protein complex;	nucleoside phosphate binding; nucleoside binding; ion binding; hydrolase activity, acting on acid anhydrides; hydrolase activity; nucleotide binding; nucleoside-triphosphatase activity; organic cyclic compound binding; heterocyclic compound binding; ribonucleoside binding; pyrophosphatase activity; ribonucleotide binding; structural constituent of cytoskeleton; catalytic activity; binding; purine…	K07374	TUBA; tubulin alpha	sita04145 Phagosome;	IPR003008; IPR023123; IPR008280; IPR018316;	Tubulin/FtsZ, 2-layer sandwich domain; Tubulin/FtsZ, GTPase domain; Tubulin/FtsZ, C-terminal; Tubulin, C-terminal;	3.784	1.613e-05	0.264271	0.933333	6	7	11.6667	0.652	2	0.555556
K3XWX5	Si006433m	Uncharacterized protein	2.811	1.49108	nucl	cellular component biogenesis; nucleoside metabolic process; purine nucleoside metabolic process; nucleotide metabolic process; single-organism process; cellular metabolic process; phosphate-containing compound metabolic process; metabolic process; nucleoside phosphate catabolic process; GTP catabolic process; cellular component assembly; guanosine-containing compound metabolic process; purine nu…	membrane; microtubule; chloroplast part; external encapsulating structure; cell periphery; cell junction; cytoplasm; macromolecular complex; intracellular part; cell; cell-cell junction; symplast; organelle part; non-membrane-bounded organelle; cytoskeleton; plasmodesma; microtubule cytoskeleton; intracellular; cell part; membrane-bounded organelle; plastid; intracellular organelle; apoplast; int…	nucleoside phosphate binding; nucleoside binding; ion binding; hydrolase activity, acting on acid anhydrides; hydrolase activity; nucleotide binding; nucleoside-triphosphatase activity; organic cyclic compound binding; heterocyclic compound binding; ribonucleoside binding; pyrophosphatase activity; ribonucleotide binding; structural constituent of cytoskeleton; catalytic activity; binding; purine…	K07375	TUBB; tubulin beta	sita04145 Phagosome;	IPR003008; IPR023123; IPR008280; IPR018316;	Tubulin/FtsZ, 2-layer sandwich domain; Tubulin/FtsZ, GTPase domain; Tubulin/FtsZ, C-terminal; Tubulin, C-terminal;	3.552	0.00083891	0.281532	0.821429	8	7	11.5	0.681	222	0.425926
K3ZXB9	Si031251m	Uncharacterized protein	2.124	1.08678	mito	response to osmotic stress; response to salt stress; response to stimulus; response to stress; response to abiotic stimulus;	intracellular organelle; membrane; chloroplast thylakoid membrane; chloroplast part; cytoplasm; intracellular organelle part; chloroplast thylakoid; thylakoid membrane; plastid part; intracellular part; cell; mitochondrion; organelle part; chloroplast; photosynthetic membrane; intracellular membrane-bounded organelle; organelle; intracellular; cell part; thylakoid; plastid thylakoid membrane; mem…	ion transmembrane transporter activity; ion binding; substrate-specific transporter activity; monovalent inorganic cation transmembrane transporter activity; copper ion binding; oxidoreductase activity, acting on a heme group of donors, oxygen as acceptor; oxidoreductase activity, acting on a heme group of donors; heme-copper terminal oxidase activity; hydrogen ion transmembrane transporter activ…						3.504	0.00242169	0.285388	0.833333	4	6	7.75	0.687	280	0.455882
K3ZED2	Si024926m	Uncharacterized protein	2.066	1.04684	mito		membrane; chloroplast thylakoid membrane; chloroplast part; chloroplast thylakoid; cytoplasm; thylakoid membrane; intracellular part; cell; organelle part; mitochondrial envelope; cell part; intracellular; plastid thylakoid membrane; membrane-bounded organelle; plastid; intracellular organelle; mitochondrial part; intracellular organelle part; organelle envelope; plastid part; mitochondrion; phot…	ion transmembrane transporter activity; ion binding; substrate-specific transporter activity; monovalent inorganic cation transmembrane transporter activity; oxidoreductase activity, acting on a heme group of donors, oxygen as acceptor; zinc ion binding; oxidoreductase activity, acting on a heme group of donors; heme-copper terminal oxidase activity; hydrogen ion transmembrane transporter activit…	K02265	COX5B; cytochrome c oxidase subunit 5b	sita01100 Metabolic pathways; sita00190 Oxidative phosphorylation;			3.488	0.0199662	0.286697	0.4	6	6	5.5	0.689	1574	0.333333
K3Y755	Si010046m	Uncharacterized protein	2.017	1.01221	chlo	metabolic process;	ribosome; membrane; intracellular organelle; intracellular non-membrane-bounded organelle; chloroplast part; cell periphery; plastid envelope; organelle envelope; intracellular organelle part; cytoplasm; macromolecular complex; plastid part; intracellular part; cytosol; cell; organelle part; chloroplast envelope; plasma membrane; non-membrane-bounded organelle; chloroplast; intracellular membrane…	transferase activity, transferring acyl groups; catalytic activity; transferase activity;	K00627	DLAT; pyruvate dehydrogenase E2 component (dihydrolipoamide acetyltransferase) [EC:2.3.1.12]	sita01100 Metabolic pathways; sita00620 Pyruvate metabolism; sita00010 Glycolysis / Gluconeogenesis; sita01110 Biosynthesis of secondary metabolites; sita01200 Carbon metabolism; sita00020 Citrate cycle (TCA cycle);	IPR004167; IPR001078; IPR011053; IPR000089; IPR023213;	2-oxoacid dehydrogenase acyltransferase, catalytic domain; E3 binding; Single hybrid motif; Biotin/lipoyl attachment; Chloramphenicol acetyltransferase-like domain;	3.744	0.016	0.267094	0.333333	3	6	7.33333	0.657	926	0.538462
K3ZXZ1	Si031473m	Cytochrome b-c1 complex subunit 7	1.941	0.9568	mito	phosphorylation; ATP synthesis coupled electron transport; oxidation-reduction process; oxidative phosphorylation; respiratory electron transport chain; cellular respiration; cellular metabolic process; phosphate-containing compound metabolic process; mitochondrial electron transport, ubiquinol to cytochrome c; metabolic process; generation of precursor metabolites and energy; phosphorus metaboli…	membrane; organelle membrane; cytoplasm; macromolecular complex; intracellular part; mitochondrial membrane part; cell; organelle part; mitochondrial envelope; membrane part; mitochondrial respiratory chain complex III; cell part; intracellular; organelle inner membrane; membrane-bounded organelle; mitochondrial inner membrane; plastid; intracellular organelle; mitochondrial part; intracellular o…							4.048	0.00229434	0.247036	0.666667	4	6	5	0.619	254	0.5
K3Y7X1	Si010312m	Uncharacterized protein	1.644	0.71721	chlo	monosaccharide catabolic process; single-organism carbohydrate catabolic process; response to stress; glycolysis; response to abiotic stimulus; response to stimulus; primary metabolic process; carbohydrate metabolic process; cellular metabolic process; carbohydrate catabolic process; organic substance metabolic process; glucose metabolic process; single-organism carbohydrate metabolic process; or…		lyase activity; fructose-bisphosphate aldolase activity; aldehyde-lyase activity; catalytic activity; carbon-carbon lyase activity;	K01623	ALDO; fructose-bisphosphate aldolase, class I [EC:4.1.2.13]	sita00710 Carbon fixation in photosynthetic organisms; sita01230 Biosynthesis of amino acids; sita00030 Pentose phosphate pathway; sita00010 Glycolysis / Gluconeogenesis; sita01200 Carbon metabolism; sita01100 Metabolic pathways; sita01110 Biosynthesis of secondary metabolites; sita00051 Fructose and mannose metabolism;	IPR013785;	Aldolase-type TIM barrel;	3.088	0.0092354	0.323834	0.583333	9	6	9.22222	0.739	984	0.329365
K3XT03	Si005058m	Uncharacterized protein	1.51	0.594549	chlo	monosaccharide catabolic process; response to osmotic stress; single-organism carbohydrate catabolic process; response to stress; glycolysis; response to abiotic stimulus; response to salt stress; response to stimulus; primary metabolic process; carbohydrate metabolic process; cellular metabolic process; response to metal ion; carbohydrate catabolic process; organic substance metabolic process; g…	membrane; intracellular organelle; cell periphery; cell junction; cytoplasm; intracellular part; cell; cell-cell junction; cytosol; symplast; mitochondrion; plasma membrane; intracellular membrane-bounded organelle; organelle; plasmodesma; intracellular; cell part; membrane-bounded organelle; cytoplasmic part;	fructose-bisphosphate aldolase activity; transition metal ion binding; catalytic activity; binding; carbon-carbon lyase activity; ion binding; lyase activity; metal ion binding; cation binding; copper ion binding; aldehyde-lyase activity;	K01623	ALDO; fructose-bisphosphate aldolase, class I [EC:4.1.2.13]	sita00710 Carbon fixation in photosynthetic organisms; sita01230 Biosynthesis of amino acids; sita00030 Pentose phosphate pathway; sita00010 Glycolysis / Gluconeogenesis; sita01200 Carbon metabolism; sita01100 Metabolic pathways; sita01110 Biosynthesis of secondary metabolites; sita00051 Fructose and mannose metabolism;	IPR013785;	Aldolase-type TIM barrel;	3.152	0.00049948	0.317259	0.857143	7	6	9.85714	0.731	68	0.428571
K3ZA91	Si023461m	Ribulose bisphosphate carboxylase small chain	5.34	2.41684	chlo	cellular component biogenesis; response to blue light; response to light stimulus; response to abiotic stimulus; biosynthetic process; response to far red light; chloroplast ribulose bisphosphate carboxylase complex biogenesis; response to stimulus; cellular metabolic process; response to red light; cellular biosynthetic process; organic substance metabolic process; metabolic process; cellular me…	membrane; chloroplast part; external encapsulating structure; cell periphery; cytoplasm; macromolecular complex; intracellular part; cell; organelle part; chloroplast envelope; non-membrane-bounded organelle; intracellular; cell part; cytosolic part; membrane-bounded organelle; plastid; cytosolic ribosome; intracellular organelle; ribosome; apoplast; intracellular non-membrane-bounded organelle; …	catalytic activity; carbon-carbon lyase activity; ribulose-bisphosphate carboxylase activity; carboxy-lyase activity; lyase activity; monooxygenase activity; oxidoreductase activity;				IPR024680; IPR000894;	Ribulose-1,5-bisphosphate carboxylase small subunit, N-terminal; Ribulose bisphosphate carboxylase small chain, domain;	5.072	0	0.197161	0	1	8	3	0.491	0	0
K3YQX5	Si016669m	Uncharacterized protein	1.569	0.649845	cyto	monosaccharide catabolic process; single-organism carbohydrate catabolic process; glycolysis; primary metabolic process; carbohydrate metabolic process; cellular metabolic process; carbohydrate catabolic process; organic substance metabolic process; glucose metabolic process; single-organism carbohydrate metabolic process; organic substance catabolic process; metabolic process; glucose catabolic …	cell part; intracellular; 6-phosphofructokinase complex; cytoplasm; macromolecular complex; intracellular part; cytosolic part; protein complex; cell; cytosol; cytoplasmic part;	6-phosphofructokinase activity; ATP binding; nucleoside phosphate binding; phosphotransferase activity, alcohol group as acceptor; diphosphate-fructose-6-phosphate 1-phosphotransferase activity; nucleoside binding; ion binding; nucleotide binding; organic cyclic compound binding; heterocyclic compound binding; ribonucleoside binding; carbohydrate kinase activity; kinase activity; ribonucleotide b…	K00895	E2.7.1.90; pyrophosphate--fructose-6-phosphate 1-phosphotransferase [EC:2.7.1.90]	sita00051 Fructose and mannose metabolism;	IPR000023;	Phosphofructokinase domain;	3.144	0.0173375	0.318066	0.607143	8	6	8.625	0.732	1270	0.386364
K3ZXZ6	Si031478m	Uncharacterized protein	0.543	-0.880976	chlo	metabolic process; cellular metabolic process; cellular process; photosynthesis;	intracellular organelle; membrane; chloroplast part; chloroplast thylakoid; intracellular organelle part; cytoplasm; macromolecular complex; plastid part; intracellular part; cell; organelle part; photosynthetic membrane; chloroplast; photosystem; intracellular membrane-bounded organelle; organelle; membrane part; cell part; intracellular; thylakoid; protein complex; membrane-bounded organelle; p…	organic cyclic compound binding; heterocyclic compound binding; chlorophyll binding; tetrapyrrole binding; binding;	K02698	psaK; photosystem I subunit X	sita01100 Metabolic pathways; sita00195 Photosynthesis;	IPR023618;	Photosystem I PsaG/PsaK domain;	3.616	0.0209237	0.276549	0.392857	8	7	7.125	0.673	3202	0.333333
K3ZW79	Si030861m	Uncharacterized protein	4.39	2.13422	chlo	cellular protein metabolic process; photosynthesis, light reaction; primary metabolic process; cellular metabolic process; organic substance metabolic process; metabolic process; generation of precursor metabolites and energy; protein-chromophore linkage; cellular macromolecule metabolic process; photosynthesis, light harvesting; cellular protein modification process; macromolecule metabolic proc…	membrane; chloroplast thylakoid membrane; chloroplast part; cytoplasm; chloroplast thylakoid; thylakoid membrane; intrinsic to membrane; macromolecular complex; intracellular part; cell; organelle part; membrane part; intracellular; cell part; plastid thylakoid membrane; membrane-bounded organelle; plastid; intracellular organelle; photosystem II; intracellular organelle part; plastid part; integ…	organic cyclic compound binding; heterocyclic compound binding; chlorophyll binding; tetrapyrrole binding; binding;	K08908	LHCA2; light-harvesting complex I chlorophyll a/b binding protein 2	sita00196 Photosynthesis - antenna proteins;	IPR023329;	Chlorophyll a/b binding protein domain;	4.056	9.677e-05	0.246548	0.8	5	7	7	0.618	6	0.583333
X4ZEC4	petB	Cytochrome b6	2.067	1.04754	cyto	metabolic process; generation of precursor metabolites and energy; single-organism metabolic process; oxidation-reduction process; energy derivation by oxidation of organic compounds; electron transport chain; respiratory electron transport chain; cellular respiration; cellular metabolic process; cellular process; photosynthesis;	intracellular organelle; membrane; chloroplast thylakoid membrane; chloroplast part; cytoplasm; intracellular organelle part; chloroplast thylakoid; thylakoid membrane; intrinsic to membrane; plastid part; intracellular part; cell; integral to membrane; organelle part; chloroplast; photosynthetic membrane; intracellular membrane-bounded organelle; organelle; membrane part; intracellular; cell par…	organic cyclic compound binding; heterocyclic compound binding; electron carrier activity; heme binding; iron ion binding; transition metal ion binding; catalytic activity; binding; ion binding; electron transporter, transferring electrons within cytochrome b6/f complex of photosystem II activity; cation binding; metal ion binding; tetrapyrrole binding; oxidoreductase activity;	K02635	petB; cytochrome b6	sita01100 Metabolic pathways; sita00195 Photosynthesis;	IPR027387; IPR016174; IPR005797;	Cytochrome b/b6, N-terminal; Di-haem cytochrome, transmembrane; Cytochrome b/b6-like domain;	4.472	0	0.223614	1	2	7	5	0.566	0	0.833333
K3YI92	Si013961m	Uncharacterized protein	1.514	0.598365	chlo	negative regulation of circadian rhythm; response to stress; response to abiotic stimulus; negative regulation of biological process; response to stimulus; cellular metabolic process; circadian rhythm; metabolic process; regulation of biological process; response to cold; rhythmic process; response to temperature stimulus; regulation of circadian rhythm; cellular process; biological regulation;	cell part; intracellular; cytoplasm; intracellular part; cytosol; cell; cytoplasmic part;	cofactor binding; catalytic activity; binding; coenzyme binding;	K09753	CCR; cinnamoyl-CoA reductase [EC:1.2.1.44]	sita01100 Metabolic pathways; sita01110 Biosynthesis of secondary metabolites; sita00940 Phenylpropanoid biosynthesis;	IPR001509; IPR016040;	NAD-dependent epimerase/dehydratase, N-terminal domain; NAD(P)-binding domain;	1.8	0	0.555556	1	2	2	6	0.6	0	0.6
K3YGX1	Si013489m	Uncharacterized protein	0.597	-0.744197	cysk	metabolic process;		catalytic activity;	K01904	4CL; 4-coumarate--CoA ligase [EC:6.2.1.12]	sita01100 Metabolic pathways; sita00130 Ubiquinone and other terpenoid-quinone biosynthesis; sita01110 Biosynthesis of secondary metabolites; sita00360 Phenylalanine metabolism; sita00940 Phenylpropanoid biosynthesis;	IPR025110; IPR000873;	AMP-dependent synthetase/ligase; AMP-binding enzyme C-terminal domain;	1.8	0	0.555556	1	2	2	6	0.6	0	0.6
K4A1C4	Si032667m	Uncharacterized protein (Fragment)	1.583	0.662661	chlo	biosynthetic process; metabolic process;		anion binding; cofactor binding; catalytic activity; pyridoxal phosphate binding; binding; ion binding;				IPR015424; IPR004839; IPR015421; IPR015422;	Aminotransferase, class I/classII; Pyridoxal phosphate-dependent transferase, major region, subdomain 2; Pyridoxal phosphate-dependent transferase; Pyridoxal phosphate-dependent transferase, major region, subdomain 1;	4.24	0.00051172	0.235849	0.666667	3	6	5.66667	0.595	72	0.515152
K3XFV5	Si000774m	Malic enzyme	1.782	0.833497	cyto	cellular component biogenesis; dicarboxylic acid metabolic process; cellular component organization; protein complex subunit organization; protein homooligomerization; oxidation-reduction process; small molecule metabolic process; cellular metabolic process; organic substance metabolic process; protein oligomerization; macromolecular complex subunit organization; protein homotetramerization; meta…		malate dehydrogenase (decarboxylating) activity; nucleoside phosphate binding; ion binding; nucleotide binding; zinc ion binding; cofactor binding; oxidoreductase activity; oxidoreductase activity, acting on CH-OH group of donors; heterocyclic compound binding; organic cyclic compound binding; oxidoreductase activity, acting on the CH-OH group of donors, NAD or NADP as acceptor; transition metal …	K00029	E1.1.1.40; malate dehydrogenase (oxaloacetate-decarboxylating)(NADP+) [EC:1.1.1.40]	sita00710 Carbon fixation in photosynthetic organisms; sita01100 Metabolic pathways; sita00620 Pyruvate metabolism; sita01200 Carbon metabolism;	IPR012302; IPR012301; IPR016040;	Malic enzyme, NAD-binding; Malic enzyme, N-terminal domain; NAD(P)-binding domain;	3.72	0.00942099	0.268817	0.3	5	6	5.8	0.66	926	0.386667
K3YH95	Si013613m	Uncharacterized protein	2.487	1.31441	cyto	metabolic process; oxidation-reduction process; single-organism metabolic process;		oxidoreductase activity, acting on the aldehyde or oxo group of donors, NAD or NADP as acceptor; catalytic activity; oxidoreductase activity; oxidoreductase activity, acting on the aldehyde or oxo group of donors;	K00131	gapN; glyceraldehyde-3-phosphate dehydrogenase (NADP+) [EC:1.2.1.9]	sita01100 Metabolic pathways; sita00030 Pentose phosphate pathway; sita00010 Glycolysis / Gluconeogenesis; sita01200 Carbon metabolism;	IPR016161; IPR015590; IPR016162; IPR016163;	Aldehyde dehydrogenase, N-terminal; Aldehyde dehydrogenase domain; Aldehyde dehydrogenase, C-terminal; Aldehyde/histidinol dehydrogenase;	3.272	0.00579622	0.305623	0.733333	6	6	8.33333	0.716	610	0.416667
K4A868	Si035074m	Uncharacterized protein	1.793	0.842375	mito	L-alanine catabolic process; alpha-amino acid catabolic process; L-alanine metabolic process; response to abiotic stimulus; L-alanine catabolic process, by transamination; pyruvate family amino acid catabolic process; alanine metabolic process; biosynthetic process; pyruvate family amino acid metabolic process; response to stimulus; cellular metabolic process; organic substance metabolic process;…	organelle; intracellular membrane-bounded organelle; intracellular organelle; cell part; intracellular; cytoplasm; intracellular part; membrane-bounded organelle; cell; plastid; cytoplasmic part; chloroplast;	ATP binding; nucleoside phosphate binding; nucleoside binding; ion binding; nucleotide binding; cofactor binding; pyridoxal phosphate binding; organic cyclic compound binding; heterocyclic compound binding; ribonucleoside binding; catalytic activity; ribonucleotide binding; binding; purine ribonucleoside binding; anion binding; purine ribonucleotide binding; adenyl ribonucleotide binding; purine …	K00814	GPT; alanine transaminase [EC:2.6.1.2]	sita00710 Carbon fixation in photosynthetic organisms; sita01230 Biosynthesis of amino acids; sita01100 Metabolic pathways; sita01210 2-Oxocarboxylic acid metabolism; sita01200 Carbon metabolism; sita00250 Alanine, aspartate and glutamate metabolism;	IPR015424; IPR004839; IPR015421; IPR015422;	Aminotransferase, class I/classII; Pyridoxal phosphate-dependent transferase, major region, subdomain 2; Pyridoxal phosphate-dependent transferase; Pyridoxal phosphate-dependent transferase, major region, subdomain 1;	4.24	0.00051172	0.235849	0.666667	3	6	5.66667	0.595	72	0.515152
K3XK17	Si002240m	Uncharacterized protein	1.634	0.708408	cyto	single-organism carbohydrate metabolic process; metabolic process; monosaccharide metabolic process; primary metabolic process; carbohydrate metabolic process; D-ribose metabolic process; pentose metabolic process; organic substance metabolic process;	membrane; plasmodesma; cell periphery; cell part; intracellular; cell junction; cytoplasm; intracellular part; cell; cell-cell junction; cytosol; symplast; plasma membrane; cytoplasmic part;	carbohydrate kinase activity; kinase activity; phosphotransferase activity, alcohol group as acceptor; catalytic activity; ribokinase activity; transferase activity; transferase activity, transferring phosphorus-containing groups;	K00847	E2.7.1.4; fructokinase [EC:2.7.1.4]	sita01100 Metabolic pathways; sita00051 Fructose and mannose metabolism; sita00520 Amino sugar and nucleotide sugar metabolism; sita00500 Starch and sucrose metabolism;	IPR011611;	Carbohydrate kinase PfkB;	4.136	0	0.24178	0	1	7	8	0.608	0	0
K4A6W5	Si034620m	Asparagine synthetase	0.631	-0.664288	mito	organic acid biosynthetic process; L-asparagine metabolic process; aspartate family amino acid metabolic process; biosynthetic process; organonitrogen compound biosynthetic process; cellular metabolic process; organic substance metabolic process; L-asparagine biosynthetic process; metabolic process; cellular amino acid metabolic process; alpha-amino acid biosynthetic process; cellular nitrogen co…		ATP binding; nucleoside phosphate binding; ligase activity; nucleoside binding; ion binding; nucleotide binding; carbon-nitrogen ligase activity, with glutamine as amido-N-donor; ligase activity, forming carbon-nitrogen bonds; organic cyclic compound binding; heterocyclic compound binding; ribonucleoside binding; catalytic activity; ribonucleotide binding; binding; purine ribonucleoside binding; …				IPR014729; IPR000583; IPR001962; IPR017932;	Rossmann-like alpha/beta/alpha sandwich fold; Asparagine synthase; Class II glutamine amidotransferase domain; Glutamine amidotransferase type 2 domain;	4.256	0.016	0.234962	0	2	6	5	0.593	1338	0.5
K3XX32	Si006490m	Aspartate aminotransferase	1.591	0.669934	mito	metabolic process; cellular amino acid metabolic process; single-organism metabolic process; small molecule metabolic process; carboxylic acid metabolic process; nitrogen compound metabolic process; biosynthetic process; primary metabolic process; organic acid metabolic process; cellular process; cellular metabolic process; oxoacid metabolic process; organic substance metabolic process; organonit…		transferase activity, transferring nitrogenous groups; L-aspartate:2-oxoglutarate aminotransferase activity; catalytic activity; binding; ion binding; anion binding; L-phenylalanine:2-oxoglutarate aminotransferase activity; L-phenylalanine aminotransferase activity; transaminase activity; cofactor binding; transferase activity; pyridoxal phosphate binding;	K14455	GOT2; aspartate aminotransferase, mitochondrial [EC:2.6.1.1]	sita00330 Arginine and proline metabolism; sita00710 Carbon fixation in photosynthetic organisms; sita01230 Biosynthesis of amino acids; sita00960 Tropane, piperidine and pyridine alkaloid biosynthesis; sita00400 Phenylalanine, tyrosine and tryptophan biosynthesis; sita01200 Carbon metabolism; sita00360 Phenylalanine metabolism; sita00270 Cysteine and methionine metabolism; sita00350 Tyrosine met…	IPR015424; IPR004839; IPR015421;	Aminotransferase, class I/classII; Pyridoxal phosphate-dependent transferase; Pyridoxal phosphate-dependent transferase, major region, subdomain 1;	3.28	0.128637	0.304878	0.111111	9	5	5.11111	0.715	13682	0.17284
K4AET3	Si037390m	Uncharacterized protein	1.892	0.919912	cyto			protein binding; binding;				IPR010987; IPR004046; IPR012336; IPR004045;	Glutathione S-transferase, N-terminal; Thioredoxin-like fold; Glutathione S-transferase, C-terminal-like; Glutathione S-transferase, C-terminal;	4.056	0	0.246548	1	4	8	21.5	0.618	0	0.934783
K3ZWQ4	Si031036m	Uncharacterized protein	1.651	0.72334	nucl	response to stress; defense response to bacterium; translational elongation; cellular protein metabolic process; biosynthetic process; response to stimulus; primary metabolic process; response to other organism; cellular metabolic process; organic substance biosynthetic process; multi-organism process; cellular biosynthetic process; response to biotic stimulus; organic substance metabolic process…	intracellular organelle; apoplast; cell junction; cytoplasm; macromolecular complex; intracellular part; cytosol; cell; cell-cell junction; extracellular region; symplast; eukaryotic translation elongation factor 1 complex; intracellular membrane-bounded organelle; organelle; plasmodesma; intracellular; cell part; vacuole; protein complex; membrane-bounded organelle; cytoplasmic part;	organic cyclic compound binding; heterocyclic compound binding; RNA binding; translation factor activity, nucleic acid binding; translation elongation factor activity; binding; nucleic acid binding;	K03232			IPR014717; IPR014038; IPR010987;	Translation elongation factor EF1B/ribosomal protein S6; Translation elongation factor EF1B, beta/delta subunit, guanine nucleotide exchange; Glutathione S-transferase, C-terminal-like;	3.392	0.00233812	0.294811	0.9	21	7	21.0476	0.701	536	0.751701
K3ZWN9	Si031021m	Uncharacterized protein	1.975	0.981853	chlo	cellular component biogenesis; regulation of polysaccharide biosynthetic process; single-organism process; biosynthetic process; cellular metabolic process; cell wall organization or biogenesis; metabolic process; cellular component assembly; response to cadmium ion; response to inorganic substance; protein metabolic process; macromolecule metabolic process; translation; secondary metabolic proce…	membrane; cell periphery; cell part; intracellular; cytoplasm; macromolecular complex; intracellular part; protein complex; cytosol; cell; plasma membrane; eukaryotic translation elongation factor 1 complex; cytoplasmic part;	organic cyclic compound binding; heterocyclic compound binding; RNA binding; translation factor activity, nucleic acid binding; translation elongation factor activity; binding; nucleic acid binding;	K03232			IPR014717; IPR014038; IPR010987;	Translation elongation factor EF1B/ribosomal protein S6; Translation elongation factor EF1B, beta/delta subunit, guanine nucleotide exchange; Glutathione S-transferase, C-terminal-like;	3.392	0.00233812	0.294811	0.9	21	7	21.0476	0.701	536	0.751701
K3YKY0	Si014900m	Uncharacterized protein (Fragment)	1.57	0.650765	mito			transferase activity, transferring one-carbon groups; protein binding; O-methyltransferase activity; methyltransferase activity; catalytic activity; transferase activity; binding; protein dimerization activity;	K05279			IPR011991; IPR012967; IPR001077;	O-methyltransferase, family 2; Plant methyltransferase dimerisation; Winged helix-turn-helix DNA-binding domain;	1	0.977778	1	0.0222222	10	1	1.2	1	88	0.2
K4A754	Si034703m	Uncharacterized protein	2.791	1.48078	vacu	metabolic process; carbohydrate metabolic process; primary metabolic process; organic substance metabolic process;		hydrolase activity, hydrolyzing O-glycosyl compounds; hydrolase activity; catalytic activity; hydrolase activity, acting on glycosyl bonds;	K05349	bglX; beta-glucosidase [EC:3.2.1.21]	sita00460 Cyanoamino acid metabolism; sita01100 Metabolic pathways; sita01110 Biosynthesis of secondary metabolites; sita00940 Phenylpropanoid biosynthesis; sita00500 Starch and sucrose metabolism;	IPR001764; IPR002772; IPR017853;	Glycoside hydrolase family 3 C-terminal domain; Glycoside hydrolase, superfamily; Glycoside hydrolase, family 3, N-terminal;	4.8	0	0.208333	0	1	8	3	0.525	0	0
K3ZI70	Si026272m	Carboxypeptidase	1.803	0.850399	chlo	proteolysis; metabolic process; macromolecule metabolic process; protein metabolic process; primary metabolic process; organic substance metabolic process;		carboxypeptidase activity; peptidase activity; exopeptidase activity; catalytic activity; serine hydrolase activity; serine-type peptidase activity; peptidase activity, acting on L-amino acid peptides; hydrolase activity; serine-type carboxypeptidase activity; serine-type exopeptidase activity;						3.808	0.016	0.262605	0.333333	3	7	13.6667	0.649	2184	0.666667
K3Y890	Si010431m	Uncharacterized protein	0.26	-1.94342	chlo	response to oxidative stress; metabolic process; response to stimulus; response to stress; oxidation-reduction process; single-organism metabolic process;		organic cyclic compound binding; heterocyclic compound binding; heme binding; catalytic activity; binding; ion binding; antioxidant activity; cation binding; metal ion binding; peroxidase activity; tetrapyrrole binding; oxidoreductase activity; oxidoreductase activity, acting on peroxide as acceptor;	K00430	E1.11.1.7; peroxidase [EC:1.11.1.7]	sita01100 Metabolic pathways; sita01110 Biosynthesis of secondary metabolites; sita00360 Phenylalanine metabolism; sita00940 Phenylpropanoid biosynthesis;	IPR002016;	Haem peroxidase, plant/fungal/bacterial;	1.9	0	0.526316	0	1	2	10	0.55	0	0
K4A8M6	Si035226m	Uncharacterized protein	1.537	0.620117	vacu	metabolic process; oxidation-reduction process; single-organism metabolic process;		catalytic activity; oxidoreductase activity;				IPR002937; IPR016040;	Amine oxidase; NAD(P)-binding domain;	5.176	0.00025806	0.193199	0	2	7	2.5	0.478	4	0.5
K3YQA0	Si016442m	Uncharacterized protein	0.655	-0.610433	chlo	metabolic process; oxidation-reduction process; single-organism metabolic process; nitrogen compound metabolic process; amine metabolic process; organic substance metabolic process; organonitrogen compound metabolic process;	organelle; intracellular membrane-bounded organelle; intracellular organelle; cell part; intracellular; cytoplasm; trans-Golgi network; vacuole; endosome; intracellular part; membrane-bounded organelle; cell; cytoplasmic part;	transition metal ion binding; catalytic activity; binding; ion binding; metal ion binding; cation binding; primary amine oxidase activity; copper ion binding; oxidoreductase activity, acting on the CH-NH2 group of donors, oxygen as acceptor; oxidoreductase activity, acting on the CH-NH2 group of donors; quinone binding; cofactor binding; oxidoreductase activity;	K00276	AOC3; primary-amine oxidase [EC:1.4.3.21]	sita00350 Tyrosine metabolism; sita01100 Metabolic pathways; sita00960 Tropane, piperidine and pyridine alkaloid biosynthesis; sita01110 Biosynthesis of secondary metabolites; sita00950 Isoquinoline alkaloid biosynthesis; sita00410 beta-Alanine metabolism; sita00260 Glycine, serine and threonine metabolism; sita00360 Phenylalanine metabolism;	IPR016182; IPR015800; IPR015801; IPR015802; IPR015798;	Copper amine oxidase, N2-terminal; Copper amine oxidase, N-terminal; Copper amine oxidase, C-terminal; Copper amine oxidase, N3-terminal; Copper amine oxidase, N2/N3-terminal;	4.24	0.00928807	0.235849	0	2	6	5.5	0.595	1320	0.5
K3ZV28	Si030459m	Uncharacterized protein	1.59	0.669027	cyto		membrane; cell; cell part; cell periphery; plasma membrane;	transferase activity; catalytic activity;	K00797	speE; spermidine synthase [EC:2.5.1.16]	sita00330 Arginine and proline metabolism; sita01100 Metabolic pathways; sita00410 beta-Alanine metabolism; sita00480 Glutathione metabolism; sita00270 Cysteine and methionine metabolism;			4.312	0.0224539	0.231911	0	3	6	2.66667	0.586	1808	0.333333
K3XJT3	Si002156m	Uncharacterized protein	2.3	1.20163	chlo	response to oxidative stress; metabolic process; response to stimulus; response to stress; oxidation-reduction process; single-organism metabolic process;	extracellular region;	organic cyclic compound binding; heterocyclic compound binding; heme binding; catalytic activity; binding; ion binding; antioxidant activity; cation binding; metal ion binding; peroxidase activity; tetrapyrrole binding; oxidoreductase activity; oxidoreductase activity, acting on peroxide as acceptor;	K00430	E1.11.1.7; peroxidase [EC:1.11.1.7]	sita01100 Metabolic pathways; sita01110 Biosynthesis of secondary metabolites; sita00360 Phenylalanine metabolism; sita00940 Phenylpropanoid biosynthesis;	IPR002016;	Haem peroxidase, plant/fungal/bacterial;	1.9	0	0.526316	0	1	2	10	0.55	0	0
K3Z7Y4	Si022552m	Cysteine synthase	1.749	0.80653	nucl	sulfur amino acid biosynthetic process; organic acid biosynthetic process; biosynthetic process; organonitrogen compound biosynthetic process; cellular metabolic process; sulfur compound biosynthetic process; sulfur amino acid metabolic process; organic substance metabolic process; metabolic process; cellular amino acid metabolic process; alpha-amino acid biosynthetic process; cysteine metabolic …		lyase activity; cysteine synthase activity; transferase activity; catalytic activity; carbon-oxygen lyase activity;	K01738	cysK; cysteine synthase A [EC:2.5.1.47]	sita01230 Biosynthesis of amino acids; sita01100 Metabolic pathways; sita00920 Sulfur metabolism; sita01200 Carbon metabolism; sita00270 Cysteine and methionine metabolism;	IPR001926;	Tryptophan synthase beta subunit-like PLP-dependent enzyme;	4.184	0.0360473	0.239006	0	3	6	4.33333	0.602	3390	0.333333
K3XPK7	Si003834m	Uncharacterized protein	1.531	0.614474	extr	response to oxidative stress; metabolic process; response to stimulus; response to stress; oxidation-reduction process; single-organism metabolic process;		organic cyclic compound binding; heterocyclic compound binding; heme binding; catalytic activity; binding; ion binding; antioxidant activity; cation binding; metal ion binding; peroxidase activity; tetrapyrrole binding; oxidoreductase activity; oxidoreductase activity, acting on peroxide as acceptor;				IPR002016;	Haem peroxidase, plant/fungal/bacterial;	1.9	0	0.526316	0	1	2	10	0.55	0	0
K3XJR1	Si002134m	Uncharacterized protein	1.655	0.726831	extr	reproduction; single-multicellular organism process; mucilage extrusion from seed coat; cellular aromatic compound metabolic process; reproductive process; cell wall macromolecule metabolic process; seed development; single-organism process; phenylpropanoid biosynthetic process; biosynthetic process; post-embryonic development; response to stimulus; cellular metabolic process; organic substance m…	external encapsulating structure; cell part; cell periphery; plant-type cell wall; cell wall; cell; extracellular region;	organic cyclic compound binding; heterocyclic compound binding; heme binding; catalytic activity; binding; ion binding; antioxidant activity; cation binding; metal ion binding; peroxidase activity; tetrapyrrole binding; oxidoreductase activity; oxidoreductase activity, acting on peroxide as acceptor;	K00430	E1.11.1.7; peroxidase [EC:1.11.1.7]	sita01100 Metabolic pathways; sita01110 Biosynthesis of secondary metabolites; sita00360 Phenylalanine metabolism; sita00940 Phenylpropanoid biosynthesis;	IPR002016;	Haem peroxidase, plant/fungal/bacterial;	1.9	0	0.526316	0	1	2	10	0.55	0	0
K4AIL8	Si038730m	Nucleoside diphosphate kinase	1.512	0.596458	cysk	purine nucleoside metabolic process; nucleoside metabolic process; pyrimidine ribonucleoside biosynthetic process; nucleoside diphosphate phosphorylation; pyrimidine nucleoside triphosphate metabolic process; nucleotide metabolic process; purine ribonucleoside biosynthetic process; nucleoside biosynthetic process; biosynthetic process; CTP metabolic process; nucleotide phosphorylation; cellular m…		ATP binding; nucleoside phosphate binding; nucleoside diphosphate kinase activity; nucleobase-containing compound kinase activity; nucleoside binding; ion binding; nucleotide binding; phosphotransferase activity, phosphate group as acceptor; organic cyclic compound binding; heterocyclic compound binding; ribonucleoside binding; kinase activity; catalytic activity; ribonucleotide binding; binding;…	K00940	ndk; nucleoside-diphosphate kinase [EC:2.7.4.6]	sita01100 Metabolic pathways; sita01110 Biosynthesis of secondary metabolites; sita00230 Purine metabolism; sita00240 Pyrimidine metabolism;			3.24	0.0400034	0.308642	0.166667	4	5	10.75	0.72	3818	0.310606
K3Y764	Si010055m	Uncharacterized protein	2.02	1.01436	chlo			hydrolase activity; catalytic activity;	K14641	APY1_2; apyrase [EC:3.6.1.5]	sita00230 Purine metabolism; sita00240 Pyrimidine metabolism;			4.232	0	0.236295	0	1	6	4	0.596	0	0
K3Z7J4	Si022514m	Uncharacterized protein	0.572	-0.805913	chlo	response to oxidative stress; metabolic process; response to stimulus; response to stress; oxidation-reduction process; single-organism metabolic process;		organic cyclic compound binding; heterocyclic compound binding; heme binding; catalytic activity; binding; ion binding; antioxidant activity; cation binding; metal ion binding; peroxidase activity; tetrapyrrole binding; oxidoreductase activity; oxidoreductase activity, acting on peroxide as acceptor;	K00430	E1.11.1.7; peroxidase [EC:1.11.1.7]	sita01100 Metabolic pathways; sita01110 Biosynthesis of secondary metabolites; sita00360 Phenylalanine metabolism; sita00940 Phenylpropanoid biosynthesis;	IPR002016;	Haem peroxidase, plant/fungal/bacterial;	1.9	0	0.526316	0	1	2	10	0.55	0	0
K3Z2C7	Si020695m	Uncharacterized protein	0.566	-0.821126	plas	response to oxidative stress; metabolic process; response to stimulus; response to stress; oxidation-reduction process; single-organism metabolic process;		organic cyclic compound binding; heterocyclic compound binding; heme binding; catalytic activity; binding; ion binding; antioxidant activity; cation binding; metal ion binding; peroxidase activity; tetrapyrrole binding; oxidoreductase activity; oxidoreductase activity, acting on peroxide as acceptor;				IPR002016;	Haem peroxidase, plant/fungal/bacterial;	1.9	0	0.526316	0	1	2	10	0.55	0	0
K4AC07	Si036414m	Uncharacterized protein	1.956	0.967906	chlo	nitrogen compound metabolic process; metabolic process;	intracellular organelle; chloroplast part; intracellular organelle part; cytoplasm; plastid part; intracellular part; plastid stroma; cytosol; cell; organelle part; chloroplast; intracellular membrane-bounded organelle; organelle; intracellular; cell part; membrane-bounded organelle; plastid; cytoplasmic part; chloroplast stroma;	transition metal ion binding; catalytic activity; binding; ion binding; metal ion binding; cation binding; hydrolase activity; zinc ion binding; hydrolase activity, acting on carbon-nitrogen (but not peptide) bonds;	K13566	NIT2; omega-amidase [EC:3.5.1.3]	sita00250 Alanine, aspartate and glutamate metabolism;	IPR003010;	Carbon-nitrogen hydrolase;	3.36	0.045451	0.297619	0.3	5	5	7.4	0.705	3468	0.291667
K3Z7N7	Si022557m	Uncharacterized protein	1.623	0.698663	extr	response to oxidative stress; metabolic process; response to stimulus; response to stress; oxidation-reduction process; single-organism metabolic process;		organic cyclic compound binding; heterocyclic compound binding; heme binding; catalytic activity; binding; ion binding; antioxidant activity; cation binding; metal ion binding; peroxidase activity; tetrapyrrole binding; oxidoreductase activity; oxidoreductase activity, acting on peroxide as acceptor;				IPR002016;	Haem peroxidase, plant/fungal/bacterial;	1.9	0	0.526316	0	1	2	10	0.55	0	0
K3XY63	Si006871m	Uncharacterized protein	1.733	0.793272	extr	response to water deprivation; response to osmotic stress; response to stress; oxidation-reduction process; response to abiotic stimulus; response to oxygen-containing compound; hyperosmotic response; response to salt stress; response to stimulus; response to desiccation; metabolic process; response to cold; response to chemical stimulus; response to water stimulus; hyperosmotic salinity response…		organic cyclic compound binding; heterocyclic compound binding; heme binding; catalytic activity; binding; ion binding; antioxidant activity; cation binding; metal ion binding; peroxidase activity; tetrapyrrole binding; oxidoreductase activity; oxidoreductase activity, acting on peroxide as acceptor;	K00430	E1.11.1.7; peroxidase [EC:1.11.1.7]	sita01100 Metabolic pathways; sita01110 Biosynthesis of secondary metabolites; sita00360 Phenylalanine metabolism; sita00940 Phenylpropanoid biosynthesis;	IPR002016;	Haem peroxidase, plant/fungal/bacterial;	1.9	0	0.526316	0	1	2	10	0.55	0	0
K3Z3I3	Si021101m	Uncharacterized protein	0.512	-0.965784	plas	phosphorylation; cellular protein metabolic process; primary metabolic process; cellular metabolic process; phosphate-containing compound metabolic process; organic substance metabolic process; metabolic process; protein phosphorylation; phosphorus metabolic process; cellular macromolecule metabolic process; cellular protein modification process; protein metabolic process; macromolecule metabolic…	intrinsic to membrane; membrane; integral to membrane; membrane part;	ATP binding; nucleoside phosphate binding; phosphotransferase activity, alcohol group as acceptor; nucleoside binding; ion binding; protein binding; nucleotide binding; protein kinase activity; organic cyclic compound binding; heterocyclic compound binding; ribonucleoside binding; kinase activity; ribonucleotide binding; catalytic activity; binding; purine ribonucleoside binding; purine ribonucle…				IPR000719; IPR013210; IPR001245; IPR013320; IPR011009;	Protein kinase domain; Leucine-rich repeat-containing N-terminal, type 2; Protein kinase-like domain; Serine-threonine/tyrosine-protein kinase catalytic domain; Concanavalin A-like lectin/glucanase, subgroup;	2.84	0.0899114	0.352113	0.294737	20	6	9.95	0.77	25044	0.177679
K3XL64	Si002635m	Uncharacterized protein	1.955	0.967169	plas	response to cadmium ion; response to chemical stimulus; response to inorganic substance; response to stimulus; response to metal ion;	membrane; intracellular organelle; apoplast; chloroplast part; cell periphery; cell junction; intracellular organelle part; cytoplasm; plastid part; intracellular part; plastid stroma; cytosol; cell-cell junction; cell; symplast; extracellular region; organelle part; plasma membrane; chloroplast; intracellular membrane-bounded organelle; organelle; nucleus; plasmodesma; intracellular; cell part; …	protein domain specific binding; protein binding; binding;	K06630			IPR023410;	14-3-3 domain;	3.552	0.00875826	0.281532	0.607143	8	7	10.75	0.681	2424	0.408654
K3YJA1	Si014320m	Uncharacterized protein	2.463	1.30042	plas		membrane; intracellular organelle; external encapsulating structure; cell periphery; cell junction; cytoplasm; intracellular part; cytosol; cell; cell-cell junction; symplast; mitochondrion; plasma membrane; chloroplast; intracellular membrane-bounded organelle; organelle; plasmodesma; intracellular; cell part; vacuole; cell wall; Golgi apparatus; membrane-bounded organelle; plastid; cytoplasmic …	ATP binding; nucleoside phosphate binding; nucleoside binding; ion binding; protein binding; nucleotide binding; organic cyclic compound binding; heterocyclic compound binding; ribonucleoside binding; ribonucleotide binding; binding; purine ribonucleoside binding; protein domain specific binding; anion binding; purine ribonucleotide binding; adenyl ribonucleotide binding; purine nucleoside bindin…	K06630			IPR023410;	14-3-3 domain;	3.552	0.00875826	0.281532	0.607143	8	7	10.75	0.681	2424	0.408654
K3ZQB4	Si028794m	Uncharacterized protein	0.349	-1.5187	plas	phosphorylation; cellular protein metabolic process; primary metabolic process; cellular metabolic process; phosphate-containing compound metabolic process; organic substance metabolic process; metabolic process; protein phosphorylation; phosphorus metabolic process; cellular macromolecule metabolic process; cellular protein modification process; protein metabolic process; macromolecule metabolic…	intrinsic to membrane; membrane; integral to membrane; membrane part;	ATP binding; nucleoside phosphate binding; phosphotransferase activity, alcohol group as acceptor; nucleoside binding; ion binding; protein binding; nucleotide binding; protein kinase activity; organic cyclic compound binding; heterocyclic compound binding; ribonucleoside binding; kinase activity; ribonucleotide binding; catalytic activity; binding; purine ribonucleoside binding; purine ribonucle…				IPR000719; IPR013210; IPR011009;	Protein kinase domain; Leucine-rich repeat-containing N-terminal, type 2; Protein kinase-like domain;	2.84	0.0899114	0.352113	0.294737	20	6	9.95	0.77	25044	0.177679
K4ADX7	Si037084m	Uncharacterized protein	1.581	0.660837	chlo	cellular response to stress; cellular response to stimulus; response to stress; response to light stimulus; oxidation-reduction process; response to abiotic stimulus; single-organism cellular process; cellular protein metabolic process; single-organism process; protein repair; primary metabolic process; response to stimulus; cellular metabolic process; organic substance metabolic process; metabol…	intracellular organelle; chloroplast part; plastid envelope; organelle envelope; intracellular organelle part; cytoplasm; plastid part; intracellular part; cell; mitochondrion; organelle part; chloroplast envelope; chloroplast; intracellular membrane-bounded organelle; organelle; intracellular; cell part; envelope; membrane-bounded organelle; plastid; cytoplasmic part;	oxidoreductase activity, acting on a sulfur group of donors; peptide-methionine (S)-S-oxide reductase activity; oxidoreductase activity, acting on a sulfur group of donors, disulfide as acceptor; catalytic activity; L-methionine-(S)-S-oxide reductase activity; oxidoreductase activity;	K07304					3.768	0.00022581	0.265393	0.4	5	6	9.4	0.654	12	0.707692
K3Z9M3	Si023244m	Uncharacterized protein	0.652	-0.617056	chlo	cellular response to stress; cellular response to stimulus; response to stress; response to abiotic stimulus; oxidation-reduction process; single-organism cellular process; cellular protein metabolic process; single-organism process; protein repair; response to stimulus; primary metabolic process; cellular metabolic process; cold acclimation; organic substance metabolic process; metabolic process…	organelle; intracellular membrane-bounded organelle; intracellular organelle; nucleus; cell part; intracellular; intracellular part; membrane-bounded organelle; cell;	oxidoreductase activity, acting on a sulfur group of donors; peptide-methionine (R)-S-oxide reductase activity; oxidoreductase activity, acting on a sulfur group of donors, disulfide as acceptor; methionine-R-sulfoxide reductase activity; catalytic activity; oxidoreductase activity;				IPR002579; IPR011057;	Peptide methionine sulphoxide reductase MrsB; Mss4-like;	3.784	1.075e-05	0.264271	0.666667	3	6	9.66667	0.652	2	0.690476
K3Y5K9	Si009497m	Uncharacterized protein	3.282	1.71458	cyto	response to stress; defense response to bacterium; cellular protein metabolic process; immune system process; response to stimulus; primary metabolic process; response to other organism; cellular metabolic process; innate immune response; multi-organism process; response to biotic stimulus; organic substance metabolic process; protein folding; defense response, incompatible interaction; metabolic…		ATP binding; nucleoside phosphate binding; nucleoside binding; ion binding; protein binding; nucleotide binding; organic cyclic compound binding; heterocyclic compound binding; ribonucleoside binding; ribonucleotide binding; binding; purine ribonucleoside binding; anion binding; purine ribonucleotide binding; unfolded protein binding; adenyl ribonucleotide binding; purine nucleoside binding; aden…				IPR020575; IPR020568; IPR003594;	Histidine kinase-like ATPase, C-terminal domain; Heat shock protein Hsp90, N-terminal; Ribosomal protein S5 domain 2-type fold;	3.112	0.0443805	0.321337	0.358974	13	6	11.5385	0.736	12744	0.272894
K3YRJ0	Si016884m	Uncharacterized protein	2.916	1.54399	chlo	dicarboxylic acid metabolic process; alpha-amino acid catabolic process; response to abiotic stimulus; glutamate catabolic process; response to stimulus; cellular metabolic process; organic substance metabolic process; metabolic process; cellular amino acid metabolic process; dicarboxylic acid catabolic process; gamma-aminobutyric acid metabolic process; reactive oxygen species metabolic process;…	intracellular organelle; chloroplast part; cytoplasm; intracellular organelle part; plastid part; intracellular part; plastid stroma; cell; organelle part; chloroplast; organelle; intracellular membrane-bounded organelle; cell part; intracellular; membrane-bounded organelle; plastid; cytoplasmic part; chloroplast stroma;	nucleoside phosphate binding; ion binding; oxidoreductase activity, acting on the aldehyde or oxo group of donors; copper ion binding; nucleotide binding; cofactor binding; oxidoreductase activity; oxidoreductase activity, acting on the aldehyde or oxo group of donors, NAD or NADP as acceptor; heterocyclic compound binding; organic cyclic compound binding; succinate-semialdehyde dehydrogenase [NA…	K17761	SSADH; succinate-semialdehyde dehydrogenase, mitochondrial [EC:1.2.1.24]	sita01100 Metabolic pathways; sita00650 Butanoate metabolism; sita00250 Alanine, aspartate and glutamate metabolism;	IPR016161; IPR015590; IPR016162; IPR016163;	Aldehyde dehydrogenase, N-terminal; Aldehyde dehydrogenase domain; Aldehyde dehydrogenase, C-terminal; Aldehyde/histidinol dehydrogenase;	3.728	0.0181461	0.26824	0.166667	4	6	6	0.659	1266	0.423077
K3Z414	Si021281m	Uncharacterized protein	1.631	0.705757	cyto	sulfur amino acid biosynthetic process; organic acid biosynthetic process; response to abiotic stimulus; aspartate family amino acid metabolic process; biosynthetic process; response to stimulus; organonitrogen compound biosynthetic process; cellular metabolic process; sulfur amino acid metabolic process; sulfur compound biosynthetic process; methionine biosynthetic process; organic substance met…	membrane; organelle membrane; chloroplast part; cell junction; cell periphery; cytoplasm; intracellular part; cell-cell junction; cell; symplast; organelle part; chloroplast envelope; plasmodesma; intracellular; cell part; microbody; membrane-bounded organelle; plastid; intracellular organelle; apoplast; plastid envelope; peroxisome; intracellular organelle part; organelle envelope; plastid part;…	5-methyltetrahydropteroyltri-L-glutamate-dependent methyltransferase activity; methyltransferase activity; transition metal ion binding; catalytic activity; binding; ion binding; S-methyltransferase activity; 5-methyltetrahydrofolate-dependent methyltransferase activity; cation binding; metal ion binding; transferase activity, transferring one-carbon groups; methionine synthase activity; copper i…	K00549	metE; 5-methyltetrahydropteroyltriglutamate--homocysteine methyltransferase [EC:2.1.1.14]	sita01230 Biosynthesis of amino acids; sita01100 Metabolic pathways; sita01110 Biosynthesis of secondary metabolites; sita00450 Selenocompound metabolism; sita00270 Cysteine and methionine metabolism;	IPR013215; IPR002629;	Cobalamin-independent methionine synthase MetE, N-terminal; Cobalamin-independent methionine synthase MetE, C-terminal/archaeal;	4.216	0.00881987	0.237192	0	2	7	3	0.598	788	0.5
K3ZQE6	Si028826m	Uncharacterized protein	1.741	0.799916	cyto	cellular component biogenesis; cellular component organization; cellular response to stress; cellular response to starvation; single-organism process; response to stimulus; cellular metabolic process; cellular response to nutrient levels; organic substance metabolic process; protein oligomerization; response to external stimulus; response to extracellular stimulus; metabolic process; generation o…	apoplast; cell part; intracellular; cytoplasm; intracellular part; cytosol; cell; extracellular region; cytoplasmic part;	carboxy-lyase activity; lyase activity; phosphoenolpyruvate carboxylase activity; catalytic activity; carbon-carbon lyase activity; phosphoenolpyruvate carboxykinase activity;	K01595	ppc; phosphoenolpyruvate carboxylase [EC:4.1.1.31]	sita00710 Carbon fixation in photosynthetic organisms; sita01100 Metabolic pathways; sita00620 Pyruvate metabolism; sita01200 Carbon metabolism;	IPR015813;	Pyruvate/Phosphoenolpyruvate kinase-like domain;	4.096	0	0.244141	1	2	7	8.5	0.613	0	0.772727
K4A6V7	Si034612m	Uncharacterized protein	1.815	0.85997	cyto	response to chemical stimulus; response to stress; response to heat; response to abiotic stimulus; response to temperature stimulus; response to cadmium ion; response to karrikin; response to inorganic substance; response to stimulus; response to other organism; response to virus; multi-organism process; response to metal ion; response to biotic stimulus;	membrane; external encapsulating structure; organelle membrane; cell periphery; cell junction; cytoplasm; macromolecular complex; intracellular part; cell; cell-cell junction; symplast; organelle part; non-membrane-bounded organelle; plasmodesma; intracellular; cell part; cytosolic part; membrane-bounded organelle; plastid; cytosolic ribosome; intracellular organelle; ribosome; apoplast; intracel…	ATP binding; nucleoside phosphate binding; nucleoside binding; ion binding; nucleotide binding; organic cyclic compound binding; heterocyclic compound binding; ribonucleoside binding; ribonucleotide binding; binding; purine ribonucleoside binding; anion binding; purine ribonucleotide binding; adenyl ribonucleotide binding; purine nucleoside binding; adenyl nucleotide binding; purine nucleotide bi…	K03283	HSPA1_8; heat shock 70kDa protein 1/8	sita04144 Endocytosis; sita03040 Spliceosome; sita04141 Protein processing in endoplasmic reticulum;			3.176	0.0621101	0.314861	0.190476	15	7	7.8	0.728	12026	0.19
K4A6U5	Si034600m	Uncharacterized protein	3.659	1.87145	cyto	negative regulation of developmental process; stomatal movement; stomatal closure; response to abiotic stimulus; negative regulation of multicellular organismal process; single-organism process; negative regulation of biological process; response to stimulus; response to other organism; regulation of multicellular organismal process; response to biotic stimulus; regulation of seedling development…	membrane; external encapsulating structure; organelle membrane; cell junction; cell periphery; cytoplasm; macromolecular complex; intracellular part; cell-cell junction; cell; symplast; organelle part; non-membrane-bounded organelle; membrane-enclosed lumen; plasmodesma; intracellular organelle lumen; intracellular; cell part; cytosolic part; membrane-bounded organelle; plastid; organelle lumen; …	ATP binding; nucleoside phosphate binding; nucleoside binding; ion binding; nucleotide binding; organic cyclic compound binding; heterocyclic compound binding; ribonucleoside binding; ribonucleotide binding; binding; purine ribonucleoside binding; anion binding; purine ribonucleotide binding; adenyl ribonucleotide binding; purine nucleoside binding; adenyl nucleotide binding; purine nucleotide bi…	K03283	HSPA1_8; heat shock 70kDa protein 1/8	sita04144 Endocytosis; sita03040 Spliceosome; sita04141 Protein processing in endoplasmic reticulum;			3.176	0.0621101	0.314861	0.190476	15	7	7.8	0.728	12026	0.19
K3YRQ5	Si016949m	Uncharacterized protein	1.88	0.910733	chlo	organic acid biosynthetic process; glucosinolate metabolic process; biosynthetic process; response to stimulus; organonitrogen compound biosynthetic process; cellular metabolic process; sulfur compound biosynthetic process; organic substance metabolic process; S-glycoside metabolic process; metabolic process; cellular amino acid metabolic process; carbohydrate derivative biosynthetic process; gly…	intracellular organelle; chloroplast part; cytoplasm; intracellular organelle part; plastid part; intracellular part; plastid stroma; cell; organelle part; chloroplast; organelle; intracellular membrane-bounded organelle; cell part; intracellular; membrane-bounded organelle; plastid; cytoplasmic part; chloroplast stroma;	isomerase activity; catalytic activity; binding; iron-sulfur cluster binding; lyase activity; hydro-lyase activity; 4 iron, 4 sulfur cluster binding; intramolecular transferase activity; carbon-oxygen lyase activity; intramolecular transferase activity, transferring hydroxy groups; metal cluster binding;	K01703	leuC; 3-isopropylmalate/(R)-2-methylmalate dehydratase large subunit [EC:4.2.1.33 4.2.1.35]	sita01230 Biosynthesis of amino acids; sita01100 Metabolic pathways; sita00290 Valine, leucine and isoleucine biosynthesis; sita01110 Biosynthesis of secondary metabolites; sita01210 2-Oxocarboxylic acid metabolism; sita00660 C5-Branched dibasic acid metabolism;	IPR001030; IPR015932; IPR015931;	Aconitase/3-isopropylmalate dehydratase large subunit, alpha/beta/alpha; Aconitase/3-isopropylmalate dehydratase large subunit, alpha/beta/alpha, subdomain 2; Aconitase/3-isopropylmalate dehydratase large subunit, alpha/beta/alpha, subdomain 1/3;	3.744	0	0.267094	1	2	6	9	0.657	0	0.6
K4A918	Si035374m	Catalase	1.502	0.586885	pero	cellular response to stress; cellular response to starvation; response to abiotic stimulus; response to oxygen-containing compound; single-organism process; response to stimulus; cellular metabolic process; cellular response to nutrient levels; cellular response to hydrogen peroxide; response to lipid; response to external stimulus; response to extracellular stimulus; metabolic process; hydrogen …	chloroplast part; external encapsulating structure; cell periphery; cytoplasm; macromolecular complex; intracellular part; cell; organelle part; chloroplast envelope; non-membrane-bounded organelle; intracellular; cell part; cytosolic part; membrane-bounded organelle; plastid; cytosolic ribosome; intracellular organelle; ribosome; intracellular non-membrane-bounded organelle; plastid envelope; in…	ion binding; antioxidant activity; catalase activity; oxidoreductase activity; heterocyclic compound binding; organic cyclic compound binding; heme binding; transition metal ion binding; catalytic activity; binding; cobalt ion binding; cation binding; metal ion binding; peroxidase activity; tetrapyrrole binding; oxidoreductase activity, acting on peroxide as acceptor;	K03781	katE; catalase [EC:1.11.1.6]	sita04146 Peroxisome; sita01110 Biosynthesis of secondary metabolites; sita00380 Tryptophan metabolism; sita00630 Glyoxylate and dicarboxylate metabolism;	IPR020835; IPR011614; IPR010582;	Catalase core domain; Catalase-like domain; Catalase immune-responsive domain;	4.304	0.00035453	0.232342	0.666667	3	6	5.33333	0.587	70	0.666667
K3XW81	Si006189m	Catalase	1.551	0.633199	cyto	regulation of cellular process; cellular response to stress; regulation of biological quality; cellular response to starvation; death; response to abiotic stimulus; cell redox homeostasis; response to oxygen-containing compound; single-organism process; photoperiodism; response to stimulus; cellular metabolic process; cellular response to nutrient levels; cellular response to hydrogen peroxide; h…	ribosome; intracellular organelle; intracellular non-membrane-bounded organelle; plastid envelope; intracellular organelle part; organelle envelope; cytoplasm; macromolecular complex; plastid part; intracellular part; cytosol; cell; organelle part; mitochondrion; non-membrane-bounded organelle; chloroplast; intracellular membrane-bounded organelle; organelle; intracellular; cell part; envelope; c…	ion binding; antioxidant activity; catalase activity; oxidoreductase activity; heterocyclic compound binding; organic cyclic compound binding; heme binding; transition metal ion binding; catalytic activity; binding; cobalt ion binding; cation binding; metal ion binding; peroxidase activity; tetrapyrrole binding; oxidoreductase activity, acting on peroxide as acceptor;	K03781	katE; catalase [EC:1.11.1.6]	sita04146 Peroxisome; sita01110 Biosynthesis of secondary metabolites; sita00380 Tryptophan metabolism; sita00630 Glyoxylate and dicarboxylate metabolism;	IPR020835; IPR011614; IPR010582;	Catalase core domain; Catalase-like domain; Catalase immune-responsive domain;	4.304	0.00035453	0.232342	0.666667	3	6	5.33333	0.587	70	0.666667
K3XME6	Si003069m	Uncharacterized protein	3.436	1.78073	mito	regulation of cellular process; single organism signaling; cellular response to stimulus; intracellular signal transduction; single-organism cellular process; single-organism process; small GTPase mediated signal transduction; signaling; response to stimulus; response to metal ion; signal transduction; response to chemical stimulus; regulation of biological process; cell communication; response t…	organelle; intracellular membrane-bounded organelle; intracellular organelle; membrane; cell periphery; intracellular; cell part; cytoplasm; vacuole; intracellular part; membrane-bounded organelle; cell; cytoplasmic part; plasma membrane;	nucleoside phosphate binding; nucleoside binding; ion binding; nucleotide binding; organic cyclic compound binding; heterocyclic compound binding; ribonucleoside binding; ribonucleotide binding; binding; purine ribonucleoside binding; anion binding; purine ribonucleotide binding; purine nucleoside binding; guanyl ribonucleotide binding; guanyl nucleotide binding; GTP binding; purine nucleotide bi…	K07937	ARF1; ADP-ribosylation factor 1	sita04144 Endocytosis;	IPR005225; IPR027417;	Small GTP-binding protein domain; P-loop containing nucleoside triphosphate hydrolase;	3.784	1.613e-05	0.264271	0.933333	6	7	11.6667	0.652	2	0.555556
K3ZIS7	Si026480m	Uncharacterized protein	1.675	0.744161	chlo	monosaccharide catabolic process; single-organism carbohydrate catabolic process; glycolysis; response to stimulus; primary metabolic process; carbohydrate metabolic process; cellular metabolic process; response to metal ion; carbohydrate catabolic process; organic substance metabolic process; glucose metabolic process; single-organism carbohydrate metabolic process; organic substance catabolic p…	chloroplast part; chloroplast thylakoid; cytoplasm; macromolecular complex; intracellular part; cell; chloroplast envelope; organelle part; non-membrane-bounded organelle; cell part; intracellular; cytosolic part; membrane-bounded organelle; plastid; cytosolic ribosome; intracellular organelle; ribosome; apoplast; intracellular non-membrane-bounded organelle; plastid envelope; intracellular organ…	lyase activity; fructose-bisphosphate aldolase activity; aldehyde-lyase activity; catalytic activity; carbon-carbon lyase activity;	K01623	ALDO; fructose-bisphosphate aldolase, class I [EC:4.1.2.13]	sita00710 Carbon fixation in photosynthetic organisms; sita01230 Biosynthesis of amino acids; sita00030 Pentose phosphate pathway; sita00010 Glycolysis / Gluconeogenesis; sita01200 Carbon metabolism; sita01100 Metabolic pathways; sita01110 Biosynthesis of secondary metabolites; sita00051 Fructose and mannose metabolism;	IPR013785;	Aldolase-type TIM barrel;	3.608	0.00267531	0.277162	0.533333	6	7	10	0.674	192	0.4
K3ZAQ3	Si023624m	Thioredoxin	2.317	1.21226	cyto	regulation of cellular process; regulation of biological quality; cell redox homeostasis; small molecule metabolic process; single-organism cellular process; single-organism process; cellular homeostasis; ether metabolic process; organic substance metabolic process; homeostatic process; metabolic process; regulation of biological process; single-organism metabolic process; glycerol ether metaboli…	apoplast; extracellular region;	protein disulfide oxidoreductase activity; oxidoreductase activity, acting on a sulfur group of donors; disulfide oxidoreductase activity; oxidoreductase activity, acting on a sulfur group of donors, disulfide as acceptor; enzyme regulator activity; catalytic activity; enzyme activator activity; oxidoreductase activity;	K03671			IPR013766; IPR012336;	Thioredoxin domain; Thioredoxin-like fold;	2.824	0.0620856	0.354108	0.212121	12	5	9.91667	0.772	17314	0.225379
K3YS88	Si017132m	Thioredoxin reductase	1.59	0.669027	chlo	superoxide metabolic process; cellular response to stress; cellular response to stimulus; response to superoxide; cellular response to reactive oxygen species; response to stress; cellular response to superoxide; oxidation-reduction process; response to reactive oxygen species; response to oxygen-containing compound; single-organism cellular process; single-organism process; response to stimulus;…	intracellular part; cell; cell part; intracellular; cytoplasm;	oxidoreductase activity, acting on NAD(P)H; nucleoside phosphate binding; flavin adenine dinucleotide binding; thioredoxin-disulfide reductase activity; ion binding; antioxidant activity; nucleotide binding; oxidoreductase activity, acting on a sulfur group of donors, NAD(P) as acceptor; cofactor binding; oxidoreductase activity; heterocyclic compound binding; organic cyclic compound binding; cat…	K00384	trxB; thioredoxin reductase (NADPH) [EC:1.8.1.9]	sita00450 Selenocompound metabolism; sita00240 Pyrimidine metabolism;	IPR001327; IPR023753;	Pyridine nucleotide-disulphide oxidoreductase, FAD/NAD(P)-binding domain; Pyridine nucleotide-disulphide oxidoreductase, NAD-binding domain;	3.632	0.00051613	0.27533	0.4	5	6	9.6	0.671	24	0.671429
K4AFP9	Si037706m	Uncharacterized protein	1.664	0.734655	chlo	regulation of cellular process; regulation of biological quality; regulation of primary metabolic process; small molecule metabolic process; cell redox homeostasis; single-organism cellular process; ether metabolic process; cellular homeostasis; single-organism process; regulation of carbohydrate metabolic process; organic substance metabolic process; homeostatic process; metabolic process; regul…	intracellular organelle; chloroplast part; chloroplast thylakoid; intracellular organelle part; cytoplasm; plastid part; intracellular part; cytosol; cell; organelle part; chloroplast; intracellular membrane-bounded organelle; organelle; cell part; intracellular; thylakoid; membrane-bounded organelle; plastid thylakoid; plastid; cytoplasmic part; organelle subcompartment;	protein disulfide oxidoreductase activity; disulfide oxidoreductase activity; enzyme regulator activity; catalytic activity; oxidoreductase activity, acting on a sulfur group of donors; enzyme inhibitor activity; enzyme activator activity; oxidoreductase activity;				IPR013766; IPR012336;	Thioredoxin domain; Thioredoxin-like fold;	2.824	0.0620856	0.354108	0.212121	12	5	9.91667	0.772	17314	0.225379
K3YK68	Si014637m	Acyl carrier protein	1.952	0.964953	chlo	organic acid biosynthetic process; single-organism biosynthetic process; small molecule metabolic process; biosynthetic process; cellular lipid metabolic process; fatty acid metabolic process; primary metabolic process; cellular metabolic process; organic substance biosynthetic process; fatty acid biosynthetic process; cellular biosynthetic process; organic substance metabolic process; lipid bios…		ACP phosphopantetheine attachment site binding; prosthetic group binding; cofactor binding; ACP phosphopantetheine attachment site binding involved in fatty acid biosynthetic process; binding;				IPR009081;	Acyl carrier protein-like;	3.536	0	0.282805	1	2	6	10.5	0.683	0	0.7
K3XFH6	Si000645m	Malic enzyme	2.934	1.55287	chlo	cellular component biogenesis; dicarboxylic acid metabolic process; cellular component organization; protein complex subunit organization; protein homooligomerization; oxidation-reduction process; small molecule metabolic process; response to stimulus; cellular metabolic process; response to metal ion; organic substance metabolic process; protein oligomerization; macromolecular complex subunit or…	membrane; intracellular organelle; apoplast; external encapsulating structure; organelle membrane; cell periphery; cell junction; cytoplasm; intracellular organelle part; intracellular part; cytosol; cell; cell-cell junction; extracellular region; symplast; organelle part; plasma membrane; chloroplast; organelle; intracellular membrane-bounded organelle; plasmodesma; intracellular; cell part; vac…	malate dehydrogenase (decarboxylating) activity; nucleoside phosphate binding; ion binding; nucleotide binding; cofactor binding; oxidoreductase activity; oxidoreductase activity, acting on CH-OH group of donors; heterocyclic compound binding; organic cyclic compound binding; oxidoreductase activity, acting on the CH-OH group of donors, NAD or NADP as acceptor; catalytic activity; NAD binding; bi…	K00029	E1.1.1.40; malate dehydrogenase (oxaloacetate-decarboxylating)(NADP+) [EC:1.1.1.40]	sita00710 Carbon fixation in photosynthetic organisms; sita01100 Metabolic pathways; sita00620 Pyruvate metabolism; sita01200 Carbon metabolism;	IPR012302; IPR012301; IPR016040;	Malic enzyme, NAD-binding; Malic enzyme, N-terminal domain; NAD(P)-binding domain;	3.76	0	0.265957	1	2	6	10.5	0.655	0	0.807692
K3YYS4	Si019430m	Uncharacterized protein (Fragment)	1.801	0.848798	chlo			catalytic activity; oxidoreductase activity;				IPR013740; IPR012336;	Redoxin; Thioredoxin-like fold;	3.744	0.0120421	0.267094	0.2	6	6	8.33333	0.657	7416	0.544444
K3XJ75	Si001948m	Uncharacterized protein	1.577	0.657183	chlo	regulation of cellular process; homeostatic process; regulation of biological quality; regulation of biological process; cell redox homeostasis; single-organism cellular process; cellular homeostasis; single-organism process; cellular process; biological regulation;	organelle; intracellular membrane-bounded organelle; intracellular organelle; endoplasmic reticulum; cell part; intracellular; cytoplasm; intracellular part; membrane-bounded organelle; cell; cytoplasmic part;	isomerase activity; catalytic activity;	K09584	PDIA6; protein disulfide-isomerase A6 [EC:5.3.4.1]	sita04141 Protein processing in endoplasmic reticulum;	IPR005788; IPR013766; IPR012336; IPR011679;	Thioredoxin domain; Disulphide isomerase; Thioredoxin-like fold; Endoplasmic reticulum, protein ERp29, C-terminal;	2.872	0.0418032	0.348189	0.0833333	9	5	11.2222	0.766	14244	0.285285
K3YAA0	Si011142m	Uncharacterized protein	1.672	0.741575	chlo	regulation of cellular process; regulation of biological quality; cell redox homeostasis; small molecule metabolic process; single-organism cellular process; single-organism process; cellular homeostasis; ether metabolic process; organic substance metabolic process; homeostatic process; metabolic process; regulation of biological process; single-organism metabolic process; glycerol ether metaboli…		protein disulfide oxidoreductase activity; oxidoreductase activity, acting on a sulfur group of donors; disulfide oxidoreductase activity; catalytic activity; oxidoreductase activity;	K03671			IPR013766; IPR012336;	Thioredoxin domain; Thioredoxin-like fold;	2.856	0.0418139	0.35014	0.381818	11	5	11.3636	0.768	14246	0.264271
K3XLQ2	Si002825m	Uncharacterized protein	2.026	1.01863	chlo	cellular protein metabolic process; biosynthetic process; primary metabolic process; cellular metabolic process; organic substance biosynthetic process; cellular biosynthetic process; organic substance metabolic process; metabolic process; cellular macromolecule biosynthetic process; cellular macromolecule metabolic process; gene expression; macromolecule metabolic process; protein metabolic proc…	membrane; ribosome; intracellular organelle; chloroplast part; intracellular non-membrane-bounded organelle; plastid envelope; organelle envelope; intracellular organelle part; cytoplasm; plastid part; macromolecular complex; intracellular part; plastid stroma; cell; organelle part; chloroplast envelope; chloroplast; non-membrane-bounded organelle; intracellular membrane-bounded organelle; organe…	organic cyclic compound binding; heterocyclic compound binding; RNA binding; binding; nucleic acid binding; structural molecule activity; structural constituent of ribosome;	K02968	RP-S20; small subunit ribosomal protein S20	sita03010 Ribosome;			3.456	0.0205623	0.289352	0.4	5	7	15.8	0.693	1972	0.464706
K3Y8K2	Si010544m	Uncharacterized protein	2.321	1.21475	chlo	metabolic process; oxidation-reduction process; single-organism metabolic process;		transition metal ion binding; catalytic activity; binding; ion binding; metal ion binding; cation binding; zinc ion binding; oxidoreductase activity;				IPR011032; IPR016040; IPR013154;	GroES (chaperonin 10)-like; NAD(P)-binding domain; Alcohol dehydrogenase GroES-like;	4.72	0	0.211864	0	1	7	4	0.535	0	0
K3YI45	Si013914m	Uncharacterized protein	1.904	0.929033	chlo	metabolic process; response to cold; response to stress; oxidation-reduction process; single-organism metabolic process; response to abiotic stimulus; response to temperature stimulus; response to stimulus;	intracellular organelle; apoplast; chloroplast part; plastid envelope; organelle envelope; intracellular organelle part; cytoplasm; plastid part; intracellular part; plastid stroma; cell; extracellular region; organelle part; chloroplast envelope; chloroplast; organelle; intracellular membrane-bounded organelle; intracellular; cell part; envelope; thylakoid; membrane-bounded organelle; plastid; s…	oxidoreductase activity, acting on the CH-CH group of donors; transition metal ion binding; oxidoreductase activity, acting on the CH-CH group of donors, NAD or NADP as acceptor; catalytic activity; binding; 2-alkenal reductase (NADP+) activity; ion binding; metal ion binding; cation binding; zinc ion binding; enone reductase activity; oxidoreductase activity;				IPR011032; IPR016040; IPR013154;	GroES (chaperonin 10)-like; NAD(P)-binding domain; Alcohol dehydrogenase GroES-like;	3.52	0.00471453	0.284091	0	2	6	8.5	0.685	448	0.535714
K3YT79	Si017474m	Uncharacterized protein	1.763	0.818032	chlo	transport; transmembrane transport; single-organism cellular process; single-organism process; localization; cellular process; establishment of localization; single-organism transport;	membrane; chloroplast part; external encapsulating structure; organelle membrane; cell periphery; cytoplasm; intrinsic to membrane; intracellular part; cell; chloroplast envelope; organelle part; non-membrane-bounded organelle; mitochondrial envelope; membrane-enclosed lumen; intracellular organelle lumen; membrane part; cell part; intracellular; organelle inner membrane; membrane-bounded organel…	active transmembrane transporter activity; secondary active transmembrane transporter activity; purine nucleotide transmembrane transporter activity; carbohydrate derivative transporter activity; ion transmembrane transporter activity; ion binding; adenine nucleotide transmembrane transporter activity; anion:anion antiporter activity; substrate-specific transporter activity; ATP:ADP antiporter ac…	K05863			IPR023395;	Mitochondrial carrier domain;	3.696	0.00394884	0.270563	0	2	6	9.5	0.663	204	0.53125
K3XH16	Si001187m	Uncharacterized protein	1.604	0.681674	cyto		cell part; intracellular; cytoplasm; intracellular part; cytosol; cell; cytoplasmic part;	purine NTP-dependent helicase activity; ATP binding; nucleoside phosphate binding; helicase activity; ATP-dependent helicase activity; nucleoside binding; ion binding; hydrolase activity, acting on acid anhydrides; hydrolase activity; nucleotide binding; nucleoside-triphosphatase activity; ATPase activity; organic cyclic compound binding; heterocyclic compound binding; ribonucleoside binding; pyr…				IPR014014; IPR011545; IPR014001; IPR027417; IPR001650;	Helicase, C-terminal; Helicase, superfamily 1/2, ATP-binding domain; RNA helicase, DEAD-box type, Q motif; DEAD/DEAH box helicase domain; P-loop containing nucleoside triphosphate hydrolase;	2.56	0.204833	0.390625	0.385714	21	6	17.381	0.805	32792	0.278802
K3XYV6	Si007114m	Uncharacterized protein	1.587	0.666302	chlo	metabolic process; response to stress; defense response to bacterium; defense response; response to stimulus; cellular metabolic process; cellular process; response to other organism; multi-organism process; response to bacterium; photosynthesis; response to biotic stimulus;	membrane; chloroplast thylakoid membrane; extrinsic to membrane; chloroplast part; cytoplasm; chloroplast thylakoid; oxygen evolving complex; thylakoid membrane; macromolecular complex; intracellular part; cell; chloroplast envelope; organelle part; membrane part; intracellular; cell part; plastid thylakoid membrane; membrane-bounded organelle; plastid; intracellular organelle; apoplast; photosys…	organic cyclic compound binding; heterocyclic compound binding; RNA binding; poly-pyrimidine tract binding; binding; ion binding; nucleic acid binding; cation binding; metal ion binding; calcium ion binding; poly(U) RNA binding; single-stranded RNA binding;	K02717	psbP; photosystem II oxygen-evolving enhancer protein 2	sita01100 Metabolic pathways; sita00195 Photosynthesis;	IPR016123;	Mog1/PsbP, alpha/beta/alpha sandwich;	4.024	0.00061243	0.248509	0.6	5	7	6.6	0.622	42	0.507692
K3ZXS7	Si031409m	Uncharacterized protein	0.648	-0.625934	chlo	photosynthetic electron transport in photosystem I; oxidation-reduction process; response to oxygen-containing compound; response to alcohol; photosynthesis, light reaction; response to organic substance; response to stimulus; cellular metabolic process; response to lipid; metabolic process; response to chemical stimulus; generation of precursor metabolites and energy; single-organism metabolic p…	membrane; plastid chromosome; chloroplast thylakoid membrane; chloroplast part; chloroplast thylakoid; cytoplasm; thylakoid membrane; macromolecular complex; intracellular part; cell; organelle part; non-membrane-bounded organelle; membrane part; cell part; intracellular; chromosome; plastid thylakoid membrane; membrane-bounded organelle; chloroplast photosystem I; plastid; plastid nucleoid; intr…					IPR025564;	Cyanobacterial aminoacyl-tRNA synthetase, CAAD domain;	3.416	0.0274394	0.29274	0.2	6	6	5.83333	0.698	1786	0.246377
K3ZJH2	Si026725m	Uncharacterized protein	1.565	0.646163	chlo	response to blue light; response to light stimulus; response to abiotic stimulus; cellular protein metabolic process; photosynthesis, light reaction; response to far red light; primary metabolic process; energy quenching; response to stimulus; cellular metabolic process; response to red light; organic substance metabolic process; nonphotochemical quenching; metabolic process; generation of precur…	membrane; chloroplast thylakoid membrane; chloroplast part; cytoplasm; chloroplast thylakoid; thylakoid membrane; intrinsic to membrane; macromolecular complex; intracellular part; cell; organelle part; photosystem II antenna complex; thylakoid light-harvesting complex; cell part; intracellular; membrane part; plastid thylakoid membrane; membrane-bounded organelle; plastid; intracellular organell…	organic cyclic compound binding; heterocyclic compound binding; chlorophyll binding; tetrapyrrole binding; binding;	K08916	LHCB5; light-harvesting complex II chlorophyll a/b binding protein 5	sita01100 Metabolic pathways; sita00196 Photosynthesis - antenna proteins;	IPR023329;	Chlorophyll a/b binding protein domain;	3.408	0.0106707	0.293427	0.533333	6	6	7.5	0.699	942	0.326087
K4AED3	Si037240m	Uncharacterized protein	4.671	2.22373	chlo	response to stress; response to light stimulus; response to abiotic stimulus; response to reactive oxygen species; response to oxygen-containing compound; response to stimulus; response to high light intensity; response to chemical stimulus; response to hydrogen peroxide; response to heat; response to temperature stimulus; response to oxidative stress; response to radiation; response to inorganic…			K13993	HSP20; HSP20 family protein	sita04141 Protein processing in endoplasmic reticulum;	IPR002068; IPR008978;	Alpha crystallin/Hsp20 domain; HSP20-like chaperone;	4.12	0.00026667	0.242718	0.533333	6	8	7	0.61	14	0.4375
K3Y9Z4	Si011036m	Uncharacterized protein	3.312	1.7277	extr				K13993	HSP20; HSP20 family protein	sita04141 Protein processing in endoplasmic reticulum;	IPR002068; IPR008978;	Alpha crystallin/Hsp20 domain; HSP20-like chaperone;	4.144	8.6e-06	0.241313	0.666667	3	8	12	0.607	2	0.75
K3YAR4	Si011306m	Uncharacterized protein	2.757	1.4631	chlo	regulation of cellular process; homeostatic process; regulation of biological quality; regulation of biological process; cell redox homeostasis; single-organism cellular process; cellular homeostasis; single-organism process; cellular process; biological regulation;		electron carrier activity; protein disulfide oxidoreductase activity; oxidoreductase activity, acting on a sulfur group of donors; disulfide oxidoreductase activity; catalytic activity; oxidoreductase activity;	K03676			IPR002109; IPR014025; IPR011899; IPR012336;	Glutaredoxin; Glutaredoxin, eukaryotic/virial; Glutaredoxin subgroup; Thioredoxin-like fold;	3.432	0.0191354	0.291375	0.333333	4	5	8.5	0.696	2264	0.458333
K4AG87	Si037512m	Superoxide dismutase [Cu-Zn]	2.239	1.16285	cyto	superoxide metabolic process; metabolic process; reactive oxygen species metabolic process; oxidation-reduction process; single-organism metabolic process; cellular process; cellular metabolic process;		superoxide dismutase activity; catalytic activity; oxidoreductase activity, acting on superoxide radicals as acceptor; binding; ion binding; antioxidant activity; cation binding; metal ion binding; oxidoreductase activity;	K04565	SOD1; superoxide dismutase, Cu-Zn family [EC:1.15.1.1]	sita04146 Peroxisome;	IPR001424;	Superoxide dismutase, copper/zinc binding domain;	3.336	0.0710406	0.29976	0.142857	7	5	8.42857	0.708	17400	0.354037
K3YGI3	Si013351m	Uncharacterized protein	1.759	0.814755	cyto	glycyl-tRNA aminoacylation; cellular aromatic compound metabolic process; cellular protein metabolic process; biosynthetic process; tRNA aminoacylation; cellular metabolic process; organic substance metabolic process; metabolic process; cellular amino acid metabolic process; heterocycle metabolic process; nucleobase-containing compound metabolic process; cellular nitrogen compound metabolic proce…	intracellular part; cell; cell part; intracellular; cytoplasm;	ligase activity, forming aminoacyl-tRNA and related compounds; ATP binding; nucleoside phosphate binding; ligase activity, forming carbon-oxygen bonds; nucleoside binding; ion binding; ligase activity; nucleotide binding; organic cyclic compound binding; heterocyclic compound binding; glycine-tRNA ligase activity; ribonucleoside binding; catalytic activity; ribonucleotide binding; binding; purine…	K01880	GARS; glycyl-tRNA synthetase [EC:6.1.1.14]	sita00970 Aminoacyl-tRNA biosynthesis;	IPR002314; IPR009068; IPR004154; IPR000738; IPR006195;	Anticodon-binding; WHEP-TRS; S15/NS1, RNA-binding; Aminoacyl-tRNA synthetase, class II; Aminoacyl-tRNA synthetase, class II (G/ H/ P/ S), conserved domain;	5.248	0	0.190549	0	1	7	2	0.469	0	0
K3XQ86	Si004066m	Uncharacterized protein (Fragment)	4.2	2.07039	nucl	response to osmotic stress; response to stress; response to light stimulus; response to abiotic stimulus; response to reactive oxygen species; response to oxygen-containing compound; hyperosmotic response; cellular protein metabolic process; primary metabolic process; response to stimulus; cellular metabolic process; organic substance metabolic process; response to high light intensity; protein f…			K13993	HSP20; HSP20 family protein	sita04141 Protein processing in endoplasmic reticulum;	IPR002068; IPR008978;	Alpha crystallin/Hsp20 domain; HSP20-like chaperone;	4.144	8.6e-06	0.241313	0.666667	3	8	12	0.607	2	0.75
K3XDU6	Si000063m	Uncharacterized protein	0.517	-0.951764	chlo			purine NTP-dependent helicase activity; ATP binding; nucleoside phosphate binding; helicase activity; ATP-dependent helicase activity; nucleoside binding; ion binding; hydrolase activity, acting on acid anhydrides; hydrolase activity; nucleotide binding; nucleoside-triphosphatase activity; ATPase activity; organic cyclic compound binding; heterocyclic compound binding; ribonucleoside binding; pyr…				IPR007502; IPR011545; IPR011709; IPR014720; IPR014001; IPR027417; IPR001650;	Helicase, C-terminal; Helicase, superfamily 1/2, ATP-binding domain; Double-stranded RNA-binding domain; Domain of unknown function DUF1605; Helicase-associated domain; DEAD/DEAH box helicase domain; P-loop containing nucleoside triphosphate hydrolase;	3.248	3.011e-05	0.307882	0.904762	7	7	14.7143	0.719	4	0.35034
K3YU74	Si017820m	Uncharacterized protein	2.247	1.168	chlo	single organism signaling; response to brassinosteroid stimulus; single-organism process; cellular response to steroid hormone stimulus; cellular metabolic process; protein folding; response to external stimulus; signal transduction; metabolic process; cell communication; detection of stimulus; intracellular receptor signaling pathway; response to steroid hormone stimulus; response to cadmium ion…	membrane; apoplast; cell periphery; cell part; intracellular; cytoplasm; intracellular part; cytosol; cell; extracellular region; plasma membrane; cytoplasmic part;	peptidyl-prolyl cis-trans isomerase activity; isomerase activity; catalytic activity; cis-trans isomerase activity;				IPR002130;	Cyclophilin-type peptidyl-prolyl cis-trans isomerase domain;	3.256	8.6e-06	0.307125	0.933333	6	7	16.3333	0.718	2	0.388889
K3YYJ7	Si019351m	Peptidyl-prolyl cis-trans isomerase	1.72	0.782409	chlo	cellular protein metabolic process; protein peptidyl-prolyl isomerization; peptidyl-proline modification; primary metabolic process; cellular metabolic process; organic substance metabolic process; protein folding; peptidyl-amino acid modification; metabolic process; cellular macromolecule metabolic process; cellular protein modification process; protein metabolic process; macromolecule metabolic…	membrane; intracellular organelle; cell periphery; cell junction; cytoplasm; intracellular part; cytosol; cell; cell-cell junction; symplast; plasma membrane; chloroplast; intracellular membrane-bounded organelle; organelle; plasmodesma; intracellular; cell part; Golgi apparatus; membrane-bounded organelle; plastid; cytoplasmic part;	peptidyl-prolyl cis-trans isomerase activity; isomerase activity; catalytic activity; cis-trans isomerase activity;	K01802			IPR002130;	Cyclophilin-type peptidyl-prolyl cis-trans isomerase domain;	3.256	8.6e-06	0.307125	0.933333	6	7	16.3333	0.718	2	0.388889
K3ZRS9	Si029309m	Uncharacterized protein	1.7	0.765535	chlo	response to cadmium ion; response to chemical stimulus; response to inorganic substance; response to stimulus; response to metal ion;	membrane; cell periphery; cell part; intracellular; cytoplasm; intracellular part; cytosol; cell; plasma membrane; cytoplasmic part;	binding;	K03456	PPP2R1; serine/threonine-protein phosphatase 2A regulatory subunit A	sita03015 mRNA surveillance pathway;	IPR011989; IPR016024;	Armadillo-type fold; Armadillo-like helical;	3.128	0.0492866	0.319693	0.418182	11	7	17	0.734	13596	0.369565
K4ABL0	Si036267m	Uncharacterized protein	1.586	0.665393	cyto	negative regulation of developmental process; regulation of flower development; reproductive process; negative regulation of flower development; single-organism process; negative regulation of multicellular organismal process; biosynthetic process; cellular metabolic process; regulation of RNA biosynthetic process; metabolic process; seed maturation; single organism reproductive process; regulati…	organelle; intracellular membrane-bounded organelle; intracellular organelle; nucleus; cell part; intracellular; intracellular part; membrane-bounded organelle; cell;	organic cyclic compound binding; heterocyclic compound binding; DNA binding; transition metal ion binding; binding; ion binding; nucleic acid binding; metal ion binding; cation binding; zinc ion binding;	K03145			IPR017923; IPR001222; IPR003618;	Zinc finger, TFIIS-type; Transcription elongation factor S-II, central domain; Transcription factor IIS, N-terminal;	3.824	0	0.261506	1	2	7	20	0.647	0	1
K3XEN1	Si000348m	Uncharacterized protein	1.587	0.666302	plas	reproduction; single-multicellular organism process; organic acid biosynthetic process; reproductive process; seed development; single-organism process; post-embryonic development; biosynthetic process; gametophyte development; organonitrogen compound biosynthetic process; cellular metabolic process; glutamine family amino acid biosynthetic process; organic substance metabolic process; metabolic …	intracellular organelle; cell junction; cytoplasm; intracellular part; cytosol; cell-cell junction; cell; symplast; chloroplast; intracellular membrane-bounded organelle; organelle; plasmodesma; intracellular; cell part; membrane-bounded organelle; plastid; cytoplasmic part;	phosphotransferase activity, carboxyl group as acceptor; oxidoreductase activity, acting on the aldehyde or oxo group of donors, NAD or NADP as acceptor; kinase activity; glutamate-5-semialdehyde dehydrogenase activity; catalytic activity; oxidoreductase activity, acting on the aldehyde or oxo group of donors; amino acid kinase activity; transferase activity; glutamate 5-kinase activity; transfer…	K12657	ALDH18A1; delta-1-pyrroline-5-carboxylate synthetase [EC:2.7.2.11 1.2.1.41]	sita00330 Arginine and proline metabolism; sita01230 Biosynthesis of amino acids; sita01100 Metabolic pathways;	IPR000965; IPR016161; IPR015590; IPR001048; IPR016162; IPR016163;	Gamma-glutamyl phosphate reductase GPR; Aldehyde dehydrogenase, N-terminal; Aspartate/glutamate/uridylate kinase; Aldehyde dehydrogenase domain; Aldehyde dehydrogenase, C-terminal; Aldehyde/histidinol dehydrogenase;	3.768	0	0.265393	0	1	6	13	0.654	0	0
K3Y622	Si009661m	Uncharacterized protein	4.696	2.23143	cyto	protein folding; metabolic process; cellular protein metabolic process; cellular macromolecule metabolic process; macromolecule metabolic process; protein metabolic process; primary metabolic process; cellular process; cellular metabolic process; organic substance metabolic process;		protein binding; binding;	K09571			IPR011990; IPR013026; IPR001179;	Tetratricopeptide-like helical domain; Tetratricopeptide repeat-containing domain; Peptidyl-prolyl cis-trans isomerase, FKBP-type, domain;	4.104	0	0.243665	0	1	7	13	0.612	0	0
K3ZVU4	Si030725m	Uncharacterized protein	1.56	0.641546	chlo	single organism signaling; establishment of protein localization to organelle; cell surface receptor signaling pathway; protein import; protein import into chloroplast stroma; single-organism process; cellular metabolic process; protein transport; establishment of localization; protein targeting; protein targeting to membrane; metabolic process; signal transduction; establishment of localization …	membrane; chloroplast thylakoid membrane; organelle membrane; chloroplast part; cytoplasm; chloroplast thylakoid; thylakoid membrane; macromolecular complex; intracellular part; cell; chloroplast envelope; organelle part; membrane part; intracellular; cell part; organelle inner membrane; plastid membrane; plastid thylakoid membrane; membrane-bounded organelle; plastid; intracellular organelle; ph…							3.728	0.0187277	0.26824	0.2	5	7	5.6	0.659	1848	0.3375
K3XGJ1	Si001011m	Serine hydroxymethyltransferase	1.536	0.619178	chlo	cellular component organization; nucleus organization; single-multicellular organism process; cellular aromatic compound metabolic process; cellular developmental process; single-organism process; gametophyte development; polar nucleus fusion; glycine metabolic process; response to stimulus; tetrahydrofolate interconversion; cellular metabolic process; organic substance metabolic process; cell di…	membrane; plasmodesma; cell part; cell periphery; cell junction; cell-cell junction; cell; symplast; plasma membrane;	catalytic activity; binding; ion binding; glycine hydroxymethyltransferase activity; transferase activity, transferring one-carbon groups; anion binding; hydroxymethyl-, formyl- and related transferase activity; transferase activity; cofactor binding; pyridoxal phosphate binding;				IPR015424; IPR015421; IPR015422;	Pyridoxal phosphate-dependent transferase, major region, subdomain 2; Pyridoxal phosphate-dependent transferase; Pyridoxal phosphate-dependent transferase, major region, subdomain 1;	3.472	0.0197404	0.288018	0.333333	3	6	7.66667	0.691	1526	0.458333
K3YQW0	Si016652m	Arginine decarboxylase	1.622	0.697774	cyto	alpha-amino acid catabolic process; spermidine metabolic process; biosynthetic process; organonitrogen compound biosynthetic process; cellular metabolic process; cellular biogenic amine metabolic process; organic substance metabolic process; polyamine metabolic process; metabolic process; cellular amino acid metabolic process; cellular catabolic process; cellular nitrogen compound metabolic proce…		carboxy-lyase activity; lyase activity; catalytic activity; carbon-carbon lyase activity; arginine decarboxylase activity;	K01583	E4.1.1.19; arginine decarboxylase [EC:4.1.1.19]	sita00330 Arginine and proline metabolism; sita01100 Metabolic pathways;	IPR022643; IPR009006; IPR022644;	Orn/DAP/Arg decarboxylase 2, C-terminal; Orn/DAP/Arg decarboxylase 2, N-terminal; Alanine racemase/group IV decarboxylase, C-terminal;	5.304	0	0.188537	0	1	7	3	0.462	0	0
K3YW49	Si018495m	Uncharacterized protein	4.777	2.2561	cyto	response to stress; response to light stimulus; response to abiotic stimulus; response to reactive oxygen species; response to oxygen-containing compound; response to stimulus; response to high light intensity; response to chemical stimulus; response to hydrogen peroxide; response to heat; response to temperature stimulus; response to oxidative stress; response to radiation; response to inorganic…			K13993	HSP20; HSP20 family protein	sita04141 Protein processing in endoplasmic reticulum;	IPR002068; IPR008978;	Alpha crystallin/Hsp20 domain; HSP20-like chaperone;	4.144	8.6e-06	0.241313	0.666667	3	8	12	0.607	2	0.75
K3XMV8	Si002731m	Uncharacterized protein	2.013	1.00935	cyto				K13993	HSP20; HSP20 family protein	sita04141 Protein processing in endoplasmic reticulum;	IPR002068; IPR008978;	Alpha crystallin/Hsp20 domain; HSP20-like chaperone;	4.152	8.6e-06	0.240848	0	2	8	15	0.606	2	1
K3XMX2	Si003245m	Uncharacterized protein	2.623	1.39122	chlo				K13993	HSP20; HSP20 family protein	sita04141 Protein processing in endoplasmic reticulum;	IPR002068; IPR008978;	Alpha crystallin/Hsp20 domain; HSP20-like chaperone;	4.152	8.6e-06	0.240848	0	2	8	15	0.606	2	1
K3ZJL1	Si026764m	Uncharacterized protein	3.16	1.65992	cyto				K13993	HSP20; HSP20 family protein	sita04141 Protein processing in endoplasmic reticulum;	IPR002068; IPR008978;	Alpha crystallin/Hsp20 domain; HSP20-like chaperone;	4.152	8.6e-06	0.240848	0	2	8	15	0.606	2	1
K3XT07	Si005062m	Uncharacterized protein	3.721	1.89569	nucl							IPR002068; IPR008978;	Alpha crystallin/Hsp20 domain; HSP20-like chaperone;	4.144	8.6e-06	0.241313	0.666667	3	8	12	0.607	2	0.75
K3ZQL2	Si028892m	Uncharacterized protein	2.358	1.23756	chlo	metabolic process; single-organism metabolic process; biosynthetic process; primary metabolic process; organic substance biosynthetic process; organic substance metabolic process; lipid biosynthetic process; lipid metabolic process;								5.16	0.016	0.193798	0	2	7	2	0.48	1566	0.5
K4ALQ8	Si039840m	Uncharacterized protein (Fragment)	1.557	0.638769	cyto	metabolic process; response to chemical stimulus; response to ethylene stimulus; oxidation-reduction process; single-organism metabolic process; response to endogenous stimulus; response to organic substance; response to hormone stimulus; response to stimulus;	intracellular organelle; membrane; chloroplast thylakoid membrane; chloroplast part; plastid envelope; organelle envelope; cytoplasm; intracellular organelle part; chloroplast thylakoid; thylakoid membrane; plastid part; intracellular part; cell; chloroplast envelope; organelle part; chloroplast; photosynthetic membrane; intracellular membrane-bounded organelle; organelle; intracellular; cell par…	oxidoreductase activity, acting on the CH-CH group of donors; oxidoreductase activity, acting on NAD(P)H; oxidoreductase activity, acting on the CH-CH group of donors, NAD or NADP as acceptor; NADPH dehydrogenase activity; catalytic activity; protochlorophyllide reductase activity; oxidoreductase activity;	K00218	E1.3.1.33; protochlorophyllide reductase [EC:1.3.1.33]	sita01100 Metabolic pathways; sita01110 Biosynthesis of secondary metabolites; sita00860 Porphyrin and chlorophyll metabolism;	IPR016040;	NAD(P)-binding domain;	6.152	0	0.162549	0	1	8	2	0.356	0	0
K3YV15	Si018111m	Uncharacterized protein	0.578	-0.790859	chlo	cellular protein metabolic process; photosynthesis, light reaction; primary metabolic process; cellular metabolic process; organic substance metabolic process; photosynthesis, light harvesting in photosystem I; metabolic process; generation of precursor metabolites and energy; protein-chromophore linkage; cellular macromolecule metabolic process; photosynthesis, light harvesting; cellular protein…	membrane; chloroplast thylakoid membrane; chloroplast part; cytoplasm; chloroplast thylakoid; thylakoid membrane; intrinsic to membrane; macromolecular complex; intracellular part; photosystem I antenna complex; cell; organelle part; membrane part; intracellular; cell part; plastid thylakoid membrane; membrane-bounded organelle; plastid; intracellular organelle; photosystem II; intracellular orga…	organic cyclic compound binding; heterocyclic compound binding; pigment binding; chlorophyll binding; tetrapyrrole binding; binding;	K08911	LHCA5; light-harvesting complex I chlorophyll a/b binding protein 5	sita00196 Photosynthesis - antenna proteins;	IPR023329;	Chlorophyll a/b binding protein domain;	4.408	0	0.22686	0	1	7	6	0.574	0	0
K3XL06	Si002579m	Uncharacterized protein	3.529	1.81926	chlo	response to hexose stimulus; response to blue light; response to abiotic stimulus; cellular protein metabolic process; response to oxygen-containing compound; response to stimulus; cellular metabolic process; response to red light; organic substance metabolic process; metabolic process; generation of precursor metabolites and energy; protein-chromophore linkage; photosynthesis, light harvesting; …	membrane; chloroplast part; chloroplast thylakoid; cytoplasm; intrinsic to membrane; macromolecular complex; intracellular part; cell; organelle part; membrane part; cell part; intracellular; membrane-bounded organelle; plastid; intracellular organelle; apoplast; photosystem II; intracellular organelle part; plastid part; plastid stroma; integral to membrane; extracellular region; mitochondrion; …	organic cyclic compound binding; heterocyclic compound binding; chlorophyll binding; tetrapyrrole binding; binding;	K08912	LHCB1; light-harvesting complex II chlorophyll a/b binding protein 1	sita01100 Metabolic pathways; sita00196 Photosynthesis - antenna proteins;	IPR023329;	Chlorophyll a/b binding protein domain;	4.608	0	0.217014	0	1	8	8	0.549	0	0
K4AB63	Si036120m	Uncharacterized protein	0.651	-0.619271	chlo		intracellular organelle; membrane; chloroplast thylakoid membrane; chloroplast part; cytoplasm; intracellular organelle part; chloroplast thylakoid; thylakoid membrane; plastid part; intracellular part; cell; organelle part; chloroplast; photosynthetic membrane; intracellular membrane-bounded organelle; organelle; intracellular; cell part; thylakoid; plastid thylakoid membrane; membrane-bounded o…	structural molecule activity;						4.72	0	0.211864	0	1	8	5	0.535	0	0
K3YVL4	Si018310m	Peptidyl-prolyl cis-trans isomerase	1.608	0.685267	mito	protein folding; metabolic process; cellular protein metabolic process; cellular macromolecule metabolic process; macromolecule metabolic process; protein metabolic process; primary metabolic process; cellular process; cellular metabolic process; organic substance metabolic process;	cell part; intracellular; thylakoid; thylakoid lumen; intracellular part; cell; thylakoid part;	peptidyl-prolyl cis-trans isomerase activity; isomerase activity; catalytic activity; cis-trans isomerase activity;	K01802			IPR001179;	Peptidyl-prolyl cis-trans isomerase, FKBP-type, domain;	3.552	0	0.281532	0	1	7	21	0.681	0	0
K3YZ82	Si019590m	Uncharacterized protein (Fragment)	2.02	1.01436	chlo	metabolic process; cellular metabolic process; cellular process; photosynthesis;		ligase activity, forming carbon-nitrogen bonds; lipoate-protein ligase activity; radical SAM enzyme activity; catalytic activity; binding; iron-sulfur cluster binding; lipoate synthase activity; ligase activity; transferase activity, transferring sulfur-containing groups; sulfurtransferase activity; 4 iron, 4 sulfur cluster binding; transferase activity; metal cluster binding;				IPR004207; IPR008990;	Electron transport accessory protein-like domain; Ferredoxin thioredoxin reductase, alpha chain;	4.736	0	0.211149	0	1	7	3	0.533	0	0
K3YT61	Si017456m	Uncharacterized protein	0.584	-0.77596	chlo	phosphorylation; cellular protein metabolic process; primary metabolic process; cellular metabolic process; phosphate-containing compound metabolic process; organic substance metabolic process; metabolic process; protein phosphorylation; phosphorus metabolic process; cellular macromolecule metabolic process; cellular protein modification process; protein metabolic process; macromolecule metabolic…		ATP binding; nucleoside phosphate binding; phosphotransferase activity, alcohol group as acceptor; nucleoside binding; ion binding; protein tyrosine kinase activity; nucleotide binding; protein kinase activity; organic cyclic compound binding; heterocyclic compound binding; ribonucleoside binding; kinase activity; catalytic activity; ribonucleotide binding; binding; purine ribonucleoside binding;…				IPR000719; IPR013320; IPR011009;	Protein kinase domain; Protein kinase-like domain; Concanavalin A-like lectin/glucanase, subgroup;	4.528	1.613e-05	0.220848	0	2	8	8	0.559	2	1

## Sheet: network edge infor
#node1	node2	node1 string internal id	node2 string internal id	node1 external id	node2 external id	neighborhood on chromosome	gene fusion	phylogenetic cooccurrence	homology	coexpression	experimentally determined interaction	database annotated	combined score
Si022146m	Si000735m	420134	401625	4555.Si022146m	4555.Si000735m	0.461	0.384	0.526	0	0.999	0.957	0.9	0.999
Si032210m	Si018247m	428879	416633	4555.Si032210m	4555.Si018247m	0.382	0	0	0	0.962	0.941	0.428	0.999
Si019535m	Si014107m	417771	413117	4555.Si019535m	4555.Si014107m	0.382	0	0	0	0.962	0.885	0.428	0.998
Si038809m	Si030842m	434486	427712	4555.Si038809m	4555.Si030842m	0	0	0	0	0.962	0.944	0.428	0.998
Si014107m	Si007334m	413117	407180	4555.Si014107m	4555.Si007334m	0.382	0	0	0	0.962	0.931	0.428	0.998
Si030555m	Si003072m	427496	403446	4555.Si030555m	4555.Si003072m	0.382	0	0	0	0.962	0.878	0.428	0.998
Si014107m	Si003072m	413117	403446	4555.Si014107m	4555.Si003072m	0.382	0	0	0	0.962	0.878	0.428	0.998
Si014438m	Si003072m	413370	403446	4555.Si014438m	4555.Si003072m	0.382	0	0	0	0.962	0.872	0.428	0.998
Si030555m	Si019535m	427496	417771	4555.Si030555m	4555.Si019535m	0.382	0	0	0	0.962	0.885	0.428	0.998
Si010261m	Si006583m	409782	406619	4555.Si010261m	4555.Si006583m	0.382	0	0.248	0	0.797	0.804	0.926	0.998
Si014438m	Si007334m	413370	407180	4555.Si014438m	4555.Si007334m	0.382	0	0	0	0.962	0.872	0.428	0.998
Si007334m	Si003072m	407180	403446	4555.Si007334m	4555.Si003072m	0.382	0	0	0	0.962	0.871	0.428	0.998
Si039832m	Si038809m	435489	434486	4555.Si039832m	4555.Si038809m	0	0	0	0	0.962	0.944	0.428	0.998
Si039832m	Si030842m	435489	427712	4555.Si039832m	4555.Si030842m	0	0	0	0	0.962	0.944	0.428	0.998
Si019535m	Si003072m	417771	403446	4555.Si019535m	4555.Si003072m	0.382	0	0	0	0.962	0.878	0.428	0.998
Si019535m	Si007334m	417771	407180	4555.Si019535m	4555.Si007334m	0.382	0	0	0	0.962	0.878	0.428	0.998
Si030555m	Si007334m	427496	407180	4555.Si030555m	4555.Si007334m	0.382	0	0	0	0.962	0.931	0.428	0.998
Si019535m	Si014350m	417771	413301	4555.Si019535m	4555.Si014350m	0.382	0	0	0	0.962	0.845	0.428	0.997
Si003072m	Si002978m	403446	403363	4555.Si003072m	4555.Si002978m	0.382	0	0	0	0.962	0.823	0.428	0.997
Si035961m	Si014438m	432169	413370	4555.Si035961m	4555.Si014438m	0.382	0	0	0	0.962	0.842	0.428	0.997
Si037654m	Si014350m	433479	413301	4555.Si037654m	4555.Si014350m	0.382	0	0	0	0.962	0.845	0.295	0.997
Si037654m	Si010932m	433479	410312	4555.Si037654m	4555.Si010932m	0.382	0	0	0	0.962	0.845	0.295	0.997
Si030555m	Si023688m	427496	421321	4555.Si030555m	4555.Si023688m	0.382	0	0	0	0.962	0.867	0.428	0.997
Si035961m	Si010932m	432169	410312	4555.Si035961m	4555.Si010932m	0.382	0	0	0	0.962	0.809	0.428	0.997
Si007334m	Si002978m	407180	403363	4555.Si007334m	4555.Si002978m	0.382	0	0	0	0.962	0.822	0.428	0.997
Si035961m	Si019535m	432169	417771	4555.Si035961m	4555.Si019535m	0.382	0	0	0	0.962	0.867	0.428	0.997
Si030040m	Si010932m	427071	410312	4555.Si030040m	4555.Si010932m	0.382	0	0	0	0.962	0.809	0.428	0.997
Si030040m	Si003072m	427071	403446	4555.Si030040m	4555.Si003072m	0.382	0	0	0	0.962	0.859	0.428	0.997
Si037654m	Si037416m	433479	433296	4555.Si037654m	4555.Si037416m	0.382	0	0.255	0	0.962	0.832	0.295	0.997
Si037654m	Si019535m	433479	417771	4555.Si037654m	4555.Si019535m	0.382	0	0	0	0.962	0.857	0.295	0.997
Si019535m	Si002978m	417771	403363	4555.Si019535m	4555.Si002978m	0.382	0	0	0	0.962	0.838	0.428	0.997
Si030040m	Si014438m	427071	413370	4555.Si030040m	4555.Si014438m	0.382	0	0	0	0.962	0.842	0.428	0.997
Si014438m	Si014107m	413370	413117	4555.Si014438m	4555.Si014107m	0.382	0	0	0	0.962	0.867	0.428	0.997
Si035961m	Si014107m	432169	413117	4555.Si035961m	4555.Si014107m	0.382	0	0	0	0.962	0.867	0.428	0.997
Si038809m	Si002978m	434486	403363	4555.Si038809m	4555.Si002978m	0	0	0	0	0.962	0.878	0.428	0.997
Si030555m	Si030040m	427496	427071	4555.Si030555m	4555.Si030040m	0.382	0	0	0	0.962	0.867	0.428	0.997
Si030555m	Si014438m	427496	413370	4555.Si030555m	4555.Si014438m	0.382	0	0	0	0.962	0.867	0.428	0.997
Si037654m	Si003072m	433479	403446	4555.Si037654m	4555.Si003072m	0.382	0	0	0	0.962	0.857	0.295	0.997
Si030040m	Si007334m	427071	407180	4555.Si030040m	4555.Si007334m	0.382	0	0	0	0.962	0.859	0.428	0.997
Si010932m	Si003072m	410312	403446	4555.Si010932m	4555.Si003072m	0.382	0	0	0	0.962	0.845	0.428	0.997
Si030842m	Si002978m	427712	403363	4555.Si030842m	4555.Si002978m	0	0	0	0	0.962	0.878	0.428	0.997
Si014350m	Si003072m	413301	403446	4555.Si014350m	4555.Si003072m	0.382	0	0	0	0.962	0.845	0.428	0.997
Si023688m	Si014107m	421321	413117	4555.Si023688m	4555.Si014107m	0.382	0	0	0	0.962	0.867	0.428	0.997
Si023688m	Si014438m	421321	413370	4555.Si023688m	4555.Si014438m	0.382	0	0	0	0.962	0.842	0.428	0.997
Si030842m	Si014107m	427712	413117	4555.Si030842m	4555.Si014107m	0.043	0	0	0	0.962	0.878	0.428	0.997
Si030842m	Si030555m	427712	427496	4555.Si030842m	4555.Si030555m	0.043	0	0	0	0.962	0.878	0.428	0.997
Si030040m	Si019535m	427071	417771	4555.Si030040m	4555.Si019535m	0.382	0	0	0	0.962	0.867	0.428	0.997
Si030040m	Si014350m	427071	413301	4555.Si030040m	4555.Si014350m	0.382	0	0	0	0.962	0.809	0.428	0.997
Si038809m	Si018655m	434486	416953	4555.Si038809m	4555.Si018655m	0.067	0	0	0	0.962	0.884	0.428	0.997
Si037654m	Si002794m	433479	403220	4555.Si037654m	4555.Si002794m	0.382	0	0.246	0	0.962	0.832	0.295	0.997
Si030040m	Si014107m	427071	413117	4555.Si030040m	4555.Si014107m	0.382	0	0	0	0.962	0.867	0.428	0.997
Si014350m	Si007334m	413301	407180	4555.Si014350m	4555.Si007334m	0.382	0	0	0	0.962	0.824	0.428	0.997
Si010932m	Si007334m	410312	407180	4555.Si010932m	4555.Si007334m	0.382	0	0	0	0.962	0.824	0.428	0.997
Si030842m	Si019535m	427712	417771	4555.Si030842m	4555.Si019535m	0	0	0	0	0.962	0.878	0.428	0.997
Si014107m	Si002978m	413117	403363	4555.Si014107m	4555.Si002978m	0.382	0	0	0	0.962	0.838	0.428	0.997
Si035961m	Si030555m	432169	427496	4555.Si035961m	4555.Si030555m	0.382	0	0	0	0.962	0.867	0.428	0.997
Si017082m	Si006583m	415726	406619	4555.Si017082m	4555.Si006583m	0.382	0	0	0	0.797	0.804	0.926	0.997
Si014438m	Si002978m	413370	403363	4555.Si014438m	4555.Si002978m	0.382	0	0	0	0.962	0.827	0.428	0.997
Si035961m	Si007334m	432169	407180	4555.Si035961m	4555.Si007334m	0.382	0	0	0	0.962	0.859	0.428	0.997
Si019535m	Si010932m	417771	410312	4555.Si019535m	4555.Si010932m	0.382	0	0	0	0.962	0.845	0.428	0.997
Si030842m	Si007334m	427712	407180	4555.Si030842m	4555.Si007334m	0	0	0.205	0	0.962	0.871	0.428	0.997
Si035961m	Si003072m	432169	403446	4555.Si035961m	4555.Si003072m	0.382	0	0	0	0.962	0.859	0.428	0.997
Si030555m	Si002978m	427496	403363	4555.Si030555m	4555.Si002978m	0.382	0	0	0	0.962	0.838	0.428	0.997
Si035961m	Si014350m	432169	413301	4555.Si035961m	4555.Si014350m	0.382	0	0	0	0.962	0.809	0.428	0.997
Si014350m	Si002978m	413301	403363	4555.Si014350m	4555.Si002978m	0.382	0	0	0	0.962	0.795	0.428	0.996
Si037654m	Si014438m	433479	413370	4555.Si037654m	4555.Si014438m	0.382	0	0	0	0.962	0.832	0.295	0.996
Si037654m	Si035961m	433479	432169	4555.Si037654m	4555.Si035961m	0.382	0	0	0	0.962	0.823	0.295	0.996
Si030842m	Si023688m	427712	421321	4555.Si030842m	4555.Si023688m	0	0	0	0	0.962	0.859	0.428	0.996
Si030842m	Si014438m	427712	413370	4555.Si030842m	4555.Si014438m	0	0	0	0	0.962	0.859	0.428	0.996
Si030040m	Si002978m	427071	403363	4555.Si030040m	4555.Si002978m	0.382	0	0	0	0.962	0.799	0.428	0.996
Si014350m	Si002794m	413301	403220	4555.Si014350m	4555.Si002794m	0.382	0	0	0	0.962	0.818	0.295	0.996
Si003072m	Si002794m	403446	403220	4555.Si003072m	4555.Si002794m	0.382	0	0	0	0.962	0.832	0.295	0.996
Si035961m	Si023688m	432169	421321	4555.Si035961m	4555.Si023688m	0	0	0	0	0.962	0.842	0.428	0.996
Si038809m	Si007334m	434486	407180	4555.Si038809m	4555.Si007334m	0	0	0	0	0.962	0.858	0.428	0.996
Si030040m	Si023688m	427071	421321	4555.Si030040m	4555.Si023688m	0	0	0	0	0.962	0.842	0.428	0.996
Si018655m	Si003072m	416953	403446	4555.Si018655m	4555.Si003072m	0	0	0	0	0.962	0.85	0.428	0.996
Si037416m	Si003072m	433296	403446	4555.Si037416m	4555.Si003072m	0.382	0	0	0	0.962	0.832	0.295	0.996
Si014350m	Si014107m	413301	413117	4555.Si014350m	4555.Si014107m	0.126	0	0	0	0.962	0.818	0.428	0.996
Si023688m	Si007276m	421321	407135	4555.Si023688m	4555.Si007276m	0	0	0	0	0.962	0.842	0.428	0.996
Si030555m	Si010932m	427496	410312	4555.Si030555m	4555.Si010932m	0.126	0	0	0	0.962	0.818	0.428	0.996
Si035961m	Si030842m	432169	427712	4555.Si035961m	4555.Si030842m	0	0	0	0	0.962	0.859	0.428	0.996
Si038809m	Si030040m	434486	427071	4555.Si038809m	4555.Si030040m	0	0	0	0	0.962	0.839	0.428	0.996
Si030842m	Si003072m	427712	403446	4555.Si030842m	4555.Si003072m	0	0	0	0	0.962	0.871	0.428	0.996
Si035961m	Si002978m	432169	403363	4555.Si035961m	4555.Si002978m	0.382	0	0	0	0.962	0.799	0.428	0.996
Si007334m	Si002794m	407180	403220	4555.Si007334m	4555.Si002794m	0.382	0	0	0	0.962	0.807	0.295	0.996
Si023688m	Si003072m	421321	403446	4555.Si023688m	4555.Si003072m	0	0	0	0	0.962	0.859	0.428	0.996
Si030842m	Si030040m	427712	427071	4555.Si030842m	4555.Si030040m	0	0	0	0	0.962	0.859	0.428	0.996
Si007276m	Si003072m	407135	403446	4555.Si007276m	4555.Si003072m	0	0	0	0	0.962	0.859	0.428	0.996
Si014438m	Si007276m	413370	407135	4555.Si014438m	4555.Si007276m	0	0	0	0	0.962	0.842	0.428	0.996
Si014107m	Si010932m	413117	410312	4555.Si014107m	4555.Si010932m	0.126	0	0	0	0.962	0.818	0.428	0.996
Si010932m	Si002794m	410312	403220	4555.Si010932m	4555.Si002794m	0.382	0	0	0	0.962	0.818	0.295	0.996
Si037654m	Si007334m	433479	407180	4555.Si037654m	4555.Si007334m	0.382	0	0	0	0.962	0.832	0.295	0.996
Si010932m	Si002978m	410312	403363	4555.Si010932m	4555.Si002978m	0.382	0	0	0	0.962	0.795	0.428	0.996
Si037654m	Si030555m	433479	427496	4555.Si037654m	4555.Si030555m	0.382	0	0	0	0.962	0.832	0.295	0.996
Si030555m	Si014350m	427496	413301	4555.Si030555m	4555.Si014350m	0.126	0	0	0	0.962	0.818	0.428	0.996
Si037416m	Si002978m	433296	403363	4555.Si037416m	4555.Si002978m	0.382	0	0	0	0.962	0.807	0.295	0.996
Si037416m	Si014438m	433296	413370	4555.Si037416m	4555.Si014438m	0.382	0	0	0	0.962	0.807	0.295	0.996
Si037654m	Si030040m	433479	427071	4555.Si037654m	4555.Si030040m	0.382	0	0	0	0.962	0.823	0.295	0.996
Si018655m	Si007334m	416953	407180	4555.Si018655m	4555.Si007334m	0	0	0	0	0.962	0.85	0.428	0.996
Si038809m	Si023688m	434486	421321	4555.Si038809m	4555.Si023688m	0	0	0	0	0.962	0.839	0.428	0.996
Si038809m	Si035961m	434486	432169	4555.Si038809m	4555.Si035961m	0	0	0	0	0.962	0.839	0.428	0.996
Si037416m	Si007334m	433296	407180	4555.Si037416m	4555.Si007334m	0.382	0	0	0	0.962	0.807	0.295	0.996
Si023688m	Si019535m	421321	417771	4555.Si023688m	4555.Si019535m	0	0	0	0	0.962	0.867	0.428	0.996
Si037654m	Si014107m	433479	413117	4555.Si037654m	4555.Si014107m	0.382	0	0	0	0.962	0.832	0.295	0.996
Si037416m	Si030040m	433296	427071	4555.Si037416m	4555.Si030040m	0.382	0	0	0	0.962	0.782	0.295	0.995
Si037416m	Si035961m	433296	432169	4555.Si037416m	4555.Si035961m	0.382	0	0	0	0.962	0.782	0.295	0.995
Si014438m	Si010932m	413370	410312	4555.Si014438m	4555.Si010932m	0.067	0	0	0	0.962	0.818	0.428	0.995
Si035961m	Si002794m	432169	403220	4555.Si035961m	4555.Si002794m	0.382	0	0	0	0.962	0.782	0.295	0.995
Si030842m	Si010932m	427712	410312	4555.Si030842m	4555.Si010932m	0	0	0	0	0.962	0.824	0.428	0.995
Si035961m	Si018655m	432169	416953	4555.Si035961m	4555.Si018655m	0	0	0	0	0.962	0.804	0.428	0.995
Si022050m	Si006583m	420061	406619	4555.Si022050m	4555.Si006583m	0.382	0	0.262	0	0.962	0.729	0.271	0.995
Si037416m	Si010932m	433296	410312	4555.Si037416m	4555.Si010932m	0.126	0	0	0	0.962	0.818	0.295	0.995
Si030040m	Si002794m	427071	403220	4555.Si030040m	4555.Si002794m	0.382	0	0	0	0.962	0.782	0.295	0.995
Si023688m	Si018655m	421321	416953	4555.Si023688m	4555.Si018655m	0	0	0	0	0.962	0.827	0.428	0.995
Si037566m	Si037323m	433408	433224	4555.Si037566m	4555.Si037323m	0	0	0.525	0	0.763	0.955	0.286	0.995
Si037416m	Si014350m	433296	413301	4555.Si037416m	4555.Si014350m	0.126	0	0	0	0.962	0.818	0.295	0.995
Si014438m	Si014350m	413370	413301	4555.Si014438m	4555.Si014350m	0.067	0	0	0	0.962	0.818	0.428	0.995
Si030040m	Si018655m	427071	416953	4555.Si030040m	4555.Si018655m	0	0	0	0	0.962	0.804	0.428	0.995
Si030842m	Si014350m	427712	413301	4555.Si030842m	4555.Si014350m	0	0	0	0	0.962	0.824	0.428	0.995
Si023437m	Si020845m	421112	419042	4555.Si023437m	4555.Si020845m	0.382	0	0.527	0	0	0.899	0.832	0.994
Si035654m	Si006433m	431926	406503	4555.Si035654m	4555.Si006433m	0	0	0	0.923	0.753	0.837	0.872	0.994
Si019535m	Si002794m	417771	403220	4555.Si019535m	4555.Si002794m	0.382	0	0	0	0.936	0.832	0.295	0.994
Si014438m	Si002794m	413370	403220	4555.Si014438m	4555.Si002794m	0.067	0	0	0	0.962	0.807	0.295	0.994
Si030842m	Si018655m	427712	416953	4555.Si030842m	4555.Si018655m	0.061	0	0	0	0.911	0.884	0.428	0.993
Si037416m	Si019535m	433296	417771	4555.Si037416m	4555.Si019535m	0.382	0	0	0	0.916	0.832	0.295	0.993
Si031251m	Si024926m	428024	422508	4555.Si031251m	4555.Si024926m	0	0	0	0	0.894	0.561	0.872	0.993
Si037654m	Si002978m	433479	403363	4555.Si037654m	4555.Si002978m	0.382	0	0	0	0.962	0.563	0.295	0.991
Si019535m	Si014438m	417771	413370	4555.Si019535m	4555.Si014438m	0.382	0	0	0	0.826	0.867	0.428	0.99
Si002978m	Si002794m	403363	403220	4555.Si002978m	4555.Si002794m	0.155	0	0	0	0.962	0.557	0.428	0.99
Si038809m	Si003072m	434486	403446	4555.Si038809m	4555.Si003072m	0	0	0	0	0.962	0.548	0.428	0.989
Si030842m	Si007276m	427712	407135	4555.Si030842m	4555.Si007276m	0	0	0	0	0.962	0.55	0.428	0.989
Si019535m	Si007276m	417771	407135	4555.Si019535m	4555.Si007276m	0	0	0	0	0.962	0.55	0.428	0.989
Si030555m	Si007276m	427496	407135	4555.Si030555m	4555.Si007276m	0	0	0	0	0.962	0.55	0.428	0.989
Si038809m	Si007276m	434486	407135	4555.Si038809m	4555.Si007276m	0	0	0	0	0.962	0.541	0.428	0.989
Si035961m	Si007276m	432169	407135	4555.Si035961m	4555.Si007276m	0	0	0	0	0.962	0.542	0.428	0.989
Si023688m	Si007334m	421321	407180	4555.Si023688m	4555.Si007334m	0	0	0	0	0.962	0.55	0.428	0.989
Si014350m	Si007276m	413301	407135	4555.Si014350m	4555.Si007276m	0	0	0	0	0.962	0.537	0.428	0.989
Si038809m	Si019535m	434486	417771	4555.Si038809m	4555.Si019535m	0	0	0	0	0.962	0.563	0.428	0.989
Si007334m	Si007276m	407180	407135	4555.Si007334m	4555.Si007276m	0	0	0	0	0.962	0.55	0.428	0.989
Si039832m	Si007334m	435489	407180	4555.Si039832m	4555.Si007334m	0	0	0	0	0.962	0.554	0.428	0.989
Si030040m	Si007276m	427071	407135	4555.Si030040m	4555.Si007276m	0	0	0	0	0.962	0.542	0.428	0.989
Si010046m	Si000735m	409621	401625	4555.Si010046m	4555.Si000735m	0.459	0	0	0	0.535	0.208	0.952	0.989
Si019535m	Si018655m	417771	416953	4555.Si019535m	4555.Si018655m	0	0	0	0	0.962	0.556	0.428	0.989
Si014107m	Si007276m	413117	407135	4555.Si014107m	4555.Si007276m	0	0	0	0	0.962	0.55	0.428	0.989
Si010932m	Si007276m	410312	407135	4555.Si010932m	4555.Si007276m	0	0	0	0	0.962	0.537	0.428	0.989
Si038809m	Si010932m	434486	410312	4555.Si038809m	4555.Si010932m	0	0	0	0	0.962	0.498	0.428	0.988
Si031473m	Si024926m	428194	422508	4555.Si031473m	4555.Si024926m	0	0	0	0	0.962	0.561	0.387	0.988
Si038809m	Si014350m	434486	413301	4555.Si038809m	4555.Si014350m	0	0	0	0	0.962	0.498	0.428	0.988
Si039832m	Si018655m	435489	416953	4555.Si039832m	4555.Si018655m	0.095	0	0	0	0.808	0.884	0.428	0.986
Si038809m	Si030555m	434486	427496	4555.Si038809m	4555.Si030555m	0	0	0	0	0.962	0.449	0.428	0.986
Si038809m	Si014107m	434486	413117	4555.Si038809m	4555.Si014107m	0	0	0	0	0.962	0.449	0.428	0.986
Si037654m	Si030842m	433479	427712	4555.Si037654m	4555.Si030842m	0	0	0	0	0.962	0.534	0.295	0.986
Si039832m	Si002978m	435489	403363	4555.Si039832m	4555.Si002978m	0	0	0	0	0.824	0.878	0.428	0.986
Si018655m	Si002978m	416953	403363	4555.Si018655m	4555.Si002978m	0	0	0	0	0.818	0.859	0.428	0.984
Si037416m	Si002794m	433296	403220	4555.Si037416m	4555.Si002794m	0.057	0	0	0	0.875	0.807	0.295	0.981
Si018655m	Si014438m	416953	413370	4555.Si018655m	4555.Si014438m	0.062	0	0	0	0.824	0.827	0.428	0.981
Si030555m	Si002794m	427496	403220	4555.Si030555m	4555.Si002794m	0.057	0	0	0	0.875	0.807	0.295	0.981
Si014107m	Si002794m	413117	403220	4555.Si014107m	4555.Si002794m	0.057	0	0	0	0.875	0.807	0.295	0.981
Si038809m	Si037654m	434486	433479	4555.Si038809m	4555.Si037654m	0	0	0	0	0.962	0.27	0.295	0.978
Si039832m	Si007276m	435489	407135	4555.Si039832m	4555.Si007276m	0	0	0	0	0.962	0	0.428	0.977
Si010312m	Si010261m	409820	409782	4555.Si010312m	4555.Si010261m	0.382	0	0	0	0.383	0.208	0.935	0.977
Si039832m	Si019535m	435489	417771	4555.Si039832m	4555.Si019535m	0	0	0	0	0.962	0	0.428	0.977
Si023688m	Si002978m	421321	403363	4555.Si023688m	4555.Si002978m	0	0	0	0	0.824	0.799	0.428	0.977
Si039832m	Si037654m	435489	433479	4555.Si039832m	4555.Si037654m	0	0	0	0	0.962	0.19	0.295	0.976
Si037654m	Si007276m	433479	407135	4555.Si037654m	4555.Si007276m	0	0	0	0	0.962	0.146	0.295	0.975
Si010261m	Si005058m	409782	405299	4555.Si010261m	4555.Si005058m	0.382	0	0	0	0.259	0.208	0.935	0.973
Si017082m	Si010312m	415726	409820	4555.Si017082m	4555.Si010312m	0.382	0	0	0	0.259	0.208	0.935	0.973
Si017082m	Si005058m	415726	405299	4555.Si017082m	4555.Si005058m	0.382	0	0	0	0.259	0.208	0.935	0.973
Si023461m	Si020845m	421130	419042	4555.Si023461m	4555.Si020845m	0.382	0	0.527	0	0	0.899	0.199	0.973
Si018655m	Si014107m	416953	413117	4555.Si018655m	4555.Si014107m	0	0	0	0	0.629	0.859	0.516	0.972
Si030555m	Si018655m	427496	416953	4555.Si030555m	4555.Si018655m	0	0	0	0	0.629	0.859	0.516	0.972
Si023688m	Si014350m	421321	413301	4555.Si023688m	4555.Si014350m	0	0	0	0	0.774	0.804	0.428	0.972
Si023688m	Si010932m	421321	410312	4555.Si023688m	4555.Si010932m	0	0	0	0	0.774	0.804	0.428	0.972
Si018655m	Si010932m	416953	410312	4555.Si018655m	4555.Si010932m	0	0	0	0	0.823	0.744	0.428	0.971
Si018655m	Si014350m	416953	413301	4555.Si018655m	4555.Si014350m	0	0	0	0	0.823	0.744	0.428	0.971
Si022146m	Si010046m	420134	409621	4555.Si022146m	4555.Si010046m	0.382	0	0	0	0.392	0.095	0.926	0.971
Si022050m	Si017082m	420061	415726	4555.Si022050m	4555.Si017082m	0.382	0	0	0	0.83	0.561	0.199	0.958
Si022050m	Si010261m	420061	409782	4555.Si022050m	4555.Si010261m	0.382	0	0	0	0.83	0.561	0.199	0.958
Si030842m	Si002794m	427712	403220	4555.Si030842m	4555.Si002794m	0	0	0	0	0.826	0.679	0.295	0.957
Si039832m	Si023688m	435489	421321	4555.Si039832m	4555.Si023688m	0	0	0	0	0.848	0.55	0.428	0.957
Si037416m	Si030842m	433296	427712	4555.Si037416m	4555.Si030842m	0.043	0	0	0	0.821	0.679	0.295	0.956
Si037416m	Si023688m	433296	421321	4555.Si037416m	4555.Si023688m	0.382	0	0	0	0.522	0.81	0.295	0.955
Si038809m	Si014438m	434486	413370	4555.Si038809m	4555.Si014438m	0	0	0	0	0.831	0.541	0.428	0.951
Si007276m	Si002794m	407135	403220	4555.Si007276m	4555.Si002794m	0	0	0	0	0.825	0.633	0.295	0.95
Si039832m	Si003072m	435489	403446	4555.Si039832m	4555.Si003072m	0	0	0	0	0.823	0.554	0.428	0.95
Si018655m	Si007276m	416953	407135	4555.Si018655m	4555.Si007276m	0	0	0	0	0.828	0.531	0.428	0.949
Si037654m	Si023688m	433479	421321	4555.Si037654m	4555.Si023688m	0	0	0	0	0.824	0.616	0.295	0.948
Si016669m	Si010312m	415391	409820	4555.Si016669m	4555.Si010312m	0	0	0	0	0.212	0	0.935	0.946
Si016669m	Si005058m	415391	405299	4555.Si016669m	4555.Si005058m	0	0	0	0	0.212	0	0.935	0.946
Si031478m	Si030861m	428198	427729	4555.Si031478m	4555.Si030861m	0	0	0	0	0.396	0.885	0.127	0.934
Si023437m	Si006583m	421112	406619	4555.Si023437m	4555.Si006583m	0.067	0	0	0	0.085	0	0.926	0.931
Si031473m	petB	428194	422292	4555.Si031473m	4555.Si024707m	0	0	0	0	0	0.881	0.426	0.928
Si013961m	Si013489m	413003	412634	4555.Si013961m	4555.Si013489m	0.064	0	0	0	0.042	0	0.926	0.928
Si032667m	Si000774m	429329	401659	4555.Si032667m	4555.Si000774m	0.044	0	0	0	0.053	0.046	0.926	0.928
Si013613m	Si006583m	412734	406619	4555.Si013613m	4555.Si006583m	0	0	0	0	0.064	0	0.926	0.928
Si020845m	Si006583m	419042	406619	4555.Si020845m	4555.Si006583m	0.067	0	0	0	0	0	0.926	0.928
Si035074m	Si000774m	431460	401659	4555.Si035074m	4555.Si000774m	0.044	0	0	0	0.053	0.046	0.926	0.928
Si038809m	Si002794m	434486	403220	4555.Si038809m	4555.Si002794m	0	0	0	0	0.86	0.296	0.295	0.924
Si016669m	Si002240m	415391	402790	4555.Si016669m	4555.Si002240m	0.065	0	0	0	0	0	0.92	0.922
Si034620m	Si006490m	431096	406547	4555.Si034620m	4555.Si006490m	0	0	0	0	0.1	0	0.916	0.921
Si007276m	Si002978m	407135	403363	4555.Si007276m	4555.Si002978m	0	0	0	0	0.829	0.094	0.521	0.919
Si013613m	Si005058m	412734	405299	4555.Si013613m	4555.Si005058m	0	0	0	0	0.065	0	0.916	0.918
Si013613m	Si010312m	412734	409820	4555.Si013613m	4555.Si010312m	0	0	0	0	0.068	0	0.916	0.918
Si037390m	Si031036m	433274	427850	4555.Si037390m	4555.Si031036m	0	0	0	0	0.243	0.806	0.428	0.908
Si037390m	Si031021m	433274	427838	4555.Si037390m	4555.Si031021m	0	0	0	0	0.243	0.806	0.428	0.908
Si010312m	Si005058m	409820	405299	4555.Si010312m	4555.Si005058m	0	0	0.527	0.949	0.09	0	0.9	0.907
Si014900m	Si013961m	413776	413003	4555.Si014900m	4555.Si013961m	0.042	0	0	0	0.098	0.053	0.9	0.907
Si016973m	Si005855m	415635	406030	4555.Si016973m	4555.Si005855m	0	0	0	0	0.077	0	0.9	0.903
Si017082m	Si013613m	415726	412734	4555.Si017082m	4555.Si013613m	0.042	0	0	0	0.065	0	0.9	0.902
Si034703m	Si026272m	431161	423739	4555.Si034703m	4555.Si026272m	0	0	0	0	0.064	0	0.9	0.902
Si014900m	Si010431m	413776	409914	4555.Si014900m	4555.Si010431m	0	0	0	0	0	0	0.9	0.9
Si035226m	Si016442m	431592	415209	4555.Si035226m	4555.Si016442m	0	0	0	0	0	0	0.9	0.9
Si035226m	Si030459m	431592	427418	4555.Si035226m	4555.Si030459m	0	0	0	0	0	0	0.9	0.9
Si014900m	Si002156m	413776	402728	4555.Si014900m	4555.Si002156m	0	0	0	0	0	0	0.9	0.9
Si022552m	Si006490m	420451	406547	4555.Si022552m	4555.Si006490m	0	0	0	0	0.044	0	0.9	0.9
Si014900m	Si013489m	413776	412634	4555.Si014900m	4555.Si013489m	0	0	0	0	0	0	0.9	0.9
Si014900m	Si003834m	413776	404103	4555.Si014900m	4555.Si003834m	0	0	0	0	0	0	0.9	0.9
Si014900m	Si002134m	413776	402713	4555.Si014900m	4555.Si002134m	0	0	0	0	0	0	0.9	0.9
Si038730m	Si010055m	434407	409627	4555.Si038730m	4555.Si010055m	0	0	0	0	0	0	0.9	0.9
Si022514m	Si014900m	420426	413776	4555.Si022514m	4555.Si014900m	0	0	0	0	0	0	0.9	0.9
Si020695m	Si014900m	418895	413776	4555.Si020695m	4555.Si014900m	0	0	0	0	0	0	0.9	0.9
Si036414m	Si006490m	432516	406547	4555.Si036414m	4555.Si006490m	0	0	0	0	0	0	0.9	0.9
Si022557m	Si014900m	420456	413776	4555.Si022557m	4555.Si014900m	0	0	0	0	0	0	0.9	0.9
Si014900m	Si006871m	413776	406836	4555.Si014900m	4555.Si006871m	0	0	0	0	0	0	0.9	0.9
Si039832m	Si014438m	435489	413370	4555.Si039832m	4555.Si014438m	0	0	0	0	0.629	0.55	0.428	0.896
Si006583m	Si005058m	406619	405299	4555.Si006583m	4555.Si005058m	0.382	0	0	0	0.171	0.11	0.8	0.896
Si010312m	Si006583m	409820	406619	4555.Si010312m	4555.Si006583m	0.382	0	0	0	0.171	0.11	0.8	0.896
Si031473m	Si031251m	428194	428024	4555.Si031473m	4555.Si031251m	0	0	0	0	0.827	0.094	0.387	0.895
Si037323m	Si031478m	433224	428198	4555.Si037323m	4555.Si031478m	0	0	0	0	0.684	0.61	0.17	0.888
Si037416m	Si007276m	433296	407135	4555.Si037416m	4555.Si007276m	0	0	0	0	0.796	0.269	0.295	0.885
Si039832m	Si035961m	435489	432169	4555.Si039832m	4555.Si035961m	0	0	0	0	0.698	0.364	0.428	0.88
Si039832m	Si030040m	435489	427071	4555.Si039832m	4555.Si030040m	0	0	0	0	0.698	0.364	0.428	0.88
Si036414m	Si000735m	432516	401625	4555.Si036414m	4555.Si000735m	0.415	0	0	0	0.058	0	0.8	0.88
Si036414m	Si022146m	432516	420134	4555.Si036414m	4555.Si022146m	0.382	0	0	0	0.055	0.092	0.8	0.879
Si021101m	Si002635m	419268	403096	4555.Si021101m	4555.Si002635m	0	0	0	0	0.042	0.748	0.533	0.877
Si021101m	Si014320m	419268	413277	4555.Si021101m	4555.Si014320m	0	0	0	0	0.042	0.748	0.533	0.877
Si028794m	Si002635m	426037	403096	4555.Si028794m	4555.Si002635m	0	0	0	0	0.042	0.748	0.533	0.877
Si028794m	Si014320m	426037	413277	4555.Si028794m	4555.Si014320m	0	0	0	0	0.042	0.748	0.533	0.877
Si018655m	Si002794m	416953	403220	4555.Si018655m	4555.Si002794m	0	0	0	0	0.781	0.251	0.295	0.874
Si037654m	Si018655m	433479	416953	4555.Si037654m	4555.Si018655m	0	0	0	0	0.823	0.068	0.295	0.873
Si037566m	Si031478m	433408	428198	4555.Si037566m	4555.Si031478m	0	0	0	0	0.682	0.552	0.168	0.871
Si022050m	Si005058m	420061	405299	4555.Si022050m	4555.Si005058m	0	0	0	0	0.285	0.095	0.8	0.859
Si022050m	Si010312m	420061	409820	4555.Si022050m	4555.Si010312m	0	0	0	0	0.285	0.095	0.8	0.859
Si037084m	Si023244m	433035	420961	4555.Si037084m	4555.Si023244m	0.382	0	0.41	0	0.15	0.554	0	0.843
Si021101m	Si009497m	419268	409173	4555.Si021101m	4555.Si009497m	0	0	0	0	0	0.668	0.543	0.841
Si028794m	Si009497m	426037	409173	4555.Si028794m	4555.Si009497m	0	0	0	0	0	0.668	0.543	0.841
Si039832m	Si014350m	435489	413301	4555.Si039832m	4555.Si014350m	0	0	0	0	0.509	0.476	0.428	0.839
Si039832m	Si010932m	435489	410312	4555.Si039832m	4555.Si010932m	0	0	0	0	0.509	0.476	0.428	0.839
Si016884m	Si000735m	415565	401625	4555.Si016884m	4555.Si000735m	0.067	0	0	0	0.184	0	0.8	0.834
Si024926m	Si018247m	422508	416633	4555.Si024926m	4555.Si018247m	0	0	0	0	0.832	0	0	0.832
Si022552m	Si021281m	420451	419418	4555.Si022552m	4555.Si021281m	0	0	0	0	0.042	0	0.829	0.829
Si022146m	Si016884m	420134	415565	4555.Si022146m	4555.Si016884m	0.059	0	0	0	0.14	0.043	0.8	0.824
Si031036m	Si014107m	427850	413117	4555.Si031036m	4555.Si014107m	0	0	0	0	0.823	0	0	0.823
Si031036m	Si030555m	427850	427496	4555.Si031036m	4555.Si030555m	0	0	0	0	0.823	0	0	0.823
Si031021m	Si030555m	427838	427496	4555.Si031021m	4555.Si030555m	0	0	0	0	0.823	0	0	0.823
Si031021m	Si014107m	427838	413117	4555.Si031021m	4555.Si014107m	0	0	0	0	0.823	0	0	0.823
Si006490m	Si000735m	406547	401625	4555.Si006490m	4555.Si000735m	0	0	0	0	0.154	0	0.8	0.823
Si035074m	Si006490m	431460	406547	4555.Si035074m	4555.Si006490m	0	0	0	0	0.101	0.093	0.8	0.822
Si032667m	Si006490m	429329	406547	4555.Si032667m	4555.Si006490m	0	0	0	0	0.101	0.093	0.8	0.822
Si022050m	Si013613m	420061	412734	4555.Si022050m	4555.Si013613m	0	0	0	0	0.085	0.104	0.8	0.821
Si028826m	Si006583m	426063	406619	4555.Si028826m	4555.Si006583m	0.118	0	0	0	0.045	0	0.8	0.816
Si032210m	Si024926m	428879	422508	4555.Si032210m	4555.Si024926m	0	0	0	0	0.814	0	0	0.814
Si023688m	Si002794m	421321	403220	4555.Si023688m	4555.Si002794m	0	0	0	0	0.441	0.557	0.295	0.81
Si038809m	Si037416m	434486	433296	4555.Si038809m	4555.Si037416m	0	0	0	0	0.685	0.202	0.295	0.807
Si022146m	Si006490m	420134	406547	4555.Si022146m	4555.Si006490m	0	0	0	0	0.071	0	0.8	0.806
Si034612m	Si009497m	431090	409173	4555.Si034612m	4555.Si009497m	0	0	0	0	0.357	0.679	0.119	0.802
Si034600m	Si009497m	431080	409173	4555.Si034600m	4555.Si009497m	0	0	0	0	0.357	0.679	0.119	0.802
Si035074m	Si032667m	431460	429329	4555.Si035074m	4555.Si032667m	0	0	0.527	0.978	0	0	0.8	0.802
Si016949m	Si000774m	415618	401659	4555.Si016949m	4555.Si000774m	0	0	0	0	0.05	0	0.8	0.801
Si035374m	Si006189m	431708	406295	4555.Si035374m	4555.Si006189m	0	0	0.527	0.987	0	0	0.8	0.801
Si030555m	Si014107m	427496	413117	4555.Si030555m	4555.Si014107m	0	0	0.527	0.986	0	0	0.8	0.801
Si016442m	Si006490m	415209	406547	4555.Si016442m	4555.Si006490m	0	0	0	0	0	0	0.8	0.8
Si028826m	Si013613m	426063	412734	4555.Si028826m	4555.Si013613m	0	0	0	0	0	0	0.8	0.8
Si037654m	Si031021m	433479	427838	4555.Si037654m	4555.Si031021m	0	0	0	0	0.796	0	0	0.796
Si037654m	Si031036m	433479	427850	4555.Si037654m	4555.Si031036m	0	0	0	0	0.796	0	0	0.796
Si021101m	Si003069m	419268	403443	4555.Si021101m	4555.Si003069m	0.06	0	0	0	0	0.559	0.541	0.793
Si028794m	Si003069m	426037	403443	4555.Si028794m	4555.Si003069m	0.06	0	0	0	0	0.559	0.541	0.793
Si028794m	Si021101m	426037	419268	4555.Si028794m	4555.Si021101m	0.067	0	0	0.726	0	0.552	0.543	0.792
Si037416m	Si018655m	433296	416953	4555.Si037416m	4555.Si018655m	0	0	0	0	0.344	0.584	0.295	0.79
Si026480m	Si010261m	423911	409782	4555.Si026480m	4555.Si010261m	0.382	0	0	0	0.383	0.208	0.381	0.788
Si031021m	Si003072m	427838	403446	4555.Si031021m	4555.Si003072m	0	0	0	0	0.78	0	0	0.78
Si031036m	Si003072m	427850	403446	4555.Si031036m	4555.Si003072m	0	0	0	0	0.78	0	0	0.78
Si031021m	Si030842m	427838	427712	4555.Si031021m	4555.Si030842m	0	0	0	0	0.777	0	0	0.777
Si031036m	Si030842m	427850	427712	4555.Si031036m	4555.Si030842m	0	0	0	0	0.777	0	0	0.777
Si023624m	Si017132m	421267	415768	4555.Si023624m	4555.Si017132m	0.382	0	0	0	0.235	0.558	0	0.772
Si037706m	Si017132m	433516	415768	4555.Si037706m	4555.Si017132m	0.382	0	0	0	0.235	0.558	0	0.772
Si032210m	Si014637m	428879	413534	4555.Si032210m	4555.Si014637m	0	0	0	0	0.766	0	0	0.766
Si035961m	Si031036m	432169	427850	4555.Si035961m	4555.Si031036m	0	0	0	0	0.763	0	0	0.763
Si031021m	Si030040m	427838	427071	4555.Si031021m	4555.Si030040m	0	0	0	0	0.763	0	0	0.763
Si031036m	Si030040m	427850	427071	4555.Si031036m	4555.Si030040m	0	0	0	0	0.763	0	0	0.763
Si035961m	Si031021m	432169	427838	4555.Si035961m	4555.Si031021m	0	0	0	0	0.763	0	0	0.763
Si000774m	Si000735m	401659	401625	4555.Si000774m	4555.Si000735m	0.454	0	0	0	0.117	0	0.544	0.76
Si000735m	Si000645m	401625	401559	4555.Si000735m	4555.Si000645m	0.454	0	0	0	0.117	0	0.544	0.76
Si039832m	Si014107m	435489	413117	4555.Si039832m	4555.Si014107m	0	0	0	0	0.596	0	0.428	0.759
Si039832m	Si030555m	435489	427496	4555.Si039832m	4555.Si030555m	0	0	0	0	0.596	0	0.428	0.759
Si038809m	Si031036m	434486	427850	4555.Si038809m	4555.Si031036m	0	0	0	0	0.755	0	0	0.755
Si018247m	Si014637m	416633	413534	4555.Si018247m	4555.Si014637m	0	0	0	0	0.755	0	0	0.755
Si038809m	Si031021m	434486	427838	4555.Si038809m	4555.Si031021m	0	0	0	0	0.755	0	0	0.755
Si031473m	Si018247m	428194	416633	4555.Si031473m	4555.Si018247m	0	0	0	0	0.754	0	0	0.754
Si022050m	Si016669m	420061	415391	4555.Si022050m	4555.Si016669m	0.231	0	0	0	0.687	0	0	0.749
Si023624m	Si019430m	421267	417667	4555.Si023624m	4555.Si019430m	0	0	0	0	0.101	0.549	0.428	0.747
Si037706m	Si019430m	433516	417667	4555.Si037706m	4555.Si019430m	0	0	0	0	0.101	0.549	0.428	0.747
Si026480m	Si017082m	423911	415726	4555.Si026480m	4555.Si017082m	0.382	0	0	0	0.259	0.208	0.381	0.745
Si031021m	Si014438m	427838	413370	4555.Si031021m	4555.Si014438m	0	0	0	0	0.742	0.045	0	0.743
Si031036m	Si014438m	427850	413370	4555.Si031036m	4555.Si014438m	0	0	0	0	0.742	0.045	0	0.743
Si037084m	Si023624m	433035	421267	4555.Si037084m	4555.Si023624m	0.099	0	0	0	0	0.539	0.428	0.741
Si037706m	Si037084m	433516	433035	4555.Si037706m	4555.Si037084m	0.099	0	0	0	0	0.539	0.428	0.741
Si037323m	Si030861m	433224	427729	4555.Si037323m	4555.Si030861m	0	0	0	0	0.393	0.557	0.087	0.733
Si017132m	Si001948m	415768	402579	4555.Si017132m	4555.Si001948m	0.382	0	0	0	0.099	0.558	0	0.732
Si017132m	Si011142m	415768	410474	4555.Si017132m	4555.Si011142m	0.382	0	0	0	0.099	0.558	0	0.732
Si019430m	Si011142m	417667	410474	4555.Si019430m	4555.Si011142m	0	0	0	0	0.042	0.549	0.428	0.731
Si037566m	Si030861m	433408	427729	4555.Si037566m	4555.Si030861m	0	0	0	0	0.386	0.537	0.12	0.727
Si024926m	petB	422508	422292	4555.Si024926m	4555.Si024707m	0	0	0	0	0	0.56	0.386	0.718
Si037654m	Si002825m	433479	403245	4555.Si037654m	4555.Si002825m	0	0	0	0	0.711	0	0	0.711
Si002825m	Si002794m	403245	403220	4555.Si002825m	4555.Si002794m	0	0	0	0	0.706	0	0	0.706
Si031021m	Si007334m	427838	407180	4555.Si031021m	4555.Si007334m	0	0	0	0	0.7	0	0	0.7
Si031036m	Si007334m	427850	407180	4555.Si031036m	4555.Si007334m	0	0	0	0	0.7	0	0	0.7
Si037416m	Si002825m	433296	403245	4555.Si037416m	4555.Si002825m	0	0	0	0	0.697	0	0	0.697
Si031036m	Si019535m	427850	417771	4555.Si031036m	4555.Si019535m	0	0	0	0	0.695	0	0	0.695
Si031021m	Si019535m	427838	417771	4555.Si031021m	4555.Si019535m	0	0	0	0	0.695	0	0	0.695
Si032210m	Si019535m	428879	417771	4555.Si032210m	4555.Si019535m	0.042	0	0	0	0.691	0	0	0.691
Si031021m	Si023688m	427838	421321	4555.Si031021m	4555.Si023688m	0.042	0	0	0	0.678	0	0	0.678
Si031036m	Si023688m	427850	421321	4555.Si031036m	4555.Si023688m	0.042	0	0	0	0.678	0	0	0.678
Si019430m	Si001948m	417667	402579	4555.Si019430m	4555.Si001948m	0	0	0	0	0.042	0.549	0.295	0.668
Si034612m	Si021101m	431090	419268	4555.Si034612m	4555.Si021101m	0	0	0	0	0	0.474	0.37	0.654
Si034600m	Si021101m	431080	419268	4555.Si034600m	4555.Si021101m	0	0	0	0	0	0.474	0.37	0.654
Si034612m	Si028794m	431090	426037	4555.Si034612m	4555.Si028794m	0	0	0	0	0	0.474	0.37	0.654
Si034600m	Si028794m	431080	426037	4555.Si034600m	4555.Si028794m	0	0	0	0	0	0.474	0.37	0.654
Si016884m	Si010544m	415565	410006	4555.Si016884m	4555.Si010544m	0	0	0	0	0.042	0.508	0.295	0.638
Si016884m	Si013914m	415565	412964	4555.Si016884m	4555.Si013914m	0	0	0	0	0.042	0.508	0.295	0.638
Si016949m	Si000735m	415618	401625	4555.Si016949m	4555.Si000735m	0.456	0	0	0	0.12	0	0.295	0.633
Si031251m	Si018247m	428024	416633	4555.Si031251m	4555.Si018247m	0	0	0	0	0.628	0.047	0	0.63
Si017474m	Si000735m	416042	401625	4555.Si017474m	4555.Si000735m	0	0	0	0	0.521	0.042	0.247	0.624
Si014350m	Si001187m	413301	402004	4555.Si014350m	4555.Si001187m	0	0	0	0	0.23	0.363	0.295	0.624
Si010932m	Si001187m	410312	402004	4555.Si010932m	4555.Si001187m	0	0	0	0	0.23	0.363	0.295	0.624
Si037566m	Si007114m	433408	407022	4555.Si037566m	4555.Si007114m	0	0	0.256	0	0.515	0	0	0.623
Si031409m	Si007114m	428142	407022	4555.Si031409m	4555.Si007114m	0	0	0.446	0	0.337	0	0	0.617
Si031478m	Si026725m	428198	424110	4555.Si031478m	4555.Si026725m	0	0	0	0	0.573	0	0.127	0.611
Si022050m	Si000735m	420061	401625	4555.Si022050m	4555.Si000735m	0.432	0	0	0	0.34	0	0	0.609
Si003072m	Si001187m	403446	402004	4555.Si003072m	4555.Si001187m	0	0	0	0	0.116	0.414	0.295	0.602
Si037240m	Si011036m	433162	410388	4555.Si037240m	4555.Si011036m	0	0	0.495	0	0.243	0	0	0.601
Si017132m	Si011306m	415768	410603	4555.Si017132m	4555.Si011306m	0.101	0	0	0	0.102	0.53	0	0.587
Si037512m	Si023624m	433371	421267	4555.Si037512m	4555.Si023624m	0	0	0	0	0.165	0.199	0.428	0.584
Si037706m	Si037512m	433516	433371	4555.Si037706m	4555.Si037512m	0	0	0	0	0.165	0.199	0.428	0.584
Si034620m	Si013351m	431096	412513	4555.Si034620m	4555.Si013351m	0.067	0	0	0	0.214	0.476	0	0.582
Si037512m	Si006490m	433371	406547	4555.Si037512m	4555.Si006490m	0	0	0	0	0.099	0.552	0	0.579
Si022146m	Si000774m	420134	401659	4555.Si022146m	4555.Si000774m	0.382	0	0	0	0.098	0	0.295	0.572
Si022146m	Si000645m	420134	401559	4555.Si022146m	4555.Si000645m	0.382	0	0	0	0.098	0	0.295	0.572
Si037240m	Si004066m	433162	404332	4555.Si037240m	4555.Si004066m	0	0	0.466	0	0.232	0	0	0.572
Si039832m	Si002794m	435489	403220	4555.Si039832m	4555.Si002794m	0	0	0	0	0.417	0	0.295	0.571
Si032210m	Si031409m	428879	428142	4555.Si032210m	4555.Si031409m	0	0	0	0	0.385	0	0.331	0.57
Si026725m	Si007114m	424110	407022	4555.Si026725m	4555.Si007114m	0	0	0	0	0.548	0	0.087	0.569
Si001187m	Si000063m	402004	401067	4555.Si001187m	4555.Si000063m	0	0	0	0	0.12	0.208	0.428	0.566
Si017820m	Si001187m	416304	402004	4555.Si017820m	4555.Si001187m	0.066	0	0	0	0	0.105	0.521	0.564
Si028794m	Si001187m	426037	402004	4555.Si028794m	4555.Si001187m	0	0	0	0	0	0.106	0.533	0.564
Si021101m	Si001187m	419268	402004	4555.Si021101m	4555.Si001187m	0	0	0	0	0	0.106	0.533	0.564
Si019351m	Si001187m	417590	402004	4555.Si019351m	4555.Si001187m	0.066	0	0	0	0	0.105	0.521	0.564
Si029309m	Si028794m	426462	426037	4555.Si029309m	4555.Si028794m	0	0	0	0	0.065	0.055	0.538	0.556
Si028794m	Si026272m	426037	423739	4555.Si028794m	4555.Si026272m	0	0	0	0	0	0.556	0	0.556
Si029309m	Si021101m	426462	419268	4555.Si029309m	4555.Si021101m	0	0	0	0	0.065	0.055	0.538	0.556
Si026272m	Si021101m	423739	419268	4555.Si026272m	4555.Si021101m	0	0	0	0	0	0.556	0	0.556
Si022050m	Si001187m	420061	402004	4555.Si022050m	4555.Si001187m	0.064	0	0	0	0.042	0.537	0	0.548
Si036414m	Si030459m	432516	427418	4555.Si036414m	4555.Si030459m	0.382	0	0	0	0.044	0	0.295	0.547
Si036267m	Si028794m	432394	426037	4555.Si036267m	4555.Si028794m	0	0	0	0	0	0.094	0.518	0.544
Si036267m	Si021101m	432394	419268	4555.Si036267m	4555.Si021101m	0	0	0	0	0	0.094	0.518	0.544
Si031036m	Si002978m	427850	403363	4555.Si031036m	4555.Si002978m	0	0	0	0	0.543	0	0	0.543
Si031036m	Si018655m	427850	416953	4555.Si031036m	4555.Si018655m	0	0	0	0	0.543	0	0	0.543
Si000735m	Si000348m	401625	401315	4555.Si000735m	4555.Si000348m	0.451	0	0	0	0.044	0.2	0	0.543
Si031021m	Si018655m	427838	416953	4555.Si031021m	4555.Si018655m	0	0	0	0	0.543	0	0	0.543
Si031021m	Si002978m	427838	403363	4555.Si031021m	4555.Si002978m	0	0	0	0	0.543	0	0	0.543
Si037323m	Si007114m	433224	407022	4555.Si037323m	4555.Si007114m	0	0	0	0	0.538	0	0	0.538
Si035374m	Si019430m	431708	417667	4555.Si035374m	4555.Si019430m	0	0	0	0	0	0.537	0	0.537
Si019430m	Si006189m	417667	406295	4555.Si019430m	4555.Si006189m	0	0	0	0	0	0.537	0	0.537
Si009661m	Si009497m	409296	409173	4555.Si009661m	4555.Si009497m	0	0	0	0	0.098	0.172	0.428	0.535
Si037654m	Si001187m	433479	402004	4555.Si037654m	4555.Si001187m	0	0	0	0	0.11	0.317	0.295	0.534
Si035961m	Si001187m	432169	402004	4555.Si035961m	4555.Si001187m	0	0	0	0	0.13	0.299	0.295	0.532
Si030040m	Si001187m	427071	402004	4555.Si030040m	4555.Si001187m	0	0	0	0	0.13	0.299	0.295	0.532
Si011142m	Si010261m	410474	409782	4555.Si011142m	4555.Si010261m	0.06	0	0	0	0.104	0.489	0	0.532
Si032210m	Si007334m	428879	407180	4555.Si032210m	4555.Si007334m	0.042	0	0	0	0.53	0	0	0.53
Si037706m	Si010261m	433516	409782	4555.Si037706m	4555.Si010261m	0.06	0	0	0	0.102	0.489	0	0.53
Si037323m	Si030725m	433224	427629	4555.Si037323m	4555.Si030725m	0	0	0.494	0	0.103	0	0	0.526
Si037566m	Si030725m	433408	427629	4555.Si037566m	4555.Si030725m	0	0	0.495	0	0.099	0	0	0.525
Si032210m	Si010261m	428879	409782	4555.Si032210m	4555.Si010261m	0.067	0	0	0	0.51	0	0	0.523
Si031409m	Si030725m	428142	427629	4555.Si031409m	4555.Si030725m	0	0	0.416	0	0.217	0	0	0.523
Si021281m	Si001011m	419418	401856	4555.Si021281m	4555.Si001011m	0.126	0	0	0	0.284	0	0.295	0.52
Si037706m	Si017082m	433516	415726	4555.Si037706m	4555.Si017082m	0.06	0	0	0	0.068	0.489	0	0.513
Si023624m	Si017082m	421267	415726	4555.Si023624m	4555.Si017082m	0.06	0	0	0	0.068	0.489	0	0.513
Si023624m	Si010261m	421267	409782	4555.Si023624m	4555.Si010261m	0.06	0	0	0	0.068	0.489	0	0.513
Si017082m	Si011142m	415726	410474	4555.Si017082m	4555.Si011142m	0.06	0	0	0	0.064	0.489	0	0.511
Si023624m	Si023244m	421267	420961	4555.Si023624m	4555.Si023244m	0.105	0	0	0	0.115	0	0.428	0.507
Si037706m	Si023244m	433516	420961	4555.Si037706m	4555.Si023244m	0.105	0	0	0	0.115	0	0.428	0.507
Si016669m	Si006583m	415391	406619	4555.Si016669m	4555.Si006583m	0.062	0	0	0	0.496	0	0	0.507
Si034600m	Si001187m	431080	402004	4555.Si034600m	4555.Si001187m	0	0	0	0	0.124	0.09	0.428	0.504
Si034612m	Si001187m	431090	402004	4555.Si034612m	4555.Si001187m	0	0	0	0	0.124	0.09	0.428	0.504
Si026480m	Si006583m	423911	406619	4555.Si026480m	4555.Si006583m	0.382	0	0	0	0.171	0.11	0	0.504
Si031478m	Si010261m	428198	409782	4555.Si031478m	4555.Si010261m	0	0	0	0	0.502	0	0	0.502
Si030459m	Si016652m	427418	415378	4555.Si030459m	4555.Si016652m	0.382	0	0	0	0	0	0.226	0.501
Si010261m	Si001948m	409782	402579	4555.Si010261m	4555.Si001948m	0.06	0	0	0	0	0.489	0	0.499
Si017082m	Si001948m	415726	402579	4555.Si017082m	4555.Si001948m	0.06	0	0	0	0	0.489	0	0.499
Si032210m	Si026725m	428879	424110	4555.Si032210m	4555.Si026725m	0	0	0	0	0.28	0	0.331	0.497
Si026480m	Si016669m	423911	415391	4555.Si026480m	4555.Si016669m	0	0	0	0	0.212	0	0.379	0.489
Si014438m	Si001187m	413370	402004	4555.Si014438m	4555.Si001187m	0	0	0	0	0.048	0.299	0.295	0.488
Si037706m	Si011142m	433516	410474	4555.Si037706m	4555.Si011142m	0	0	0.491	0.722	0.148	0.202	0.205	0.488
Si023624m	Si011306m	421267	410603	4555.Si023624m	4555.Si011306m	0.062	0	0	0	0.168	0.095	0.36	0.487
Si037706m	Si011306m	433516	410603	4555.Si037706m	4555.Si011306m	0.062	0	0	0	0.168	0.095	0.36	0.487
Si037323m	Si032210m	433224	428879	4555.Si037323m	4555.Si032210m	0	0	0	0	0.485	0	0	0.485
Si037240m	Si018495m	433162	416825	4555.Si037240m	4555.Si018495m	0	0	0.437	0	0.117	0	0	0.481
Si031409m	Si002825m	428142	403245	4555.Si031409m	4555.Si002825m	0	0	0.401	0	0.17	0	0	0.481
Si032210m	Si000735m	428879	401625	4555.Si032210m	4555.Si000735m	0.06	0	0	0	0.47	0	0	0.48
Si039832m	Si037416m	435489	433296	4555.Si039832m	4555.Si037416m	0	0	0	0	0.292	0	0.295	0.479
Si014320m	Si003069m	413277	403443	4555.Si014320m	4555.Si003069m	0	0	0	0	0.042	0.294	0.29	0.477
Si003069m	Si002635m	403443	403096	4555.Si003069m	4555.Si002635m	0	0	0	0	0.042	0.294	0.29	0.477
Si031036m	Si031021m	427850	427838	4555.Si031036m	4555.Si031021m	0	0	0	0.944	0.179	0	0.387	0.475
Si035654m	Si003069m	431926	403443	4555.Si035654m	4555.Si003069m	0	0	0	0	0.114	0.271	0.247	0.471
Si031409m	Si026725m	428142	424110	4555.Si031409m	4555.Si026725m	0	0	0	0	0.241	0	0.331	0.47
Si038730m	Si000735m	434407	401625	4555.Si038730m	4555.Si000735m	0.409	0	0	0	0.139	0.043	0	0.47
Si037240m	Si034600m	433162	431080	4555.Si037240m	4555.Si034600m	0.382	0	0	0	0.135	0.087	0	0.469
Si034612m	Si004066m	431090	404332	4555.Si034612m	4555.Si004066m	0.382	0	0	0	0.135	0.087	0	0.469
Si034600m	Si002731m	431080	403170	4555.Si034600m	4555.Si002731m	0.382	0	0	0	0.135	0.087	0	0.469
Si034612m	Si003245m	431090	403591	4555.Si034612m	4555.Si003245m	0.382	0	0	0	0.135	0.087	0	0.469
Si034600m	Si026764m	431080	424144	4555.Si034600m	4555.Si026764m	0.382	0	0	0	0.135	0.087	0	0.469
Si034612m	Si011036m	431090	410388	4555.Si034612m	4555.Si011036m	0.382	0	0	0	0.135	0.087	0	0.469
Si034600m	Si003245m	431080	403591	4555.Si034600m	4555.Si003245m	0.382	0	0	0	0.135	0.087	0	0.469
Si034612m	Si026764m	431090	424144	4555.Si034612m	4555.Si026764m	0.382	0	0	0	0.135	0.087	0	0.469
Si034600m	Si011036m	431080	410388	4555.Si034600m	4555.Si011036m	0.382	0	0	0	0.135	0.087	0	0.469
Si034600m	Si018495m	431080	416825	4555.Si034600m	4555.Si018495m	0.382	0	0	0	0.135	0.087	0	0.469
Si034612m	Si018495m	431090	416825	4555.Si034612m	4555.Si018495m	0.382	0	0	0	0.135	0.087	0	0.469
Si034600m	Si004066m	431080	404332	4555.Si034600m	4555.Si004066m	0.382	0	0	0	0.135	0.087	0	0.469
Si034612m	Si005062m	431090	405303	4555.Si034612m	4555.Si005062m	0.382	0	0	0	0.135	0.087	0	0.469
Si037240m	Si034612m	433162	431090	4555.Si037240m	4555.Si034612m	0.382	0	0	0	0.135	0.087	0	0.469
Si034612m	Si002731m	431090	403170	4555.Si034612m	4555.Si002731m	0.382	0	0	0	0.135	0.087	0	0.469
Si034600m	Si005062m	431080	405303	4555.Si034600m	4555.Si005062m	0.382	0	0	0	0.135	0.087	0	0.469
Si016669m	Si010261m	415391	409782	4555.Si016669m	4555.Si010261m	0.382	0	0	0	0.174	0	0	0.467
Si017082m	Si016669m	415726	415391	4555.Si017082m	4555.Si016669m	0.382	0	0	0	0.174	0	0	0.467
Si029309m	Si014320m	426462	413277	4555.Si029309m	4555.Si014320m	0	0	0	0	0.102	0.045	0.428	0.466
Si029309m	Si002635m	426462	403096	4555.Si029309m	4555.Si002635m	0	0	0	0	0.102	0.045	0.428	0.466
Si037323m	Si010261m	433224	409782	4555.Si037323m	4555.Si010261m	0	0	0	0	0.465	0	0	0.465
Si030861m	Si026725m	427729	424110	4555.Si030861m	4555.Si026725m	0	0	0	0.826	0.412	0	0.127	0.464
Si023624m	Si009497m	421267	409173	4555.Si023624m	4555.Si009497m	0	0	0	0	0.098	0.381	0.117	0.463
Si037706m	Si009497m	433516	409173	4555.Si037706m	4555.Si009497m	0	0	0	0	0.098	0.381	0.117	0.463
Si009497m	Si001948m	409173	402579	4555.Si009497m	4555.Si001948m	0	0	0	0	0.098	0.381	0.117	0.463
Si011142m	Si009497m	410474	409173	4555.Si011142m	4555.Si009497m	0	0	0	0	0.098	0.381	0.117	0.463
Si037512m	Si011142m	433371	410474	4555.Si037512m	4555.Si011142m	0	0	0	0	0.065	0.254	0.291	0.462
Si037084m	Si011142m	433035	410474	4555.Si037084m	4555.Si011142m	0.099	0	0	0	0.043	0.218	0.295	0.461
Si032210m	Si001011m	428879	401856	4555.Si032210m	4555.Si001011m	0.382	0	0	0	0.163	0	0	0.46
Si037084m	Si001948m	433035	402579	4555.Si037084m	4555.Si001948m	0.099	0	0	0	0	0.218	0.295	0.459
Si006433m	Si003069m	406503	403443	4555.Si006433m	4555.Si003069m	0	0	0	0	0.092	0.271	0.247	0.458
Si028892m	Si022552m	426121	420451	4555.Si028892m	4555.Si022552m	0.457	0	0	0	0	0	0	0.457
Si039840m	Si028892m	435497	426121	4555.Si039840m	4555.Si028892m	0.458	0	0	0	0	0	0	0.457
Si037323m	Si026725m	433224	424110	4555.Si037323m	4555.Si026725m	0	0	0	0	0.429	0	0.087	0.456
Si030725m	Si002825m	427629	403245	4555.Si030725m	4555.Si002825m	0	0	0.313	0	0.239	0	0	0.454
Si031478m	Si026480m	428198	423911	4555.Si031478m	4555.Si026480m	0	0	0	0	0.451	0	0	0.451
Si037240m	Si005062m	433162	405303	4555.Si037240m	4555.Si005062m	0	0	0.451	0	0	0	0	0.451
Si031478m	Si010312m	428198	409820	4555.Si031478m	4555.Si010312m	0	0	0	0	0.451	0	0	0.451
Si021101m	Si011142m	419268	410474	4555.Si021101m	4555.Si011142m	0.067	0	0	0	0.042	0.394	0.101	0.447
Si034612m	Si017820m	431090	416304	4555.Si034612m	4555.Si017820m	0	0	0	0	0.065	0.102	0.395	0.447
Si034600m	Si017820m	431080	416304	4555.Si034600m	4555.Si017820m	0	0	0	0	0.065	0.102	0.395	0.447
Si028794m	Si011142m	426037	410474	4555.Si028794m	4555.Si011142m	0.067	0	0	0	0.042	0.394	0.101	0.447
Si034612m	Si019351m	431090	417590	4555.Si034612m	4555.Si019351m	0	0	0	0	0.065	0.102	0.395	0.447
Si028794m	Si001948m	426037	402579	4555.Si028794m	4555.Si001948m	0.067	0	0	0	0.042	0.394	0.101	0.447
Si021101m	Si001948m	419268	402579	4555.Si021101m	4555.Si001948m	0.067	0	0	0	0.042	0.394	0.101	0.447
Si034600m	Si019351m	431080	417590	4555.Si034600m	4555.Si019351m	0	0	0	0	0.065	0.102	0.395	0.447
Si037706m	Si021101m	433516	419268	4555.Si037706m	4555.Si021101m	0.067	0	0	0	0.042	0.394	0.101	0.447
Si023624m	Si021101m	421267	419268	4555.Si023624m	4555.Si021101m	0.067	0	0	0	0.042	0.394	0.101	0.447
Si028794m	Si023624m	426037	421267	4555.Si028794m	4555.Si023624m	0.067	0	0	0	0.042	0.394	0.101	0.447
Si037706m	Si028794m	433516	426037	4555.Si037706m	4555.Si028794m	0.067	0	0	0	0.042	0.394	0.101	0.447
Si024926m	Si017474m	422508	416042	4555.Si024926m	4555.Si017474m	0	0	0	0	0.243	0.072	0.276	0.446
Si038730m	Si022146m	434407	420134	4555.Si038730m	4555.Si022146m	0.382	0	0	0	0.136	0	0	0.443
Si039832m	Si029309m	435489	426462	4555.Si039832m	4555.Si029309m	0	0	0	0	0.065	0	0.428	0.442
Si035654m	Si021101m	431926	419268	4555.Si035654m	4555.Si021101m	0	0	0	0	0	0.297	0.238	0.441
Si021101m	Si006433m	419268	406503	4555.Si021101m	4555.Si006433m	0	0	0	0	0	0.297	0.238	0.441
Si028794m	Si006433m	426037	406503	4555.Si028794m	4555.Si006433m	0	0	0	0	0.042	0.297	0.238	0.441
Si035654m	Si028794m	431926	426037	4555.Si035654m	4555.Si028794m	0	0	0	0	0	0.297	0.238	0.441
Si032210m	Si013914m	428879	412964	4555.Si032210m	4555.Si013914m	0	0	0	0	0.441	0	0	0.441
Si018247m	Si007334m	416633	407180	4555.Si018247m	4555.Si007334m	0.059	0	0	0	0.431	0	0	0.441
Si031409m	Si018111m	428142	416533	4555.Si031409m	4555.Si018111m	0	0	0	0	0.199	0	0.331	0.441
Si023624m	Si011142m	421267	410474	4555.Si023624m	4555.Si011142m	0	0	0.525	0.795	0.093	0.202	0.205	0.439
Si037416m	Si031021m	433296	427838	4555.Si037416m	4555.Si031021m	0	0	0	0	0.436	0	0	0.436
Si037416m	Si031036m	433296	427850	4555.Si037416m	4555.Si031036m	0	0	0	0	0.436	0	0	0.436
Si009497m	Si002635m	409173	403096	4555.Si009497m	4555.Si002635m	0	0	0	0	0.065	0.095	0.387	0.435
Si029309m	Si009497m	426462	409173	4555.Si029309m	4555.Si009497m	0	0	0	0	0.065	0.093	0.387	0.434
Si037654m	Si018247m	433479	416633	4555.Si037654m	4555.Si018247m	0.059	0	0	0	0.423	0	0	0.433
Si039832m	Si038730m	435489	434407	4555.Si039832m	4555.Si038730m	0.382	0	0	0	0.121	0	0	0.433
Si031478m	Si002579m	428198	403056	4555.Si031478m	4555.Si002579m	0	0	0	0	0.341	0	0.175	0.433
Si031021m	Si007276m	427838	407135	4555.Si031021m	4555.Si007276m	0	0	0	0	0.433	0	0	0.433
Si031036m	Si007276m	427850	407135	4555.Si031036m	4555.Si007276m	0	0	0	0	0.433	0	0	0.433
Si035961m	Si029309m	432169	426462	4555.Si035961m	4555.Si029309m	0	0	0	0	0.051	0	0.428	0.433
Si030040m	Si029309m	427071	426462	4555.Si030040m	4555.Si029309m	0	0	0	0	0.051	0	0.428	0.433
Si014320m	Si009497m	413277	409173	4555.Si014320m	4555.Si009497m	0	0	0	0	0.065	0.091	0.387	0.433
Si007334m	Si001187m	407180	402004	4555.Si007334m	4555.Si001187m	0	0	0	0	0.069	0.203	0.295	0.431
Si018247m	Si001011m	416633	401856	4555.Si018247m	4555.Si001011m	0.382	0	0	0	0.116	0	0	0.43
Si038809m	Si029309m	434486	426462	4555.Si038809m	4555.Si029309m	0	0	0	0	0.042	0	0.428	0.428
Si029309m	Si019535m	426462	417771	4555.Si029309m	4555.Si019535m	0	0	0	0	0.042	0	0.428	0.428
Si036120m	Si030725m	432283	427629	4555.Si036120m	4555.Si030725m	0	0	0.388	0	0.101	0	0	0.426
Si021101m	Si017820m	419268	416304	4555.Si021101m	4555.Si017820m	0.057	0	0	0	0.042	0.207	0.294	0.426
Si028794m	Si017820m	426037	416304	4555.Si028794m	4555.Si017820m	0.057	0	0	0	0.042	0.207	0.294	0.426
Si021101m	Si019351m	419268	417590	4555.Si021101m	4555.Si019351m	0.057	0	0	0	0.042	0.207	0.294	0.426
Si028794m	Si019351m	426037	417590	4555.Si028794m	4555.Si019351m	0.057	0	0	0	0.042	0.207	0.294	0.426
Si014320m	Si006433m	413277	406503	4555.Si014320m	4555.Si006433m	0	0	0	0	0.042	0.102	0.386	0.425
Si006433m	Si002635m	406503	403096	4555.Si006433m	4555.Si002635m	0	0	0	0	0.042	0.102	0.386	0.425
Si029309m	Si006433m	426462	406503	4555.Si029309m	4555.Si006433m	0	0	0	0	0.099	0	0.386	0.423
Si031036m	Si002794m	427850	403220	4555.Si031036m	4555.Si002794m	0	0	0	0	0.423	0	0	0.422
Si037512m	Si001948m	433371	402579	4555.Si037512m	4555.Si001948m	0	0	0	0	0.065	0.199	0.291	0.422
Si031021m	Si002794m	427838	403220	4555.Si031021m	4555.Si002794m	0	0	0	0	0.423	0	0	0.422
Si018310m	Si001187m	416685	402004	4555.Si018310m	4555.Si001187m	0	0	0	0	0.31	0.1	0.144	0.421
Si032210m	Si031251m	428879	428024	4555.Si032210m	4555.Si031251m	0	0	0	0	0.42	0	0	0.42
Si022050m	Si002794m	420061	403220	4555.Si022050m	4555.Si002794m	0.382	0	0	0	0.101	0	0	0.42
Si031021m	Si010932m	427838	410312	4555.Si031021m	4555.Si010932m	0	0	0	0	0.408	0.055	0	0.416
Si031036m	Si014350m	427850	413301	4555.Si031036m	4555.Si014350m	0	0	0	0	0.408	0.055	0	0.416
Si036414m	Si011306m	432516	410603	4555.Si036414m	4555.Si011306m	0.382	0	0	0	0.064	0.073	0	0.416
Si031036m	Si010932m	427850	410312	4555.Si031036m	4555.Si010932m	0	0	0	0	0.408	0.055	0	0.416
Si031021m	Si014350m	427838	413301	4555.Si031021m	4555.Si014350m	0	0	0	0	0.408	0.055	0	0.416
Si037512m	Si035374m	433371	431708	4555.Si037512m	4555.Si035374m	0.044	0	0	0	0.113	0.136	0.295	0.414
Si019351m	Si000063m	417590	401067	4555.Si019351m	4555.Si000063m	0	0	0	0	0	0.203	0.295	0.414
Si037512m	Si006189m	433371	406295	4555.Si037512m	4555.Si006189m	0.044	0	0	0	0.113	0.136	0.295	0.414
Si019590m	Si010046m	417825	409621	4555.Si019590m	4555.Si010046m	0.382	0	0	0	0.092	0	0	0.414
Si017820m	Si000063m	416304	401067	4555.Si017820m	4555.Si000063m	0	0	0	0	0	0.203	0.295	0.414
Si037416m	Si001187m	433296	402004	4555.Si037416m	4555.Si001187m	0	0	0	0	0.153	0.095	0.295	0.412
Si014107m	Si001187m	413117	402004	4555.Si014107m	4555.Si001187m	0	0	0	0	0.153	0.095	0.295	0.412
Si030555m	Si001187m	427496	402004	4555.Si030555m	4555.Si001187m	0	0	0	0	0.153	0.095	0.295	0.412
Si030842m	Si001187m	427712	402004	4555.Si030842m	4555.Si001187m	0	0	0	0	0.14	0.108	0.295	0.411
Si035654m	Si002635m	431926	403096	4555.Si035654m	4555.Si002635m	0	0	0	0	0.065	0.103	0.352	0.409
Si017456m	Si014320m	416028	413277	4555.Si017456m	4555.Si014320m	0	0	0	0	0	0.242	0.251	0.407
Si009497m	Si006433m	409173	406503	4555.Si009497m	4555.Si006433m	0	0	0	0	0	0.073	0.387	0.407
Si017456m	Si002635m	416028	403096	4555.Si017456m	4555.Si002635m	0	0	0	0	0	0.242	0.251	0.407
Si037566m	Si026480m	433408	423911	4555.Si037566m	4555.Si026480m	0	0	0	0	0.407	0	0	0.407
Si037566m	Si010312m	433408	409820	4555.Si037566m	4555.Si010312m	0	0	0	0	0.407	0	0	0.407
Si030861m	Si007114m	427729	407022	4555.Si030861m	4555.Si007114m	0	0	0	0	0.375	0	0.087	0.404
Si037390m	Si014107m	433274	413117	4555.Si037390m	4555.Si014107m	0	0	0	0	0.385	0.072	0	0.404
Si037390m	Si030555m	433274	427496	4555.Si037390m	4555.Si030555m	0	0	0	0	0.385	0.072	0	0.404
Si037566m	Si010261m	433408	409782	4555.Si037566m	4555.Si010261m	0	0	0	0	0.404	0	0	0.404
Si021101m	Si000063m	419268	401067	4555.Si021101m	4555.Si000063m	0	0	0	0	0	0.189	0.295	0.403
Si035654m	Si014320m	431926	413277	4555.Si035654m	4555.Si014320m	0	0	0	0	0.065	0.095	0.352	0.403
Si028794m	Si000063m	426037	401067	4555.Si028794m	4555.Si000063m	0	0	0	0	0	0.189	0.295	0.403
Si034600m	Si000063m	431080	401067	4555.Si034600m	4555.Si000063m	0	0	0	0	0	0.06	0.388	0.4
Si034612m	Si000063m	431090	401067	4555.Si034612m	4555.Si000063m	0	0	0	0	0	0.06	0.388	0.4
