# Supplementary material for: Comparative proteomic investigation of drought responses in foxtail millet
Source: BMC Plant Biol. 2018 Nov 29;18:315. doi: 10.1186/s12870-018-1533-9 (PMC6267058; doi:10.1186/s12870-018-1533-9)
Supplement: Supplementary file 7 — Table S6. Comparative analysis the transcriptome and proteome data in foxtail millet after drought treatment. (XLSX 17 kb) [file 12870_2018_1533_MOESM7_ESM.xlsx]

## Sheet: sheet
Protein accession	Setaria gene	RNA-Seq log2(fold_change)	RNA Seq p_value	Protein description	T/C Ratio	P value	Subcellular Location	Biological Process	Cellular Component	Molecular Function	KEGG KO No	KEGG Gene	KEGG Pathway	InterPro ID	InterPro Domain
K3ZJL1	Si026764m.g	2.84434	0.00855	21.9 kDa heat shock protein-like	3.16	0.00122	cyto				K13993	HSP20; HSP20 family protein	sita04141 Protein processing in endoplasmic reticulum;	IPR002068; IPR008978;	Alpha crystallin/Hsp20 domain; HSP20-like chaperone;
K3ZKJ0	Si027096m.g	1.03205	5e-05	Uncharacterized protein	4.962	0.00189	extr
K3XLF8	Si002731m.g	1.47142	5e-05	16.9 kDa class Ⅰheat shock protein 1-like	4.791	0.0021	nucl				K13993	HSP20; HSP20 family protein	sita04141 Protein processing in endoplasmic reticulum;	IPR002068; IPR008978;	Alpha crystallin/Hsp20 domain; HSP20-like chaperone;
K3ZK82	Si026988m.g	-1.03871	5e-05	abscisic stress-ripening protein (ASR) 2-like	2.887	0.00327	mito	response to stress; response to stimulus;
K3YJA1	Si014320m.g	-1.09513	5e-05	14-3-3-like protein GF14-C-like	2.463	0.00167	plas		membrane; intracellular organelle; external encapsulating structure; cell periphery; cell junction; cytoplasm; intracellular part; cytosol; cell; cell-cell junction; symplast; mitochondrion; plasma membrane; chloroplast; intracellular membrane-bounded organelle; organelle; plasmodesma; intracellular; cell part; vacuole; cell wall; Golgi apparatus; membrane-bounded organelle; plastid; cytoplasmic …	ATP binding; nucleoside phosphate binding; nucleoside binding; ion binding; protein binding; nucleotide binding; organic cyclic compound binding; heterocyclic compound binding; ribonucleoside binding; ribonucleotide binding; binding; purine ribonucleoside	K06630			IPR023410;	14-3-3 domain;
K3ZI80	Si026282m.g	2.05806	5e-05	patatin	2.443	0.0032	chlo	metabolic process; primary metabolic process; single-organism metabolic process; lipid metabolic process; organic substance metabolic process;						IPR016035; IPR002641;	Patatin/Phospholipase A2-related; Acyl transferase/acyl hydrolase/lysophospholipase;
K3Y7E1	Si010132m.g	2.39799	5e-05	Uncharacterized protein	2.415	0.000656	chlo							IPR002035;	von Willebrand factor, type A;
K3Y8K2	Si010544m.g	1.49388	5e-05	quinone-oxidoreductase homolog, chloroplastic-like	2.321	0.00137	chlo	metabolic process; oxidation-reduction process; single-organism metabolic process;		transition metal ion binding; catalytic activity; binding; ion binding; metal ion binding; cation binding; zinc ion binding; oxidoreductase activity;				IPR011032; IPR016040; IPR013154;	GroES (chaperonin 10)-like; NAD(P)-binding domain; Alcohol dehydrogenase GroES-like;
K3YI97	Si013966m.g	-1.14515	5e-05	O-methyltransferase ZRP4-like	2.27	0.00264	cysk			transferase activity, transferring one-carbon groups; protein binding; O-methyltransferase activity; methyltransferase activity; catalytic activity; transferase activity; binding; protein dimerization activity;				IPR011991; IPR012967; IPR001077;	O-methyltransferase, family 2; Plant methyltransferase dimerisation; Winged helix-turn-helix DNA-binding domain;
K4AG87	Si037512m.g	1.68573	5e-05	Superoxide dismutase [Cu-Zn]	2.239	0.00396	cyto	superoxide metabolic process; metabolic process; reactive oxygen species metabolic process; oxidation-reduction process; single-organism metabolic process; cellular process; cellular metabolic process;		superoxide dismutase activity; catalytic activity; oxidoreductase activity, acting on superoxide radicals as acceptor; binding; ion binding; antioxidant activity; cation binding; metal ion binding; oxidoreductase activity;	K04565	SOD1; superoxide dismutase, Cu-Zn family [EC:1.15.1.1]	sita04146 Peroxisome;	IPR001424;	Superoxide dismutase, copper/zinc binding domain;
K4A8I4	Si035190m.g	1.7512	5e-05	multiple inositol polyphosphate phosphatase 1	2.219	4.67e-05	chlo		membrane; intracellular organelle; endoplasmic reticulum; organelle membrane; cytoplasm; intracellular organelle part; intracellular part; cell; organelle part; intracellular membrane-bounded organelle; organelle; cell part; intracellular; vacuolar part; vacuole; vacuolar membrane; membrane-bounded organelle; cytoplasmic part;	hydrolase activity; acid phosphatase activity; catalytic activity; phosphoric ester hydrolase activity; phosphatase activity; hydrolase activity, acting on ester bonds;	K03103	MINPP1; multiple inositol-polyphosphate phosphatase / 2,3-bisphosphoglycerate 3-phosphatase [EC:3.1.3.62 3.1.3.80]	sita01100 Metabolic pathways; sita00010 Glycolysis / Gluconeogenesis; sita00562 Inositol phosphate metabolism;
K3XFF0	Si000619m.g	1.29698	5e-05	heat shock 70kDa protein	2.017	0.0357	cyto			ATP binding; nucleoside phosphate binding; nucleoside binding; ion binding; nucleotide binding; organic cyclic compound binding; heterocyclic compound binding; ribonucleoside binding; ribonucleotide binding; binding; purine ribonucleoside binding; anion b	K03283	HSPA1_8; heat shock 70kDa protein 1/8	sita04144 Endocytosis; sita03040 Spliceosome; sita04141 Protein processing in endoplasmic reticulum;
K3XMV8	Si003151m.g	1.0504	0.00415	16.9 kDa class I heat shock protein 1-like	2.013	0.000948	cyto				K13993	HSP20; HSP20 family protein	sita04141 Protein processing in endoplasmic reticulum;	IPR002068; IPR008978;	Alpha crystallin/Hsp20 domain; HSP20-like chaperone;
K3Z7T6	Si022606m.g	-5.3393	0.00265	Uncharacterized protein	1.83	0.00161	chlo	defense response to fungus, incompatible interaction; response to fungus; response to osmotic stress; response to stress; response to abiotic stimulus; immune system process; carbohydrate metabolic process; primary metabolic process; response to salt stress; response to stimulus; response to other organism; innate immune response; multi-organism process; organic substance metabolic process; respo…	membrane; intracellular organelle; external encapsulating structure; organelle membrane; cell periphery; cytoplasm; intracellular organelle part; intracellular part; cell; organelle part; intracellular membrane-bounded organelle; organelle; cell part; intracellular; vacuolar part; vacuole; vacuolar membrane; cell wall; membrane-bounded organelle; cytoplasmic part;	hydrolase activity, hydrolyzing O-glycosyl compounds; hydrolase activity; catalytic activity; hydrolase activity, acting on glycosyl bonds;				IPR017853; IPR013781;	Glycoside hydrolase, superfamily; Glycoside hydrolase, catalytic domain;
K3YIQ9	Si014128m.g	1.34699	5e-05	carbonic anhydrase	1.811	0.00697	chlo							IPR001148;	Alpha carbonic anhydrase;
K3XER3	Si000380m.g	1.4798	5e-05	Uncharacterized protein	1.798	0.0144	cyto	response to water deprivation; response to stress; response to abiotic stimulus; response to oxygen-containing compound; response to alcohol; response to organic substance; response to stimulus; response to lipid; response to chemical stimulus; response to water stimulus; response to abscisic acid stimulus; response to oxidative stress; response to endogenous stimulus; response to inorganic subst…	organelle; intracellular membrane-bounded organelle; intracellular organelle; cell part; intracellular; cytoplasm; intracellular part; membrane-bounded organelle; cell; plastid; cytoplasmic part; chloroplast;	catalytic activity;	K06617	E2.4.1.82; raffinose synthase [EC:2.4.1.82]	sita00052 Galactose metabolism;	IPR013785; IPR017853;	Glycoside hydrolase, superfamily; Aldolase-type TIM barrel;
K3YGI3	Si013351m.g	1.40785	5e-05	glycine--tRNA ligase 1, mitochondrial-like	1.759	0.00985	cyto	glycyl-tRNA aminoacylation; cellular aromatic compound metabolic process; cellular protein metabolic process; biosynthetic process; tRNA aminoacylation; cellular metabolic process; organic substance metabolic process; metabolic process; cellular amino acid metabolic process; heterocycle metabolic process; nucleobase-containing compound metabolic process; cellular nitrogen compound metabolic proce…	intracellular part; cell; cell part; intracellular; cytoplasm;	ligase activity, forming aminoacyl-tRNA and related compounds; ATP binding; nucleoside phosphate binding; ligase activity, forming carbon-oxygen bonds; nucleoside binding; ion binding; ligase activity; nucleotide binding; organic cyclic compound binding;	K01880	GARS; glycyl-tRNA synthetase [EC:6.1.1.14]	sita00970 Aminoacyl-tRNA biosynthesis;	IPR002314; IPR009068; IPR004154; IPR000738; IPR006195;	Anticodon-binding; WHEP-TRS; S15/NS1, RNA-binding; Aminoacyl-tRNA synthetase, class II; Aminoacyl-tRNA synthetase, class II (G/ H/ P/ S), conserved domain;
K4AAM8	Si035935m.g	-2.31727	5e-05	Uncharacterized protein	1.752		chlo	response to auxin stimulus; metabolic process; response to chemical stimulus; oxidation-reduction process; single-organism metabolic process; response to endogenous stimulus; response to organic substance; response to hormone stimulus; response to stimulus;		organic cyclic compound binding; heterocyclic compound binding; heme binding; iron ion binding; transition metal ion binding; catalytic activity; binding; ion binding; cation binding; metal ion binding; oxidoreductase activity, acting on paired donors, wi	K05280	E1.14.13.21; flavonoid 3'-monooxygenase [EC:1.14.13.21]	sita01100 Metabolic pathways; sita01110 Biosynthesis of secondary metabolites; sita00944 Flavone and flavonol biosynthesis; sita00941 Flavonoid biosynthesis;
K3YJL9	Si014438m.g	1.33046	5e-05	Ribosomal protein	1.575	0.00459	chlo	cellular protein metabolic process; biosynthetic process; primary metabolic process; cellular metabolic process; organic substance biosynthetic process; cellular biosynthetic process; organic substance metabolic process; metabolic process; cellular macromolecule biosynthetic process; cellular macromolecule metabolic process; gene expression; macromolecule metabolic process; protein metabolic proc…	intracellular organelle; ribosome; intracellular non-membrane-bounded organelle; cytoplasm; intracellular organelle part; macromolecular complex; intracellular part; cell; organelle part; non-membrane-bounded organelle; organelle; large ribosomal subunit; ribosomal subunit; cell part; intracellular; ribonucleoprotein complex; cytoplasmic part;	organic cyclic compound binding; heterocyclic compound binding; RNA binding; binding; nucleic acid binding; structural molecule activity; structural constituent of ribosome;				IPR023674; IPR016095; IPR016094;	Ribosomal protein L1, 3-layer alpha/beta-sandwich; Ribosomal protein L1, 2-layer alpha/beta-sandwich; Ribosomal protein L1-like;
K3YKY0	Si014900m.g	-1.38891	5e-05	caffeic acid 3-O-methyltransferase-like	1.57	0.00479	mito			transferase activity, transferring one-carbon groups; protein binding; O-methyltransferase activity; methyltransferase activity; catalytic activity; transferase activity; binding; protein dimerization activity;	K05279			IPR011991; IPR012967; IPR001077;	O-methyltransferase, family 2; Plant methyltransferase dimerisation; Winged helix-turn-helix DNA-binding domain;
K4A251	Si032948m.g	3.67227	5e-05	Uncharacterized protein	0.588	0.000537	chlo		membrane; cell part; cell periphery; membrane part; intrinsic to membrane; cell; integral to membrane; plasma membrane;
K3ZXZ6	Si031478m.g	1.59434	5e-05	photosystem I reaction center subunit psaK, chloroplastic-like	0.543		chlo	metabolic process; cellular metabolic process; cellular process; photosynthesis;	intracellular organelle; membrane; chloroplast part; chloroplast thylakoid; intracellular organelle part; cytoplasm; macromolecular complex; plastid part; intracellular part; cell; organelle part; photosynthetic membrane; chloroplast; photosystem; intracellular membrane-bounded organelle; organelle; membrane part; cell part; intracellular; thylakoid; protein complex; membrane-bounded organelle; p…	organic cyclic compound binding; heterocyclic compound binding; chlorophyll binding; tetrapyrrole binding; binding;	K02698	psaK; photosystem I subunit X	sita01100 Metabolic pathways; sita00195 Photosynthesis;	IPR023618;	Photosystem I PsaG/PsaK domain;
K4AED6	Si037243m.g	-1.37935	5e-05	Uncharacterized protein	0.484		cyto							IPR002068; IPR008978;	Alpha crystallin/Hsp20 domain; HSP20-like chaperone;
